# Supplementary material for: Newfound Coding Potential of Transcripts Unveils Missing Members of Human Protein Communities
Source: Genomics Proteomics Bioinformatics. 2022 Sep 30;21(3):515–34. doi: 10.1016/j.gpb.2022.09.008 (PMC10787177; doi:10.1016/j.gpb.2022.09.008)
Supplement: Supplementary File S1 — BioPlex altProt spectra [file mmc1.zip]

Archive with 1 entries (1 files):
- File S1 BioPlex altProt spectra.rar
