# Supplementary material for: Newfound Coding Potential of Transcripts Unveils Missing Members of Human Protein Communities
Source: Genomics Proteomics Bioinformatics. 2022 Sep 30;21(3):515–34. doi: 10.1016/j.gpb.2022.09.008 (PMC10787177; doi:10.1016/j.gpb.2022.09.008)
Supplement: Supplementary Table S1 [file mmc2.xlsx]

## Sheet: Table S1
Table S1 Transcripts and detected altProts for which at least one PSM was validated with PepQuery
Note: This Table lists transcripts and detected altProts for which at least one PSM was validated with PepQuery. Detailed information include altProt accession, length (aa), gene symbol, gene biotype, transcript accession, transcript biotype, altORF location relative to refORF, proposed transcript biotype, multi-coding type, InterPro description, InterPro accession, InterPro IDs, count in other m…
altProt accession	Length (aa)	Gene	Gene biotype	Transcript accession1	Transcript biotype	altORF location relative to refORF	Proposed transcript biotype2	Multi-coding type3,4	Interpro description	Interpro accession	Interpro IDs	Count other MS studies	Count TE studies	smProt ID	sORF ID
IP_204222	33	KCNQ1OT1	antisense	ENST00000597346	antisense	-	protein_coding	bicistronic	NA	NA	NA	7	0	NA	NA
		KCNQ1OT1	antisense	NR_002728	non_coding	-	protein_coding	bicistronic
IP_272387	119	CRLF1	protein_coding	XM_011528422	protein_coding	CDS	protein_coding	dual coding	NA	NA	NA	2	0	NA	NA
IP_245392	36	PLEKHG4	protein_coding	ENST00000360461	protein_coding	CDS	protein_coding	dual coding	NA	NA	NA	1	0	NA	NA
		PLEKHG4	protein_coding	ENST00000379344	protein_coding	CDS	protein_coding	dual coding
		PLEKHG4	protein_coding	ENST00000393966	nonsense_mediated_decay	3'UTR	protein_coding	bicistronic
		PLEKHG4	protein_coding	ENST00000427155	protein_coding	CDS	protein_coding	dual coding
		PLEKHG4	protein_coding	ENST00000450733	protein_coding	CDS	protein_coding	dual coding
		PLEKHG4	protein_coding	ENST00000563969	nonsense_mediated_decay	3'UTR	protein_coding	bicistronic
		PLEKHG4	protein_coding	NM_001129727	protein_coding	CDS	protein_coding	dual coding
		PLEKHG4	protein_coding	NM_001129728	protein_coding	CDS	protein_coding	dual coding
		PLEKHG4	protein_coding	NM_001129729	protein_coding	CDS	protein_coding	dual coding
		PLEKHG4	protein_coding	NM_001129731	protein_coding	CDS	protein_coding	dual coding
		PLEKHG4	protein_coding	XM_011522985	protein_coding	CDS	protein_coding	dual coding
		PLEKHG4	protein_coding	XM_011522986	protein_coding	CDS	protein_coding	dual coding
		PLEKHG4	protein_coding	XM_011522987	protein_coding	CDS	protein_coding	dual coding
		PLEKHG4	protein_coding	XM_011522988	protein_coding	CDS	protein_coding	dual coding
		PLEKHG4	protein_coding	XR_933268	non_coding	-	protein_coding	single CDS
IP_2344668	31	LOC107986577	NA	XR_001744020	non_coding	-	protein_coding	single CDS	Coil		Coil	0	0	NA	NA
IP_079402	32	RYR2	protein_coding	ENST00000360064	protein_coding	CDS	protein_coding	dual coding	NA	NA	NA	2	0	NA	NA
		RYR2	protein_coding	ENST00000366574	protein_coding	CDS	protein_coding	dual coding
		RYR2	protein_coding	NM_001035	protein_coding	CDS	protein_coding	dual coding
		RYR2	protein_coding	XM_006711802	protein_coding	CDS	protein_coding	dual coding
		RYR2	protein_coding	XM_006711803	protein_coding	CDS	protein_coding	dual coding
		RYR2	protein_coding	XM_006711804	protein_coding	CDS	protein_coding	dual coding
		RYR2	protein_coding	XM_006711805	protein_coding	CDS	protein_coding	dual coding
		RYR2	protein_coding	XM_006711806	protein_coding	CDS	protein_coding	dual coding
		RYR2	protein_coding	XM_006711807	protein_coding	CDS	protein_coding	dual coding
		RYR2	protein_coding	XM_006711808	protein_coding	CDS	protein_coding	dual coding
		RYR2	protein_coding	XM_006711810	protein_coding	CDS	protein_coding	dual coding
		RYR2	protein_coding	XM_017002028	protein_coding	CDS	protein_coding	dual coding
		RYR2	protein_coding	XR_002957299	non_coding	-	protein_coding	single CDS
		RYR2	protein_coding	XR_949152	non_coding	-	protein_coding	single CDS
IP_295454	29	SULT4A1	protein_coding	ENST00000330884	protein_coding	3'UTR	protein_coding	bicistronic	NA	NA	NA	0	0	NA	NA
		SULT4A1	protein_coding	ENST00000422525	nonsense_mediated_decay	3'UTR	protein_coding	bicistronic
		SULT4A1	protein_coding	ENST00000432404	nonsense_mediated_decay	3'UTR	protein_coding	bicistronic
		SULT4A1	protein_coding	NM_014351	protein_coding	3'UTR	protein_coding	bicistronic
		SULT4A1	protein_coding	XM_011530121	protein_coding	3'UTR	protein_coding	bicistronic
		SULT4A1	protein_coding	XM_024452212	protein_coding	3'UTR	protein_coding	bicistronic
		SULT4A1	protein_coding	XR_937838	non_coding	-	protein_coding	single CDS
IP_710756	78	C17orf51	protein_coding	ENST00000426261	lincRNA	-	protein_coding	single CDS	NA	NA	NA	0	0	NA	NA
		C17orf51	protein_coding	ENST00000468381	lincRNA	-	protein_coding	single CDS
		C17orf51	protein_coding	ENST00000536958	lincRNA	-	protein_coding	single CDS
		C17orf51	protein_coding	ENST00000649041	lincRNA	-	protein_coding	single CDS
		C17orf51	protein_coding	ENST00000650318	lincRNA	-	protein_coding	single CDS
IP_228922	32	AL137786.1	processed_transcript	ENST00000553378	retained_intron	-	protein_coding	single CDS	NA	NA	NA	0	0	NA	NA
IP_068073	47	KCNC4	protein_coding	ENST00000369787	protein_coding	CDS	protein_coding	dual coding	NA	NA	NA	0	0	NA	NA
		KCNC4	protein_coding	ENST00000413138	protein_coding	CDS	protein_coding	dual coding
		KCNC4	protein_coding	ENST00000438661	protein_coding	CDS	protein_coding	dual coding
		KCNC4	protein_coding	ENST00000469655	nonsense_mediated_decay	CDS	protein_coding	dual coding
		KCNC4	protein_coding	ENST00000489935	retained_intron	-	protein_coding	single CDS
		KCNC4	protein_coding	NM_001039574	protein_coding	CDS	protein_coding	dual coding
		KCNC4	protein_coding	NM_004978	protein_coding	CDS	protein_coding	dual coding
		KCNC4	protein_coding	NR_036437	non_coding	-	protein_coding	single CDS
		KCNC4	protein_coding	XM_006710625	protein_coding	CDS	protein_coding	dual coding
		KCNC4	protein_coding	XM_006710627	protein_coding	CDS	protein_coding	dual coding
		KCNC4	protein_coding	XM_011541401	protein_coding	CDS	protein_coding	dual coding
		KCNC4	protein_coding	XM_024446790	protein_coding	CDS	protein_coding	dual coding
IP_153108	68	POM121	protein_coding	ENST00000446813	protein_coding	5'UTR	protein_coding	bicistronic	RB-ASSOCIATED KRAB ZINC FINGER PROTEIN|KRAB|FAMILY NOT NAMED	IPR001909	PS50805|PTHR24392|PTHR24392:SF18	0	0	NA	NA
		POM121	protein_coding	ENST00000627934	protein_coding	5'UTR	protein_coding	bicistronic
		POM121	protein_coding	NM_172020	protein_coding	5'UTR	protein_coding	bicistronic
		POM121	protein_coding	XM_017012853	protein_coding	5'UTR	protein_coding	bicistronic
		POM121	protein_coding	XM_017012854	protein_coding	5'UTR	protein_coding	bicistronic
IP_735797	69	GAPDHP61	processed_pseudogene	ENST00000507324	processed_pseudogene	-	protein_coding	single CDS	NAD(P)-binding domain|GLYCERALDEHYDE 3-PHOSPHATE DEHYDROGENASE|NAD(P)-binding Rossmann-fold domains|Gp_dh_N	IPR020831|IPR016040|IPR020828	PTHR10836|G3DSA:3.40.50.720|SM00846|PF00044|SSF51735	30	0	NA	NA
IP_3404123	72	KRT87P	transcribed_unprocessed_pseudogene	NR_146088	non_coding	-	protein_coding	single CDS		IPR001664	PTHR23239:SF143|Coil|PTHR23239	2	0	NA	NA
IP_064666	31	OSBPL9	protein_coding	NM_001330580	protein_coding	3'UTR	protein_coding	bicistronic	NA	NA	NA	0	0	NA	NA
		OSBPL9	protein_coding	NM_001350208	protein_coding	3'UTR	protein_coding	bicistronic
		OSBPL9	protein_coding	NM_001350209	protein_coding	3'UTR	protein_coding	bicistronic
		OSBPL9	protein_coding	NM_001350210	protein_coding	3'UTR	protein_coding	bicistronic
		OSBPL9	protein_coding	NM_024586	protein_coding	3'UTR	protein_coding	bicistronic
		OSBPL9	protein_coding	NM_148904	protein_coding	3'UTR	protein_coding	bicistronic
		OSBPL9	protein_coding	NM_148905	protein_coding	3'UTR	protein_coding	bicistronic
		OSBPL9	protein_coding	NM_148906	protein_coding	3'UTR	protein_coding	bicistronic
		OSBPL9	protein_coding	NM_148907	protein_coding	3'UTR	protein_coding	bicistronic
		OSBPL9	protein_coding	NM_148908	protein_coding	3'UTR	protein_coding	bicistronic
		OSBPL9	protein_coding	NM_148909	protein_coding	3'UTR	protein_coding	bicistronic
		OSBPL9	protein_coding	NR_036662	non_coding	-	protein_coding	single CDS
IP_146950	33	SCAF8	protein_coding	ENST00000367178	protein_coding	CDS	protein_coding	dual coding	NA	NA	NA	0	0	NA	rubio_2014:1723824
		SCAF8	protein_coding	ENST00000367186	protein_coding	CDS	protein_coding	dual coding
		SCAF8	protein_coding	ENST00000417268	protein_coding	CDS	protein_coding	dual coding
		SCAF8	protein_coding	NM_001286188	protein_coding	CDS	protein_coding	dual coding
		SCAF8	protein_coding	NM_001286189	protein_coding	CDS	protein_coding	dual coding
		SCAF8	protein_coding	NM_001286194	protein_coding	CDS	protein_coding	dual coding
		SCAF8	protein_coding	NM_001286199	protein_coding	CDS	protein_coding	dual coding
		SCAF8	protein_coding	NM_014892	protein_coding	CDS	protein_coding	dual coding
IP_2372457	31	CD200	protein_coding	XM_005247481	protein_coding	3'UTR	protein_coding	bicistronic	NA	NA	NA	0	0	NA	NA
		CD200	protein_coding	XM_005247485	protein_coding	3'UTR	protein_coding	bicistronic
		CD200	protein_coding	XM_005247486	protein_coding	3'UTR	protein_coding	bicistronic
		CD200	protein_coding	XM_005247488	protein_coding	3'UTR	protein_coding	bicistronic
		CD200	protein_coding	XM_017006452	protein_coding	3'UTR	protein_coding	bicistronic
		CD200	protein_coding	XM_017006453	protein_coding	3'UTR	protein_coding	bicistronic
		CD200	protein_coding	XM_017006457	protein_coding	3'UTR	protein_coding	bicistronic
IP_113964	77	SYNPR-AS1	antisense	ENST00000488201	antisense	-	protein_coding	single CDS	NA	NA	NA	0	0	NA	NA
		SYNPR-AS1	antisense	NR_046677	non_coding	-	protein_coding	single CDS
IP_3409528	101	ENPP7P13	processed_pseudogene	NR_130771	non_coding	-	protein_coding	single CDS	|N-terminal region of a signal peptide.|Signal peptide region|Type I phosphodiesterase / nucleotide pyrophosphatase|C-terminal region of a signal peptide.|Hydrophobic region of a signal peptide.|Region of a membrane-bound protein predicted to be outside the membrane, in the extracellular region.	IPR029895|IPR017849|IPR002591|IPR024873|IPR017850	NON_CYTOPLASMIC_DOMAIN|SIGNAL_PEPTIDE_C_REGION|PF01663|SIGNAL_PEPTIDE_N_REGION|SIGNAL_PEPTIDE_H_REGION|SignalP-TM|SignalP-noTM|SIGNAL_PEPTIDE|G3DSA:3.40.720.10|PTHR10151|PTHR10151:SF63|SSF53649	0	0	NA	NA
IP_723386	88	RPL18P13	processed_pseudogene	ENST00000478088	processed_pseudogene	-	protein_coding	single CDS	60S RIBOSOMAL PROTEIN L18|Ribosomal proteins L15p and L18e	IPR000039|IPR021131	PTHR10934|SSF52080	33	1	SPROHSA201879	NA
IP_135866	58	LINC02198	lincRNA	ENST00000505371	lincRNA	-	protein_coding	single CDS	NA	NA	NA	0	0	NA	NA
		LINC02198	lincRNA	NR_130778	non_coding	-	protein_coding	single CDS
IP_2333422	106	LOC107986982	protein_coding	XM_017014159	protein_coding	3'UTR	protein_coding	bicistronic	NA	NA	NA	4	0	NA	NA
IP_651189	117	AL096701.1	processed_pseudogene	ENST00000445477	processed_pseudogene	-	protein_coding	single CDS	RIBOSOMAL_S13_2|RPS13p_RPS13a_RPS18e_RPS13o|None|30S RIBOSOMAL PROTEIN S13/40S RIBOSOMAL PROTEIN S18|Ribosomal_S13|30s ribosomal protein S13, C-terminal|S13-like H2TH domain	IPR001892|IPR027437|IPR010979	PS50159|G3DSA:4.10.910.10|PTHR10871|SSF46946|G3DSA:1.10.8.50|PF00416|PIRSF002134	0	0	NA	NA
IP_747029	200	AL133163.1	processed_pseudogene	ENST00000459899	processed_pseudogene	-	protein_coding	single CDS	60S ACIDIC RIBOSOMAL PROTEIN FAMILY MEMBER|60S ACIDIC RIBOSOMAL PROTEIN P0|Ribosomal_L10|Ribosomal protein L10-like	IPR001790	PF00466|PTHR21141:SF3|PTHR21141|SSF160369	6	0	NA	NA
IP_250569	1178	AC004706.3	TEC	ENST00000634965	TEC	-	protein_coding	single CDS	NA	NA	NA	11	2	NA	NA
IP_758374	184	EIF4A1P7	processed_pseudogene	ENST00000421800	processed_pseudogene	-	protein_coding	single CDS	P-loop containing nucleoside triphosphate hydrolases|P-loop containing nucleoside triphosphate hydrolase|EUKARYOTIC INITIATION FACTOR 4A-I|HELICASE_ATP_BIND_1|DEAD|FAMILY NOT NAMED|Coil|HELICASE_CTER	IPR014001|IPR011545|IPR001650|IPR027417	PTHR24031:SF221|SSF52540|PTHR24031|PS51192|PS51194|G3DSA:3.40.50.300|Coil|PF00270	2	0	NA	NA
IP_067162	41	ARHGAP29	protein_coding	ENST00000260526	protein_coding	3'UTR	protein_coding	bicistronic	Cytoplasmic domain|None|Non cytoplasmic domain|Transmembrane region		CYTOPLASMIC_DOMAIN|TMhelix|TRANSMEMBRANE|NON_CYTOPLASMIC_DOMAIN	0	0	NA	NA
		ARHGAP29	protein_coding	NM_001328664	protein_coding	3'UTR	protein_coding	bicistronic
		ARHGAP29	protein_coding	NM_001328665	protein_coding	3'UTR	protein_coding	bicistronic
		ARHGAP29	protein_coding	NM_001328666	protein_coding	3'UTR	protein_coding	bicistronic
		ARHGAP29	protein_coding	NM_001328667	protein_coding	3'UTR	protein_coding	bicistronic
		ARHGAP29	protein_coding	NM_004815	protein_coding	3'UTR	protein_coding	bicistronic
IP_667401	216	AL390728.1	processed_pseudogene	ENST00000397642	processed_pseudogene	-	protein_coding	bicistronic	HEAT SHOCK 70 KDA PROTEIN COGNATE 1-RELATED|HSP70|HEATSHOCK70|None|Heat shock protein 70kD, peptide-binding domain|Heat shock protein 70kD (HSP70), peptide-binding domain|Actin-like ATPase domain|HSP70_3|HEAT SHOCK PROTEIN 70KDA	IPR018181|IPR013126|IPR029047	PR00301|SSF53067|G3DSA:2.60.34.10|PTHR19375:SF142|PF00012|PS01036|SSF100920|PTHR19375|G3DSA:3.30.420.40	15	0	NA	NA
IP_562397	49	SMPX	protein_coding	ENST00000494525	nonsense_mediated_decay	CDS	protein_coding	dual coding	NA	NA	NA	0	0	NA	NA
		SMPX	protein_coding	NR_045617	non_coding	-	protein_coding	single CDS
IP_591826	58	HSPD1P10	processed_pseudogene	ENST00000404829	processed_pseudogene	-	protein_coding	single CDS	GroEL-intermediate domain like|CHAPERONIN|TCP-1-like chaperonin intermediate domain	IPR002423|IPR027410	G3DSA:3.30.260.10|SSF54849|PTHR11353	2	0	SPROHSA145317	NA
IP_170496	30	CCDC171	protein_coding	ENST00000380701	protein_coding	CDS	protein_coding	dual coding	NA	NA	NA	0	0	NA	NA
		CCDC171	protein_coding	NM_001348002	protein_coding	CDS	protein_coding	dual coding
		CCDC171	protein_coding	NM_001355547	protein_coding	CDS	protein_coding	dual coding
		CCDC171	protein_coding	NM_173550	protein_coding	CDS	protein_coding	dual coding
		CCDC171	protein_coding	XM_005251397	protein_coding	CDS	protein_coding	dual coding
		CCDC171	protein_coding	XM_005251398	protein_coding	CDS	protein_coding	dual coding
		CCDC171	protein_coding	XM_005251399	protein_coding	CDS	protein_coding	dual coding
		CCDC171	protein_coding	XM_011517788	protein_coding	CDS	protein_coding	dual coding
		CCDC171	protein_coding	XM_011517791	protein_coding	CDS	protein_coding	dual coding
		CCDC171	protein_coding	XM_011517796	protein_coding	CDS	protein_coding	dual coding
		CCDC171	protein_coding	XM_017014431	protein_coding	CDS	protein_coding	dual coding
		CCDC171	protein_coding	XM_017014432	protein_coding	CDS	protein_coding	dual coding
		CCDC171	protein_coding	XM_017014433	protein_coding	CDS	protein_coding	dual coding
		CCDC171	protein_coding	XM_017014434	protein_coding	CDS	protein_coding	dual coding
		CCDC171	protein_coding	XM_017014435	protein_coding	CDS	protein_coding	dual coding
		CCDC171	protein_coding	XM_017014436	protein_coding	CDS	protein_coding	dual coding
		CCDC171	protein_coding	XM_017014437	protein_coding	CDS	protein_coding	dual coding
		CCDC171	protein_coding	XM_017014438	protein_coding	CDS	protein_coding	dual coding
		CCDC171	protein_coding	XM_017014440	protein_coding	CDS	protein_coding	dual coding
		CCDC171	protein_coding	XM_017014441	protein_coding	CDS	protein_coding	dual coding
		CCDC171	protein_coding	XM_017014442	protein_coding	CDS	protein_coding	dual coding
		CCDC171	protein_coding	XM_017014443	protein_coding	CDS	protein_coding	dual coding
		CCDC171	protein_coding	XR_001746227	non_coding	-	protein_coding	single CDS
		CCDC171	protein_coding	XR_001746228	non_coding	-	protein_coding	single CDS
		CCDC171	protein_coding	XR_001746229	non_coding	-	protein_coding	single CDS
IP_2361361	31	LOC107986256	ncRNA	XR_001741565	non_coding	-	protein_coding	single CDS	None		TMhelix	0	0	NA	NA
IP_788569	41	LRRC4C	protein_coding	ENST00000278198	protein_coding	5'UTR	protein_coding	bicistronic	NA	NA	NA	0	0	NA	NA
		LRRC4C	protein_coding	ENST00000527150	protein_coding	5'UTR	protein_coding	bicistronic
		LRRC4C	protein_coding	NR_047673	non_coding	-	protein_coding	single CDS
		LRRC4C	protein_coding	NR_047674	non_coding	-	protein_coding	single CDS
		LRRC4C	protein_coding	XM_011520241	protein_coding	5'UTR	protein_coding	bicistronic
		LRRC4C	protein_coding	XM_011520242	protein_coding	5'UTR	protein_coding	bicistronic
		LRRC4C	protein_coding	XM_017018074	protein_coding	5'UTR	protein_coding	bicistronic
		LRRC4C	protein_coding	XM_017018076	protein_coding	5'UTR	protein_coding	bicistronic
		LRRC4C	protein_coding	XM_017018078	protein_coding	5'UTR	protein_coding	bicistronic
IP_771272	63	ATF7IP	protein_coding	ENST00000536279	protein_coding	5'UTR	protein_coding	bicistronic	NA	NA	NA	0	0	NA	NA
IP_204360	29	KCNQ1OT1	antisense	ENST00000597346	antisense	-	protein_coding	bicistronic	Non cytoplasmic domain|Cytoplasmic domain|Transmembrane region		CYTOPLASMIC_DOMAIN|TRANSMEMBRANE|NON_CYTOPLASMIC_DOMAIN	1	0	NA	NA
		KCNQ1OT1	antisense	NR_002728	non_coding	-	protein_coding	bicistronic
IP_3398894	35	RIC1	protein_coding	XR_428426	non_coding	-	protein_coding	single CDS	NA	NA	NA	0	0	NA	NA
IP_603113	181	AC025470.1	processed_pseudogene	ENST00000510053	processed_pseudogene	-	protein_coding	single CDS	PRE-RRNA-PROCESSING PROTEIN TSR1 HOMOLOG|RIBIOP_C|RIBOSOME BIOGENESIS PROTEIN	IPR007034	PF04950|PTHR12858:SF1|PTHR12858	1	0	NA	NA
IP_688853	58	AC092329.4	processed_transcript	ENST00000639327	lincRNA	-	protein_coding	single CDS	HUMAN UNCHARACTERIZED PROTEIN		PTHR12138	18	0	SPROHSA166618	NA
IP_755625	30	HSP90AB6P	processed_pseudogene	ENST00000426420	processed_pseudogene	-	protein_coding	single CDS	Histidine kinase-like ATPase, C-terminal domain	IPR003594	G3DSA:3.30.565.10	31	0	NA	NA
IP_117582	208	BEND4	protein_coding	ENST00000502486	protein_coding	5'UTR	protein_coding	bicistronic	NA	NA	NA	6	0	NA	NA
		BEND4	protein_coding	ENST00000504360	protein_coding	5'UTR	protein_coding	bicistronic
		BEND4	protein_coding	NM_001159547	protein_coding	5'UTR	protein_coding	bicistronic
		BEND4	protein_coding	NM_207406	protein_coding	5'UTR	protein_coding	bicistronic
		BEND4	protein_coding	XM_017008185	protein_coding	5'UTR	protein_coding	bicistronic
IP_558531	240	EEF1GP5	processed_pseudogene	ENST00000434365	processed_pseudogene	-	protein_coding	single CDS	GST_CTER|GST_C|GLUTATHIONE S-TRANSFERASE, GST, SUPERFAMILY, GST DOMAIN CONTAINING|Translation elongation factor EF1B, gamma chain, conserved|eEF1-gamma domain|ELONGATION FACTOR 1-GAMMA|EF1G|Glutathione S-transferase, C-terminal-like|GST C-terminal domain-like	IPR004046|IPR001662|IPR010987	PTHR11260:SF161|SSF89942|PTHR11260|SSF47616|G3DSA:1.20.1050.10|PF00647|PS50405|G3DSA:3.30.70.1010|PF00043	16	0	NA	NA
IP_557819	146	GAPDHP65	processed_pseudogene	ENST00000425487	processed_pseudogene	-	protein_coding	single CDS	Gp_dh_C|Gp_dh_N|NAD(P)-binding domain|None|G3PDHDRGNASE|Glyceraldehyde-3-phosphate dehydrogenase-like, C-terminal domain|GAPDH|GLYCERALDEHYDE 3-PHOSPHATE DEHYDROGENASE|NAD(P)-binding Rossmann-fold domains	IPR020830|IPR020831|IPR020829|IPR016040|IPR020828	PTHR10836|PR00078|G3DSA:3.40.50.720|PS00071|SSF55347|PF00044|G3DSA:3.30.360.10|SSF51735|PF02800	10	0	NA	NA
IP_691643	57	AC008758.4	protein_coding	ENST00000435033	protein_coding	3'UTR	protein_coding	bicistronic	KOX ZINC FINGER DOMAIN|PROTEIN 2210418O10RIK-RELATED		PTHR14947:SF5|PTHR14947	16	0	NA	NA
		AC008758.3	transcribed_unprocessed_pseudogene	ENST00000507003	transcribed_unprocessed_pseudogene	-	protein_coding	single CDS
IP_639798	130	RPL23AP32	processed_pseudogene	ENST00000395315	processed_pseudogene	-	protein_coding	single CDS	Ribosomal proteins S24e, L23 and L15e|Ribosomal_L23|Nucleotide-binding alpha-beta plait domain|60S RIBOSOMAL PROTEIN L23A|Ribosomal_L23eN	IPR012678|IPR012677|IPR005633|IPR013025	PTHR11620|G3DSA:3.30.70.330|PF00276|PF03939|SSF54189	1	0	NA	NA
		RPL23AP32	processed_pseudogene	NR_002229	non_coding	-	protein_coding	single CDS
IP_100681	43	ATP2B2	protein_coding	ENST00000352432	protein_coding	3'UTR	protein_coding	bicistronic	NA	NA	NA	0	0	NA	NA
		ATP2B2	protein_coding	ENST00000360273	protein_coding	3'UTR	protein_coding	bicistronic
		ATP2B2	protein_coding	ENST00000383800	protein_coding	3'UTR	protein_coding	bicistronic
		ATP2B2	protein_coding	ENST00000397077	protein_coding	3'UTR	protein_coding	bicistronic
		ATP2B2	protein_coding	ENST00000460129	nonsense_mediated_decay	3'UTR	protein_coding	bicistronic
		ATP2B2	protein_coding	ENST00000467702	protein_coding	3'UTR	protein_coding	bicistronic
		ATP2B2	protein_coding	ENST00000643662	protein_coding	3'UTR	protein_coding	bicistronic
		ATP2B2	protein_coding	ENST00000644553	protein_coding	3'UTR	protein_coding	bicistronic
		ATP2B2	protein_coding	NM_001001331	protein_coding	3'UTR	protein_coding	bicistronic
		ATP2B2	protein_coding	NM_001330611	protein_coding	3'UTR	protein_coding	bicistronic
		ATP2B2	protein_coding	NM_001353564	protein_coding	3'UTR	protein_coding	bicistronic
		ATP2B2	protein_coding	NM_001683	protein_coding	3'UTR	protein_coding	bicistronic
		ATP2B2	protein_coding	XM_005265179	protein_coding	3'UTR	protein_coding	bicistronic
		ATP2B2	protein_coding	XM_006713175	protein_coding	3'UTR	protein_coding	bicistronic
		ATP2B2	protein_coding	XM_011533752	protein_coding	3'UTR	protein_coding	bicistronic
		ATP2B2	protein_coding	XM_017006481	protein_coding	3'UTR	protein_coding	bicistronic
		ATP2B2	protein_coding	XM_017006482	protein_coding	3'UTR	protein_coding	bicistronic
		ATP2B2	protein_coding	XM_017006483	protein_coding	3'UTR	protein_coding	bicistronic
		ATP2B2	protein_coding	XM_017006484	protein_coding	3'UTR	protein_coding	bicistronic
		ATP2B2	protein_coding	XM_017006485	protein_coding	3'UTR	protein_coding	bicistronic
		ATP2B2	protein_coding	XM_017006486	protein_coding	3'UTR	protein_coding	bicistronic
		ATP2B2	protein_coding	XM_017006487	protein_coding	3'UTR	protein_coding	bicistronic
		ATP2B2	protein_coding	XM_017006488	protein_coding	3'UTR	protein_coding	bicistronic
		ATP2B2	protein_coding	XM_017006489	protein_coding	3'UTR	protein_coding	bicistronic
		ATP2B2	protein_coding	XM_017006492	protein_coding	3'UTR	protein_coding	bicistronic
IP_127489	45	RAB3C	protein_coding	ENST00000282878	protein_coding	3'UTR	protein_coding	bicistronic	NA	NA	NA	0	0	NA	NA
		RAB3C	protein_coding	NM_001317915	protein_coding	3'UTR	protein_coding	bicistronic
		RAB3C	protein_coding	NM_138453	protein_coding	3'UTR	protein_coding	bicistronic
IP_737297	105	SORD2P	transcribed_unprocessed_pseudogene	ENST00000564140	processed_transcript	-	protein_coding	single CDS	NAD(P)-binding domain|ALCOHOL DEHYDROGENASE RELATED|SORBITOL DEHYDROGENASE	IPR002085|IPR016040	PTHR11695:SF451|PTHR11695|G3DSA:3.40.50.720	37	3	NA	NA
IP_762400	34	AC022364.1	antisense	ENST00000617468	antisense	-	protein_coding	single CDS	Cytoplasmic domain|Non cytoplasmic domain|Transmembrane region		CYTOPLASMIC_DOMAIN|TRANSMEMBRANE|NON_CYTOPLASMIC_DOMAIN	0	0	NA	NA
		LOC729291	NA	NR_148936	non_coding	-	protein_coding	single CDS
IP_3435248	54	HECW2	protein_coding	ENST00000498146	retained_intron	-	protein_coding	single CDS	|N-terminal region of a signal peptide.|Signal peptide region|C-terminal region of a signal peptide.|Hydrophobic region of a signal peptide.|Region of a membrane-bound protein predicted to be outside the membrane, in the extracellular region.		NON_CYTOPLASMIC_DOMAIN|SIGNAL_PEPTIDE_C_REGION|SIGNAL_PEPTIDE_N_REGION|SIGNAL_PEPTIDE_H_REGION|SignalP-noTM|SIGNAL_PEPTIDE	0	0	NA	NA
IP_117002	84	SMIM20	protein_coding	ENST00000506197	protein_coding	CDS	protein_coding	dual coding	NA	NA	NA	0	6	SPROHSA151584	NA
		SMIM20	protein_coding	ENST00000514384	protein_coding	CDS	protein_coding	dual coding
		SMIM20	protein_coding	ENST00000515764	processed_transcript	-	protein_coding	single CDS
		SMIM20	protein_coding	ENST00000614775	protein_coding	CDS	protein_coding	dual coding
		SMIM20	protein_coding	NM_001145432	protein_coding	CDS	protein_coding	dual coding
IP_669446	238	CCT8P1	processed_pseudogene	ENST00000413611	processed_pseudogene	-	protein_coding	single CDS	T-COMPLEX PROTEIN 1 SUBUNIT THETA|TCP1_2|TCP-1-like chaperonin intermediate domain|Cpn60_TCP1|GroEL-intermediate domain like|GroEL equatorial domain-like|TCOMPLEXTCP1|CHAPERONIN|GroEL-like equatorial domain|TCP1_3	IPR027413|IPR002194|IPR027410|IPR002423|IPR017998	PF00118|PS00995|PR00304|PTHR11353:SF60|G3DSA:3.30.260.10|SSF48592|SSF54849|PS00751|PTHR11353|G3DSA:1.10.560.10	13	0	NA	NA
		FMO5	protein_coding	XM_006711244	protein_coding	CDS	protein_coding	dual coding
IP_118035	79	FIP1L1	protein_coding	ENST00000337488	protein_coding	CDS	protein_coding	dual coding	Cytoplasmic domain|Non cytoplasmic domain|Transmembrane region		CYTOPLASMIC_DOMAIN|TRANSMEMBRANE|NON_CYTOPLASMIC_DOMAIN	0	0	NA	NA
		FIP1L1	protein_coding	ENST00000358575	protein_coding	CDS	protein_coding	dual coding
		AC058822.1	protein_coding	ENST00000507166	protein_coding	CDS	protein_coding	dual coding
		FIP1L1	protein_coding	ENST00000507922	protein_coding	CDS	protein_coding	dual coding
		FIP1L1	protein_coding	NM_001134937	protein_coding	CDS	protein_coding	dual coding
		FIP1L1	protein_coding	NM_030917	protein_coding	CDS	protein_coding	dual coding
		FIP1L1	protein_coding	XM_005265769	protein_coding	CDS	protein_coding	dual coding
		FIP1L1	protein_coding	XM_005265778	protein_coding	CDS	protein_coding	dual coding
		FIP1L1	protein_coding	XM_005265779	protein_coding	CDS	protein_coding	dual coding
		FIP1L1	protein_coding	XM_017008662	protein_coding	CDS	protein_coding	dual coding
IP_761691	448	HSPD1P4	processed_pseudogene	ENST00000547203	processed_pseudogene	-	protein_coding	single CDS	GroEL-like apical domain|Signal peptide H-region|Signal Peptide|Coil|CHAPERONIN60|Signal peptide N-region|Cpn60_TCP1|GroEL apical domain-like|Non cytoplasmic domain|CHAPERONIN|GroEL equatorial domain-like|GroEL-like equatorial domain|Signal peptide C-region	IPR027413|IPR002423|IPR027409|IPR001844	PF00118|NON_CYTOPLASMIC_DOMAIN|SIGNAL_PEPTIDE_C_REGION|G3DSA:3.50.7.10|SIGNAL_PEPTIDE_N_REGION|PR00298|SIGNAL_PEPTIDE_H_REGION|SSF48592|SIGNAL_PEPTIDE|SSF52029|Coil|PTHR11353|G3DSA:1.10.560.10	20	0	NA	NA
IP_617769	29	EXOC1	protein_coding	ENST00000511971	retained_intron	-	protein_coding	single CDS	NA	NA	NA	5	0	NA	NA
IP_121653	85	FAT4	protein_coding	ENST00000394329	protein_coding	CDS	protein_coding	dual coding	Non cytoplasmic domain|None|Cytoplasmic domain|Transmembrane region		TMhelix|CYTOPLASMIC_DOMAIN|NON_CYTOPLASMIC_DOMAIN|TRANSMEMBRANE	7	0	NA	NA
		FAT4	protein_coding	NM_001291285	protein_coding	CDS	protein_coding	dual coding
		FAT4	protein_coding	NM_001291303	protein_coding	CDS	protein_coding	dual coding
		FAT4	protein_coding	NM_024582	protein_coding	CDS	protein_coding	dual coding
		FAT4	protein_coding	XM_011532236	protein_coding	CDS	protein_coding	dual coding
		FAT4	protein_coding	XM_011532237	protein_coding	CDS	protein_coding	dual coding
IP_198427	125	AIP	protein_coding	ENST00000279146	protein_coding	CDS	protein_coding	dual coding	NA	NA	NA	0	0	NA	NA
		AIP	protein_coding	ENST00000529797	retained_intron	-	protein_coding	single CDS
		AIP	protein_coding	NM_001302960	protein_coding	CDS	protein_coding	dual coding
		AIP	protein_coding	NM_003977	protein_coding	CDS	protein_coding	dual coding
		AIP	protein_coding	XM_024448761	protein_coding	CDS	protein_coding	dual coding
IP_557270	112	HSPA8P1	processed_pseudogene	ENST00000425843	processed_pseudogene	-	protein_coding	bicistronic	HSP70|HEATSHOCK70|None|Actin-like ATPase domain|SUBFAMILY NOT NAMED|HEAT SHOCK PROTEIN 70KDA	IPR013126	PR00301|SSF53067|PF00012|G3DSA:3.30.30.30|PTHR19375|G3DSA:3.30.420.40|PTHR19375:SF156	9	0	NA	NA
IP_597202	141	RPSAP2	processed_pseudogene	ENST00000416785	processed_pseudogene	-	protein_coding	single CDS	40S RIBOSOMAL PROTEIN SA|RIBOSOMALS2|None|40S_SA_C|Ribosomal protein S2	IPR005707|IPR023591|IPR001865	SSF52313|PF16122|G3DSA:3.40.50.10490|PR00395|PTHR11489	8	0	NA	NA
IP_679545	42	CEPT1	protein_coding	ENST00000467362	processed_transcript	-	protein_coding	single CDS	NA	NA	NA	0	0	NA	NA
IP_3400766	49	EXOSC1	protein_coding	XM_024448033	protein_coding	5'UTR	protein_coding	bicistronic	NA	NA	NA	0	0	NA	NA
IP_084200	59	PCARE	protein_coding	ENST00000331664	protein_coding	CDS	protein_coding	dual coding	NA	NA	NA	0	0	NA	NA
		C2orf71	protein_coding	NM_001029883	protein_coding	CDS	protein_coding	dual coding
IP_3408961	167	FUS	protein_coding	XM_024450221	protein_coding	CDS	protein_coding	dual coding	NA	NA	NA	6	0	NA	NA
IP_618814	56	GATB	protein_coding	ENST00000510396	retained_intron	-	protein_coding	single CDS	NA	NA	NA	2	0	NA	NA
IP_074307	45	RASAL2	protein_coding	ENST00000462775	protein_coding	3'UTR	protein_coding	bicistronic	NA	NA	NA	0	0	NA	NA
		RASAL2	protein_coding	NM_004841	protein_coding	3'UTR	protein_coding	bicistronic
		RASAL2	protein_coding	NM_170692	protein_coding	3'UTR	protein_coding	bicistronic
		RASAL2	protein_coding	XM_005245622	protein_coding	3'UTR	protein_coding	bicistronic
		RASAL2	protein_coding	XM_011510166	protein_coding	3'UTR	protein_coding	bicistronic
		RASAL2	protein_coding	XM_011510167	protein_coding	3'UTR	protein_coding	bicistronic
		RASAL2	protein_coding	XM_017002849	protein_coding	3'UTR	protein_coding	bicistronic
		RASAL2	protein_coding	XM_017002850	protein_coding	3'UTR	protein_coding	bicistronic
		RASAL2	protein_coding	XM_017002851	protein_coding	3'UTR	protein_coding	bicistronic
		RASAL2	protein_coding	XM_017002852	protein_coding	3'UTR	protein_coding	bicistronic
		RASAL2	protein_coding	XM_017002853	protein_coding	3'UTR	protein_coding	bicistronic
		RASAL2	protein_coding	XM_017002854	protein_coding	3'UTR	protein_coding	bicistronic
		RASAL2	protein_coding	XM_017002855	protein_coding	3'UTR	protein_coding	bicistronic
IP_161850	122	PSD3	protein_coding	ENST00000327040	protein_coding	CDS	protein_coding	dual coding	NA	NA	NA	1	0	NA	NA
		PSD3	protein_coding	ENST00000440756	protein_coding	CDS	protein_coding	dual coding
		PSD3	protein_coding	ENST00000523619	protein_coding	CDS	protein_coding	dual coding
		PSD3	protein_coding	NM_015310	protein_coding	CDS	protein_coding	dual coding
		PSD3	protein_coding	XM_011544467	protein_coding	CDS	protein_coding	dual coding
		PSD3	protein_coding	XM_011544468	protein_coding	CDS	protein_coding	dual coding
		PSD3	protein_coding	XM_011544469	protein_coding	CDS	protein_coding	dual coding
		PSD3	protein_coding	XM_011544471	protein_coding	CDS	protein_coding	dual coding
		PSD3	protein_coding	XM_011544473	protein_coding	CDS	protein_coding	dual coding
		PSD3	protein_coding	XM_017013258	protein_coding	CDS	protein_coding	dual coding
		PSD3	protein_coding	XM_017013259	protein_coding	CDS	protein_coding	dual coding
		PSD3	protein_coding	XM_017013260	protein_coding	CDS	protein_coding	dual coding
		PSD3	protein_coding	XM_017013261	protein_coding	CDS	protein_coding	dual coding
		PSD3	protein_coding	XM_017013262	protein_coding	CDS	protein_coding	dual coding
		PSD3	protein_coding	XM_017013263	protein_coding	CDS	protein_coding	dual coding
		PSD3	protein_coding	XM_017013264	protein_coding	CDS	protein_coding	dual coding
		PSD3	protein_coding	XM_024447113	protein_coding	CDS	protein_coding	dual coding
IP_3201973	53	CARD17	protein_coding	XM_024448525	protein_coding	3'UTR	protein_coding	bicistronic	|Caspase family p20 domain profile.	IPR001309|IPR029030	PS50208|PTHR10454|G3DSA:3.40.50.1460|PTHR10454:SF134|SSF52129	0	0	NA	NA
IP_597081	130	HLA-V	transcribed_unprocessed_pseudogene	ENST00000457107	processed_transcript	-	protein_coding	single CDS	None|HUMAN UNCHARACTERIZED PROTEIN|Non cytoplasmic domain|Cytoplasmic domain|Transmembrane region		NON_CYTOPLASMIC_DOMAIN|TMhelix|TRANSMEMBRANE|CYTOPLASMIC_DOMAIN|PTHR12138	1	0	NA	NA
IP_571963	186	AC024451.2	processed_pseudogene	ENST00000519856	processed_pseudogene	-	protein_coding	single CDS	NSFL1 COFACTOR P47|NSFL1 (p97 ATPase) cofactor p47, SEP domain|None|SEP|UBA_4|UBA-like|UBX DOMAIN CONTAINING PROTEIN	IPR009060|IPR012989	PF14555|PTHR23333|SSF102848|PS51399|PTHR23333:SF24|G3DSA:1.10.8.10|SSF46934	1	0	NA	NA
IP_214654	57	SVOP	protein_coding	ENST00000610966	protein_coding	CDS	protein_coding	dual coding	NA	NA	NA	0	0	NA	NA
		SVOP	protein_coding	NM_018711	protein_coding	CDS	protein_coding	dual coding
IP_711690	44	SLC38A10	protein_coding	ENST00000543204	protein_coding	3'UTR	protein_coding	bicistronic	NA	NA	NA	4	0	NA	NA
IP_3435724	148	KRT89P	transcribed_unprocessed_pseudogene	ENST00000620027	transcribed_unprocessed_pseudogene	-	protein_coding	single CDS	|Intermediate filament protein|Intermediate filaments signature.	IPR018039|IPR001664	G3DSA:1.20.5.170|PTHR23239|PF00038|SSF64593|PS00226|PTHR23239:SF156|Coil	5	0	NA	NA
IP_762813	201	PHBP19	processed_pseudogene	ENST00000547512	processed_pseudogene	-	protein_coding	single CDS	PHB|PROHIBITIN|Band_7|Band 7/SPFH domain|Coil	IPR000163|IPR001107	SSF117892|SM00244|PR00679|PTHR23222|Coil|PF01145	3	0	NA	NA
IP_2285029	39	LOC105371269	NA	XR_933588	non_coding	-	protein_coding	single CDS	NA	NA	NA	0	0	NA	NA
IP_243680	170	FUS	protein_coding	ENST00000254108	protein_coding	CDS	protein_coding	dual coding	NA	NA	NA	5	2	NA	NA
		FUS	protein_coding	ENST00000487509	retained_intron	-	protein_coding	single CDS
		FUS	protein_coding	ENST00000566605	nonsense_mediated_decay	CDS	protein_coding	dual coding
		FUS	protein_coding	ENST00000568685	protein_coding	CDS	protein_coding	dual coding
		FUS	protein_coding	NM_004960	protein_coding	CDS	protein_coding	dual coding
		FUS	protein_coding	NR_028388	non_coding	-	protein_coding	single CDS
IP_667737	76	AL954650.1	lincRNA	ENST00000430776	lincRNA	-	protein_coding	single CDS	NA	NA	NA	12	0	NA	NA
IP_2288861	68	LOC105370890	ncRNA	XR_001751598	non_coding	-	protein_coding	single CDS	SignalP-TM		SignalP-TM	2	0	NA	NA
		LOC105370890	ncRNA	XR_932449	non_coding	-	protein_coding	single CDS
IP_746370	132	ADAM21P1	transcribed_processed_pseudogene	ENST00000529267	transcribed_processed_pseudogene	-	protein_coding	single CDS	Pep_M12B_propep|Signal peptide H-region|None|DISINTEGRIN AND METALLOPROTEINASE DOMAIN-CONTAINING PROTEIN 21|SignalP-TM|Signal peptide N-region|Non cytoplasmic domain|Signal Peptide|Signal peptide C-region|ADAM (A DISINTEGRIN AND METALLOPROTEASE DOMAIN)	IPR002870	PTHR11905|NON_CYTOPLASMIC_DOMAIN|SIGNAL_PEPTIDE_C_REGION|TMhelix|PF01562|SIGNAL_PEPTIDE_N_REGION|SIGNAL_PEPTIDE_H_REGION|SignalP-TM|SIGNAL_PEPTIDE|PTHR11905:SF116	0	0	NA	NA
		ADAM21P1	transcribed_processed_pseudogene	ENST00000530196	processed_transcript	-	protein_coding	single CDS
		ADAM21P1	transcribed_processed_pseudogene	NR_003951	non_coding	-	protein_coding	single CDS
IP_209309	36	ARF3	protein_coding	ENST00000256682	protein_coding	CDS	protein_coding	dual coding	NA	NA	NA	0	0	SPROHSA219399	andreev_2015:195448;calviello_2016:224759;cenik_2015:380373;elkon_2015:340650;fritsch_2012:315380;gonzalez_2014:272281;ingolia_2012:164223;ingolia_2014:132852;iwasaki_2016:247022;jakobsson_2017:244589;jan_2014:90044;loayza_puch_2013:383887;loayza_puch_2016:76661;mills_2016:425283;niu_2014:279568;park_2016:426424;rubio_2014:517255;rutkowski_2015:281854;sidrauski_2015:393299;su_2015:37707;tanenbaum…
		AC073610.3	protein_coding	ENST00000398092	protein_coding	CDS	protein_coding	dual coding
		ARF3	protein_coding	ENST00000541236	protein_coding	CDS	protein_coding	dual coding
		ARF3	protein_coding	ENST00000541959	protein_coding	CDS	protein_coding	dual coding
		ARF3	protein_coding	NM_001659	protein_coding	CDS	protein_coding	dual coding
		ARF3	protein_coding	XM_005268856	protein_coding	CDS	protein_coding	dual coding
		ARF3	protein_coding	XM_006719391	protein_coding	CDS	protein_coding	dual coding
		ARF3	protein_coding	XM_024448972	protein_coding	CDS	protein_coding	dual coding
IP_755938	140	RPSAP54	processed_pseudogene	ENST00000454001	processed_pseudogene	-	protein_coding	single CDS	40S RIBOSOMAL PROTEIN SA|RIBOSOMALS2|None|Ribosomal protein S2|Ribosomal_S2|RIBOSOMAL_S2_1	IPR005707|IPR023591|IPR018130|IPR001865	SSF52313|G3DSA:3.40.50.10490|PF00318|PR00395|PS00962|PTHR11489	6	0	NA	NA
IP_233890	43	ADAM10	protein_coding	ENST00000260408	protein_coding	3'UTR	protein_coding	bicistronic	NA	NA	NA	2	0	NA	NA
		ADAM10	protein_coding	NM_001110	protein_coding	3'UTR	protein_coding	bicistronic
		ADAM10	protein_coding	NM_001320570	protein_coding	3'UTR	protein_coding	bicistronic
		ADAM10	protein_coding	XM_024449818	protein_coding	3'UTR	protein_coding	bicistronic
IP_130051	49	SNCAIP	protein_coding	ENST00000261367	protein_coding	CDS	protein_coding	dual coding	NA	NA	NA	5	0	NA	NA
		SNCAIP	protein_coding	ENST00000261368	protein_coding	CDS	protein_coding	dual coding
		SNCAIP	protein_coding	ENST00000379538	protein_coding	CDS	protein_coding	dual coding
		SNCAIP	protein_coding	ENST00000395466	nonsense_mediated_decay	3'UTR	protein_coding	bicistronic
		SNCAIP	protein_coding	ENST00000395469	nonsense_mediated_decay	3'UTR	protein_coding	bicistronic
		SNCAIP	protein_coding	ENST00000414317	protein_coding	3'UTR	protein_coding	bicistronic
		SNCAIP	protein_coding	ENST00000504884	protein_coding	3'UTR	protein_coding	bicistronic
		SNCAIP	protein_coding	ENST00000508017	nonsense_mediated_decay	3'UTR	protein_coding	bicistronic
		SNCAIP	protein_coding	ENST00000509023	nonsense_mediated_decay	3'UTR	protein_coding	bicistronic
		SNCAIP	protein_coding	ENST00000509154	protein_coding	CDS	protein_coding	dual coding
		SNCAIP	protein_coding	ENST00000510658	nonsense_mediated_decay	3'UTR	protein_coding	bicistronic
		SNCAIP	protein_coding	ENST00000512146	nonsense_mediated_decay	3'UTR	protein_coding	bicistronic
		SNCAIP	protein_coding	ENST00000512385	nonsense_mediated_decay	3'UTR	protein_coding	bicistronic
		SNCAIP	protein_coding	ENST00000513719	retained_intron	-	protein_coding	single CDS
		SNCAIP	protein_coding	ENST00000515215	nonsense_mediated_decay	3'UTR	protein_coding	bicistronic
		SNCAIP	protein_coding	ENST00000542191	protein_coding	3'UTR	protein_coding	bicistronic
		SNCAIP	protein_coding	NM_001242935	protein_coding	CDS	protein_coding	dual coding
		SNCAIP	protein_coding	NM_001308100	protein_coding	CDS	protein_coding	dual coding
		SNCAIP	protein_coding	NM_001308105	protein_coding	CDS	protein_coding	dual coding
		SNCAIP	protein_coding	NM_001308106	protein_coding	CDS	protein_coding	dual coding
		SNCAIP	protein_coding	NM_001308107	protein_coding	CDS	protein_coding	dual coding
		SNCAIP	protein_coding	NM_001308108	protein_coding	CDS	protein_coding	dual coding
		SNCAIP	protein_coding	NM_001308109	protein_coding	CDS	protein_coding	dual coding
		SNCAIP	protein_coding	NM_005460	protein_coding	CDS	protein_coding	dual coding
		SNCAIP	protein_coding	NR_131761	non_coding	-	protein_coding	single CDS
		SNCAIP	protein_coding	NR_131762	non_coding	-	protein_coding	single CDS
		SNCAIP	protein_coding	XM_005272138	protein_coding	CDS	protein_coding	dual coding
		SNCAIP	protein_coding	XM_005272139	protein_coding	CDS	protein_coding	dual coding
		SNCAIP	protein_coding	XM_006714734	protein_coding	CDS	protein_coding	dual coding
		SNCAIP	protein_coding	XM_011543737	protein_coding	CDS	protein_coding	dual coding
		SNCAIP	protein_coding	XM_011543738	protein_coding	CDS	protein_coding	dual coding
		SNCAIP	protein_coding	XM_011543739	protein_coding	CDS	protein_coding	dual coding
		SNCAIP	protein_coding	XM_011543741	protein_coding	CDS	protein_coding	dual coding
		SNCAIP	protein_coding	XM_011543743	protein_coding	CDS	protein_coding	dual coding
		SNCAIP	protein_coding	XM_011543745	protein_coding	CDS	protein_coding	dual coding
		SNCAIP	protein_coding	XM_011543749	protein_coding	CDS	protein_coding	dual coding
		SNCAIP	protein_coding	XM_011543750	protein_coding	CDS	protein_coding	dual coding
		SNCAIP	protein_coding	XM_017010078	protein_coding	CDS	protein_coding	dual coding
		SNCAIP	protein_coding	XM_017010079	protein_coding	CDS	protein_coding	dual coding
		SNCAIP	protein_coding	XM_017010080	protein_coding	CDS	protein_coding	dual coding
		SNCAIP	protein_coding	XM_017010081	protein_coding	CDS	protein_coding	dual coding
		SNCAIP	protein_coding	XM_017010082	protein_coding	CDS	protein_coding	dual coding
		SNCAIP	protein_coding	XM_017010083	protein_coding	CDS	protein_coding	dual coding
		SNCAIP	protein_coding	XM_017010085	protein_coding	CDS	protein_coding	dual coding
		SNCAIP	protein_coding	XM_024446266	protein_coding	CDS	protein_coding	dual coding
		SNCAIP	protein_coding	XM_024446267	protein_coding	CDS	protein_coding	dual coding
		SNCAIP	protein_coding	XM_024446268	protein_coding	CDS	protein_coding	dual coding
		SNCAIP	protein_coding	XM_024446269	protein_coding	CDS	protein_coding	dual coding
		SNCAIP	protein_coding	XR_001742362	non_coding	-	protein_coding	single CDS
IP_673226	332	TUBB8P11	unprocessed_pseudogene	ENST00000415481	unprocessed_pseudogene	-	protein_coding	single CDS	Tubulin_C|Tubulin, C-terminal|TUBULIN|Tubulin/FtsZ, 2-layer sandwich domain|BETATUBULIN|Tubulin|Tubulin nucleotide-binding domain-like|Tubulin C-terminal domain-like|TUBULIN BETA-8 CHAIN|Coil|Tubulin/FtsZ, GTPase domain	IPR000217|IPR023123|IPR008280|IPR003008|IPR002453|IPR018316	PTHR11588:SF55|G3DSA:3.30.1330.20|PR01163|SM00865|PF03953|G3DSA:1.10.287.600|SM00864|G3DSA:3.40.50.1440|PTHR11588|PR01161|PF00091|SSF52490|Coil|SSF55307	28	0	NA	NA
IP_071500	136	RUSC1	protein_coding	ENST00000292254	protein_coding	CDS	protein_coding	dual coding	NA	NA	NA	0	17	NA	NA
		RUSC1	protein_coding	ENST00000368347	protein_coding	CDS	protein_coding	dual coding
		RUSC1	protein_coding	ENST00000368349	protein_coding	CDS	protein_coding	dual coding
		RUSC1	protein_coding	ENST00000368352	protein_coding	CDS	protein_coding	dual coding
		RUSC1	protein_coding	ENST00000489860	protein_coding	CDS	protein_coding	dual coding
		RUSC1	protein_coding	ENST00000490373	protein_coding	5'UTR	protein_coding	bicistronic
		RUSC1	protein_coding	ENST00000497930	protein_coding	CDS	protein_coding	dual coding
		RUSC1	protein_coding	NM_001105203	protein_coding	CDS	protein_coding	dual coding
		RUSC1	protein_coding	NM_001105205	protein_coding	CDS	protein_coding	dual coding
		RUSC1	protein_coding	NM_001278227	protein_coding	CDS	protein_coding	dual coding
		RUSC1	protein_coding	NM_001278228	protein_coding	CDS	protein_coding	dual coding
		RUSC1	protein_coding	NM_001278230	protein_coding	CDS	protein_coding	dual coding
		RUSC1	protein_coding	NM_014328	protein_coding	CDS	protein_coding	dual coding
		RUSC1	protein_coding	XM_006711254	protein_coding	CDS	protein_coding	dual coding
		RUSC1	protein_coding	XM_006711257	protein_coding	CDS	protein_coding	dual coding
		RUSC1	protein_coding	XM_017000891	protein_coding	CDS	protein_coding	dual coding
		RUSC1	protein_coding	XR_921763	non_coding	-	protein_coding	single CDS
IP_762764	73	KRT89P	transcribed_unprocessed_pseudogene	ENST00000621314	processed_transcript	-	protein_coding	single CDS	INTERMEDIATE FILAMENT|TYPE2KERATIN|KERATIN, TYPE II CUTICULAR HB5|Coil|Filament	IPR003054|IPR001664	PTHR23239|PF00038|PTHR23239:SF92|PR01276|Coil	13	0	NA	NA
IP_182923	33	NCOA4	protein_coding	ENST00000578454	protein_coding	CDS	protein_coding	dual coding	NA	NA	NA	0	0	NA	NA
		NCOA4	protein_coding	NM_001145260	protein_coding	CDS	protein_coding	dual coding
IP_691723	75	AC008481.1	processed_pseudogene	ENST00000463278	processed_pseudogene	-	protein_coding	single CDS	RIBSOMALS12E|Ribosomal_L7Ae|50S ribosomal protein L30e-like|RIBOSOMAL_S12E|L30e-like|40S RIBOSOMAL PROTEIN S12	IPR029064|IPR000530|IPR004038	PF01248|PR00972|PS01189|G3DSA:3.30.1330.30|PTHR11843|SSF55315	19	0	SPROHSA194607	NA
IP_3406860	38	SLC25A29	protein_coding	XR_001750155	non_coding	-	protein_coding	single CDS	NA	NA	NA	7	0	NA	NA
IP_557268	93	HSPA8P1	processed_pseudogene	ENST00000425843	processed_pseudogene	-	protein_coding	bicistronic	HSP70|Heat shock protein 70kD, peptide-binding domain|Heat shock protein 70kD (HSP70), peptide-binding domain|SUBFAMILY NOT NAMED|HEAT SHOCK PROTEIN 70KDA	IPR013126|IPR029047	G3DSA:2.60.34.10|PF00012|SSF100920|PTHR19375|PTHR19375:SF156	8	0	SPROHSA146889	NA
IP_3408675	91	LOC105369203	ncRNA	XR_002957694	non_coding	-	protein_coding	single CDS	NA	NA	NA	0	0	NA	NA
IP_578417	68	RPL7P59	processed_pseudogene	ENST00000447700	processed_pseudogene	-	protein_coding	single CDS	Ribosomal protein L30p/L7e|60S RIBOSOMAL PROTEIN L7|Ribosomal protein L30, ferredoxin-like fold domain|Ribosomal_L30	IPR016082	PF00327|SSF55129|PTHR11524|G3DSA:3.30.1390.20	1	0	NA	NA
IP_564999	231	LDHAP4	processed_pseudogene	ENST00000397561	processed_pseudogene	-	protein_coding	single CDS	Ldh_1_C|LLDHDRGNASE|L_LDH|NAD(P)-binding domain|MALATE AND LACTATE DEHYDROGENASE|Ldh_1_N|LDH C-terminal domain-like|Lactate dehydrogenase/glycoside hydrolase, family 4, C-terminal|L-LACTATE DEHYDROGENASE A CHAIN|NAD(P)-binding Rossmann-fold domains	IPR018177|IPR022383|IPR015955|IPR001557|IPR001236|IPR016040	PF02866|G3DSA:3.40.50.720|SSF56327|PF00056|PTHR11540:SF17|PR00086|PS00064|G3DSA:3.90.110.10|SSF51735|PTHR11540	3	0	NA	NA
IP_658154	164	HSPD1P7	processed_pseudogene	ENST00000447985	processed_pseudogene	-	protein_coding	single CDS	Cpn60_TCP1|GroEL equatorial domain-like|CHAPERONIN|TCOMPLEXTCP1|GroEL-like equatorial domain	IPR027413|IPR002423|IPR017998	PF00118|PR00304|SSF48592|PTHR11353|G3DSA:1.10.560.10	7	0	NA	NA
IP_736336	127	ASB9P1	processed_pseudogene	ENST00000557146	processed_pseudogene	-	protein_coding	single CDS	Ankyrin repeat-containing domain|ANK_REPEAT|Ankyrin repeat|Ank_4|ANK_REP_REGION|ANK|FAMILY NOT NAMED|ANKYRIN REPEAT AND SOCS BOX PROTEIN 9	IPR002110|IPR020683	PTHR24136|G3DSA:1.25.40.20|PS50088|SSF48403|PTHR24136:SF0|PS50297|PF13637|SM00248	1	0	NA	NA
		ASB9P1	processed_pseudogene	NR_033769	non_coding	-	protein_coding	single CDS
IP_628102	125	PGAM1P4	processed_pseudogene	ENST00000397343	processed_pseudogene	-	protein_coding	single CDS	Phosphoglycerate mutase-like|TIGR01258|Histidine phosphatase superfamily|PHOSPHOGLYCERATE MUTASE 1-RELATED|PHOSPHOGLYCERATE MUTASE	IPR005952|IPR029033	G3DSA:3.40.50.1240|TIGR01258|SSF53254|PTHR11931:SF10|PTHR11931	8	0	NA	NA
IP_624363	108	EEF1A1P24	processed_pseudogene	ENST00000451469	processed_pseudogene	-	protein_coding	single CDS	P-loop containing nucleoside triphosphate hydrolases|P-loop containing nucleoside triphosphate hydrolase|ELONGATION FACTOR 1-ALPHA 2|TRANSLATION FACTOR|GTP_EFTU|G_TR_2|ELONGATNFCT	IPR000795|IPR027417	PS51722|PR00315|SSF52540|PTHR23115|PF00009|G3DSA:3.40.50.300|PTHR23115:SF104	21	0	NA	NA
IP_639223	112	AK2P2	processed_pseudogene	ENST00000439142	processed_pseudogene	-	protein_coding	single CDS	ADENYLATE KINASE 2, MITOCHONDRIAL|P-loop containing nucleoside triphosphate hydrolase|P-loop containing nucleoside triphosphate hydrolases|NUCLEOTIDE KINASE|ADK|ADENYLTKNASE	IPR000850|IPR027417	SSF52540|PTHR23359|PTHR23359:SF69|G3DSA:3.40.50.300|PF00406|PR00094	4	0	NA	NA
IP_786429	48	AC009987.1	antisense	ENST00000446888	antisense	-	protein_coding	single CDS	NA	NA	NA	0	0	NA	NA
		LOC105378533	NA	XR_946423	non_coding	-	protein_coding	single CDS
IP_755876	109	NUS1P2	processed_pseudogene	ENST00000417358	processed_pseudogene	-	protein_coding	single CDS	Undecaprenyl diphosphate synthase|NOGO-B RECEPTOR|Decaprenyl diphosphate synthase-like|Cytoplasmic domain|Non cytoplasmic domain|UNCHARACTERIZED|Transmembrane region	IPR001441	NON_CYTOPLASMIC_DOMAIN|TRANSMEMBRANE|SSF64005|G3DSA:3.40.1180.10|CYTOPLASMIC_DOMAIN|PTHR21528|PTHR21528:SF0	28	1	NA	NA
IP_2393965	41	LOC105376850	NA	XR_947057	non_coding	-	protein_coding	single CDS	NA	NA	NA	0	0	NA	NA
IP_574611	87	NDRG1	protein_coding	ENST00000414097	protein_coding	5'UTR	protein_coding	bicistronic	NA	NA	NA	0	0	SPROHSA167969	NA
		NDRG1	protein_coding	XM_011516791	protein_coding	5'UTR	protein_coding	bicistronic
IP_571913	82	PSAT1P1	processed_pseudogene	ENST00000518968	processed_pseudogene	-	protein_coding	single CDS	PLP-dependent transferases|PHOSPHOSERINE AMINOTRANSFERASE|Aminotran_5|Pyridoxal phosphate-dependent transferase, major region, subdomain 1|AMINOTRANSFERASE CLASS V	IPR015421|IPR000192|IPR015424	PTHR21152:SF17|G3DSA:3.40.640.10|PTHR21152|PF00266|SSF53383	1	0	SPROHSA155596	NA
IP_734554	85	AC022748.1	transcribed_unprocessed_pseudogene	ENST00000434914	processed_transcript	-	protein_coding	single CDS	Coil|TBC1 DOMAIN FAMILY MEMBER GTPASE-ACTIVATING PROTEIN|TBC1 DOMAIN FAMILY MEMBER 2B		PTHR22957:SF231|Coil|PTHR22957	0	0	SPROHSA204557	NA
		LOC646938	pseudogene	NR_036495	non_coding	-	protein_coding	single CDS
IP_557223	48	HSPA8P20	processed_pseudogene	ENST00000448737	processed_pseudogene	-	protein_coding	single CDS	HSP70|None|Actin-like ATPase domain|SUBFAMILY NOT NAMED|HEAT SHOCK PROTEIN 70KDA	IPR013126	SSF53067|PF00012|G3DSA:3.30.30.30|PTHR19375|PTHR19375:SF156	8	0	NA	NA
IP_236856	145	ALPK3	protein_coding	ENST00000258888	protein_coding	CDS	protein_coding	dual coding	NA	NA	NA	2	0	NA	NA
		ALPK3	protein_coding	NM_020778	protein_coding	CDS	protein_coding	dual coding
IP_635191	112	AC012485.1	processed_transcript	ENST00000456601	antisense	-	protein_coding	single CDS	NA	NA	NA	0	0	NA	NA
		LOC643387	NA	NR_026923	non_coding	-	protein_coding	single CDS
IP_661114	53	PIGP	protein_coding	ENST00000360525	protein_coding	3'UTR	protein_coding	bicistronic	NA	NA	NA	3	0	NA	NA
IP_060186	165	NBPF3	protein_coding	XM_006710957	protein_coding	CDS	protein_coding	dual coding	Signal peptide H-region|Signal peptide N-region|Non cytoplasmic domain|Cytoplasmic domain|Signal peptide C-region|Signal Peptide|Transmembrane region		NON_CYTOPLASMIC_DOMAIN|SIGNAL_PEPTIDE_C_REGION|TRANSMEMBRANE|SIGNAL_PEPTIDE_N_REGION|SIGNAL_PEPTIDE_H_REGION|CYTOPLASMIC_DOMAIN|SIGNAL_PEPTIDE	0	0	NA	NA
		NBPF3	protein_coding	XM_017002500	protein_coding	CDS	protein_coding	dual coding
		NBPF3	protein_coding	XM_017002501	protein_coding	CDS	protein_coding	dual coding
		NBPF3	protein_coding	XM_017002502	protein_coding	CDS	protein_coding	dual coding
IP_620044	65	CCT6P4	processed_pseudogene	ENST00000430443	processed_pseudogene	-	protein_coding	single CDS	Signal peptide H-region|Signal Peptide|Signal peptide N-region|Cpn60_TCP1|SignalP-noTM|Non cytoplasmic domain|CHAPERONIN|GroEL equatorial domain-like|T-COMPLEX PROTEIN 1 SUBUNIT ZETA|GroEL-like equatorial domain|Signal peptide C-region	IPR027413|IPR002423	PF00118|NON_CYTOPLASMIC_DOMAIN|SIGNAL_PEPTIDE_C_REGION|SIGNAL_PEPTIDE_N_REGION|SIGNAL_PEPTIDE_H_REGION|SSF48592|SignalP-noTM|PTHR11353:SF54|SIGNAL_PEPTIDE|PTHR11353|G3DSA:1.10.560.10	25	0	NA	NA
IP_580996	78	LINC02604	lincRNA	ENST00000610177	lincRNA	-	protein_coding	single CDS	Signal peptide H-region|Signal peptide N-region|Non cytoplasmic domain|Signal Peptide|Signal peptide C-region		NON_CYTOPLASMIC_DOMAIN|SIGNAL_PEPTIDE_C_REGION|SIGNAL_PEPTIDE_N_REGION|SIGNAL_PEPTIDE_H_REGION|SIGNAL_PEPTIDE	0	0	NA	NA
IP_581916	154	SLC25A5P5	processed_pseudogene	ENST00000435239	processed_pseudogene	-	protein_coding	single CDS	ADPTRNSLCASE|Mito_carr|ADP/ATP TRANSLOCASE 2|Mitochondrial carrier domain|Mitochondrial carrier|MITOCARRIER|FAMILY NOT NAMED|SOLCAR	IPR023395|IPR018108|IPR002067|IPR002113	PR00926|PS50920|G3DSA:1.50.40.10|PR00927|SSF103506|PF00153|PTHR24089:SF160|PTHR24089	19	0	NA	NA
IP_708040	185	LINC01977	lincRNA	ENST00000576963	lincRNA	-	protein_coding	single CDS	NA	NA	NA	0	0	NA	NA
		LINC01977	lincRNA	NR_146504	non_coding	-	protein_coding	single CDS
IP_776828	97	AC023078.5	antisense	ENST00000528646	antisense	-	protein_coding	single CDS	NA	NA	NA	0	0	NA	NA
IP_2260355	47	LOC107985687	NA	XM_017030006	protein_coding	3'UTR	protein_coding	bicistronic	PROKAR_LIPOPROTEIN		PS51257	0	0	NA	NA
IP_605986	30	AC008522.1	antisense	ENST00000624710	antisense	-	protein_coding	single CDS	NA	NA	NA	0	0	NA	NA
		AC008522.1	antisense	ENST00000639479	antisense	-	protein_coding	single CDS
IP_584259	48	AC010677.1	processed_pseudogene	ENST00000441690	processed_pseudogene	-	protein_coding	single CDS	50S/60S RIBOSOMAL PROTEIN L14/L23|Ribosomal protein L14|Ribosomal protein L14 domain	IPR023571|IPR000218	PTHR11761|SSF50193|G3DSA:2.40.150.20	0	0	NA	NA
IP_774695	374	TUBAP2	processed_pseudogene	ENST00000530835	processed_pseudogene	-	protein_coding	single CDS	Tubulin_C|TUBULIN ALPHA-1B CHAIN|Tubulin nucleotide-binding domain-like|Tubulin/FtsZ, 2-layer sandwich domain|Tubulin|ALPHATUBULIN|Tubulin C-terminal domain-like|TUBULIN|Tubulin/FtsZ, GTPase domain	IPR000217|IPR017975|IPR002452|IPR008280|IPR003008|IPR018316	PR01162|G3DSA:3.30.1330.20|SM00865|PTHR11588:SF90|PF03953|SM00864|G3DSA:3.40.50.1440|PTHR11588|PR01161|PF00091|PS00227|SSF52490|SSF55307	32	0	NA	NA
IP_671420	212	PSAT1P3	processed_pseudogene	ENST00000439132	processed_pseudogene	-	protein_coding	single CDS	PLP-dependent transferases|PHOSPHOSERINE AMINOTRANSFERASE|Aminotran_5|Pyridoxal phosphate-dependent transferase, major region, subdomain 1|AMINOTRANSFERASE CLASS V	IPR015421|IPR000192|IPR015424	PTHR21152:SF17|G3DSA:3.40.640.10|PTHR21152|PF00266|SSF53383	24	0	NA	NA
IP_595308	92	HNRNPA1P58	processed_pseudogene	ENST00000403629	processed_pseudogene	-	protein_coding	single CDS	FAMILY NOT NAMED|SUBFAMILY NOT NAMED		PTHR24012:SF247|PTHR24012	32	0	NA	NA
IP_111043	59	PQLC2L	protein_coding	ENST00000312275	protein_coding	CDS	protein_coding	dual coding	None|SUBFAMILY NOT NAMED|Non cytoplasmic domain|Cytoplasmic domain|FAMILY NOT NAMED|Transmembrane region		NON_CYTOPLASMIC_DOMAIN|TMhelix|TRANSMEMBRANE|CYTOPLASMIC_DOMAIN|PTHR16201|PTHR16201:SF38	0	0	NA	NA
		PQLC2L	protein_coding	ENST00000459838	protein_coding	3'UTR	protein_coding	bicistronic
		PQLC2L	protein_coding	NM_001099777	protein_coding	CDS	protein_coding	dual coding
		PQLC2L	protein_coding	NM_001243729	protein_coding	3'UTR	protein_coding	bicistronic
		PQLC2L	protein_coding	XM_017005754	protein_coding	3'UTR	protein_coding	bicistronic
IP_710742	77	UBBP4	transcribed_unprocessed_pseudogene	ENST00000583708	transcribed_unprocessed_pseudogene	-	protein_coding	bicistronic	UBIQUITIN_1|None|UBIQUITIN|Ubiquitin-like|UBQ|UBIQUITIN_2|ubiquitin	IPR019954|IPR029071|IPR019956|IPR000626	SM00213|PS50053|PS00299|PTHR10666|PF00240|SSF54236|PR00348|G3DSA:3.10.20.90	16	0	SPROHSA141229	NA
		UBBP4	transcribed_unprocessed_pseudogene	ENST00000584755	processed_transcript	-	protein_coding	bicistronic
		UBBP4	transcribed_unprocessed_pseudogene	ENST00000648259	processed_transcript	-	protein_coding	bicistronic
		UBBP4	transcribed_unprocessed_pseudogene	NR_144546	non_coding	-	protein_coding	bicistronic
IP_591777	123	TUBB3P1	processed_pseudogene	ENST00000405796	processed_pseudogene	-	protein_coding	single CDS	Tubulin_C|Signal peptide H-region|TUBULIN BETA-6 CHAIN|Signal Peptide|Tubulin/FtsZ, 2-layer sandwich domain|Signal peptide N-region|BETATUBULIN|Non cytoplasmic domain|Tubulin C-terminal domain-like|TUBULIN|Signal peptide C-region	IPR002453|IPR000217|IPR018316|IPR008280	NON_CYTOPLASMIC_DOMAIN|SIGNAL_PEPTIDE_C_REGION|SIGNAL_PEPTIDE_N_REGION|G3DSA:3.30.1330.20|SM00865|PR01163|SIGNAL_PEPTIDE_H_REGION|PF03953|PTHR11588:SF88|PTHR11588|SIGNAL_PEPTIDE|SSF55307	17	0	NA	NA
IP_638493	78	SULT1C2P2	unprocessed_pseudogene	ENST00000562517	unprocessed_pseudogene	-	protein_coding	single CDS	P-loop containing nucleoside triphosphate hydrolases|P-loop containing nucleoside triphosphate hydrolase|SULFOTRANSFERASE (SULT)|SULFOTRANSFERASE 1C4|Sulfotransfer_1	IPR000863|IPR027417	SSF52540|PTHR11783|PF00685|PTHR11783:SF51|G3DSA:3.40.50.300	1	0	NA	NA
IP_767556	46	MARS	protein_coding	ENST00000537638	nonsense_mediated_decay	5'UTR	protein_coding	bicistronic	NA	NA	NA	0	0	NA	NA
IP_556791	65	AL391419.1	processed_pseudogene	ENST00000398901	processed_pseudogene	-	protein_coding	single CDS	PLP-dependent transferases|ASPARTATE AMINOTRANSFERASE|Pyridoxal phosphate-dependent transferase, major region, subdomain 1	IPR015421|IPR000796|IPR015424	PTHR11879|SSF53383|G3DSA:3.40.640.10	1	0	NA	NA
IP_568260	53	AC084125.1	antisense	ENST00000525461	antisense	-	protein_coding	single CDS	NA	NA	NA	0	0	NA	NA
IP_3400371	38	PDSS1	protein_coding	XM_011519437	protein_coding	3'UTR	protein_coding	bicistronic	NA	NA	NA	0	0	NA	NA
		PDSS1	protein_coding	XM_017016011	protein_coding	3'UTR	protein_coding	bicistronic
		PDSS1	protein_coding	XM_024447923	protein_coding	3'UTR	protein_coding	bicistronic
		PDSS1	protein_coding	XR_428636	non_coding	-	protein_coding	single CDS
IP_662403	141	NPM1P19	processed_pseudogene	ENST00000450070	processed_pseudogene	-	protein_coding	single CDS	NUCLEOPLASMIN|SUBFAMILY NOT NAMED|Nucleoplasmin|Nucleoplasmin core domain|Nucleoplasmin-like core domain	IPR024057|IPR004301	PTHR22747:SF16|G3DSA:2.60.120.340|PTHR22747|SSF69203|PF03066	53	0	NA	NA
IP_133161	61	FAT2	protein_coding	ENST00000261800	protein_coding	CDS	protein_coding	dual coding	NA	NA	NA	0	0	NA	NA
		FAT2	protein_coding	NM_001447	protein_coding	CDS	protein_coding	dual coding
		FAT2	protein_coding	XM_006714761	protein_coding	CDS	protein_coding	dual coding
		FAT2	protein_coding	XM_011537600	protein_coding	CDS	protein_coding	dual coding
		FAT2	protein_coding	XM_011537603	protein_coding	CDS	protein_coding	dual coding
		FAT2	protein_coding	XM_017009224	protein_coding	CDS	protein_coding	dual coding
		FAT2	protein_coding	XM_017009225	protein_coding	CDS	protein_coding	dual coding
		FAT2	protein_coding	XM_017009227	protein_coding	CDS	protein_coding	dual coding
		FAT2	protein_coding	XR_001742039	non_coding	-	protein_coding	single CDS
		FAT2	protein_coding	XR_002956152	non_coding	-	protein_coding	single CDS
IP_2360322	90	RETREG1	protein_coding	XM_011514055	protein_coding	5'UTR	protein_coding	bicistronic	NA	NA	NA	1	0	NA	NA
IP_150018	173	TNRC18	protein_coding	XM_017012728	protein_coding	5'UTR	protein_coding	bicistronic	NA	NA	NA	0	0	NA	NA
IP_258612	81	C17orf82	lincRNA	ENST00000623772	lincRNA	-	protein_coding	single CDS	NA	NA	NA	4	0	NA	NA
		C17orf82	lincRNA	NM_203425	protein_coding	CDS	protein_coding	dual coding
IP_162907	59	HMBOX1	protein_coding	ENST00000287701	protein_coding	3'UTR	protein_coding	bicistronic	Coil		Coil	0	0	NA	NA
		HMBOX1	protein_coding	ENST00000397358	protein_coding	3'UTR	protein_coding	bicistronic
		HMBOX1	protein_coding	NM_001135726	protein_coding	3'UTR	protein_coding	bicistronic
		HMBOX1	protein_coding	NM_001324382	protein_coding	3'UTR	protein_coding	bicistronic
		HMBOX1	protein_coding	NM_001324383	protein_coding	3'UTR	protein_coding	bicistronic
		HMBOX1	protein_coding	NM_001324384	protein_coding	3'UTR	protein_coding	bicistronic
		HMBOX1	protein_coding	NM_001324385	protein_coding	3'UTR	protein_coding	bicistronic
		HMBOX1	protein_coding	NM_001324386	protein_coding	3'UTR	protein_coding	bicistronic
		HMBOX1	protein_coding	NM_001324387	protein_coding	3'UTR	protein_coding	bicistronic
		HMBOX1	protein_coding	NM_001324388	protein_coding	3'UTR	protein_coding	bicistronic
		HMBOX1	protein_coding	NM_001324389	protein_coding	3'UTR	protein_coding	bicistronic
		HMBOX1	protein_coding	NM_001324390	protein_coding	3'UTR	protein_coding	bicistronic
		HMBOX1	protein_coding	NM_001324391	protein_coding	3'UTR	protein_coding	bicistronic
		HMBOX1	protein_coding	NM_001324392	protein_coding	3'UTR	protein_coding	bicistronic
		HMBOX1	protein_coding	NM_001324393	protein_coding	3'UTR	protein_coding	bicistronic
		HMBOX1	protein_coding	NM_001324394	protein_coding	3'UTR	protein_coding	bicistronic
		HMBOX1	protein_coding	NM_001324395	protein_coding	3'UTR	protein_coding	bicistronic
		HMBOX1	protein_coding	NM_001330498	protein_coding	3'UTR	protein_coding	bicistronic
		HMBOX1	protein_coding	NM_024567	protein_coding	3'UTR	protein_coding	bicistronic
		HMBOX1	protein_coding	NR_136757	non_coding	-	protein_coding	single CDS
		HMBOX1	protein_coding	NR_136758	non_coding	-	protein_coding	single CDS
		HMBOX1	protein_coding	XM_005273641	protein_coding	3'UTR	protein_coding	bicistronic
		HMBOX1	protein_coding	XM_017013823	protein_coding	3'UTR	protein_coding	bicistronic
		HMBOX1	protein_coding	XM_017013824	protein_coding	3'UTR	protein_coding	bicistronic
		HMBOX1	protein_coding	XM_024447269	protein_coding	3'UTR	protein_coding	bicistronic
IP_251871	48	CDRT1	protein_coding	ENST00000354433	protein_coding	CDS	protein_coding	dual coding	NA	NA	NA	0	0	NA	NA
		CDRT1	protein_coding	ENST00000395906	protein_coding	CDS	protein_coding	dual coding
		CDRT1	protein_coding	ENST00000571263	nonsense_mediated_decay	3'UTR	protein_coding	bicistronic
		CDRT1	protein_coding	NM_006382	protein_coding	CDS	protein_coding	dual coding
IP_135974	45	MEF2C-AS1	antisense	ENST00000514158	antisense	-	protein_coding	single CDS	NA	NA	NA	0	0	NA	NA
		MEF2C-AS1	antisense	NR_109940	non_coding	-	protein_coding	single CDS
IP_158762	50	GIMAP1	protein_coding	ENST00000307194	protein_coding	CDS	protein_coding	dual coding	NA	NA	NA	3	0	NA	NA
		GIMAP1	protein_coding	NM_130759	protein_coding	CDS	protein_coding	dual coding
IP_603079	225	SETP21	processed_pseudogene	ENST00000514799	processed_pseudogene	-	protein_coding	single CDS	PROTEIN SET|NAP-like|None|Coil|NAP|TESTIS-SPECIFIC Y-ENCODED PROTEIN	IPR002164	PTHR11875|G3DSA:1.20.5.170|SSF143113|PF00956|PTHR11875:SF58|Coil	22	0	NA	NA
IP_667404	173	AL390728.1	processed_pseudogene	ENST00000397642	processed_pseudogene	-	protein_coding	bicistronic	HSP70|HEATSHOCK70|None|Actin-like ATPase domain|SUBFAMILY NOT NAMED|HEAT SHOCK PROTEIN 70KDA	IPR013126	PR00301|SSF53067|PF00012|G3DSA:3.30.30.30|PTHR19375|G3DSA:3.30.420.40|PTHR19375:SF156	20	0	NA	NA
IP_224381	32	AP4S1	protein_coding	ENST00000542754	protein_coding	3'UTR	protein_coding	bicistronic	Signal peptide H-region|Signal peptide N-region|SignalP-noTM|Non cytoplasmic domain|Signal Peptide|Signal peptide C-region		NON_CYTOPLASMIC_DOMAIN|SIGNAL_PEPTIDE_C_REGION|SIGNAL_PEPTIDE_N_REGION|SIGNAL_PEPTIDE_H_REGION|SignalP-noTM|SIGNAL_PEPTIDE	1	0	NA	NA
		AP4S1	protein_coding	ENST00000616371	protein_coding	3'UTR	protein_coding	bicistronic
		AP4S1	protein_coding	ENST00000622409	protein_coding	3'UTR	protein_coding	bicistronic
		AP4S1	protein_coding	NM_001128126	protein_coding	3'UTR	protein_coding	bicistronic
		AP4S1	protein_coding	NM_001254728	protein_coding	3'UTR	protein_coding	bicistronic
		AP4S1	protein_coding	NM_001254729	protein_coding	3'UTR	protein_coding	bicistronic
IP_773722	35	AP001318.1	antisense	ENST00000533378	antisense	-	protein_coding	single CDS	NA	NA	NA	0	0	NA	NA
IP_557240	37	TUBB4AP1	processed_pseudogene	ENST00000450755	processed_pseudogene	-	protein_coding	single CDS	PROTEIN BEN-1|Tubulin|Tubulin nucleotide-binding domain-like|TUBULIN|Tubulin/FtsZ, GTPase domain	IPR031207|IPR000217|IPR003008	G3DSA:3.40.50.1440|SSF52490|PTHR11588|PF00091|PTHR11588:SF76	0	0	NA	NA
IP_195391	80	MADD	protein_coding	ENST00000311027	protein_coding	CDS	protein_coding	dual coding	NA	NA	NA	0	2	NA	rubio_2014:321876
		MADD	protein_coding	ENST00000342922	protein_coding	CDS	protein_coding	dual coding
		MADD	protein_coding	ENST00000349238	protein_coding	CDS	protein_coding	dual coding
		MADD	protein_coding	ENST00000395336	protein_coding	CDS	protein_coding	dual coding
		MADD	protein_coding	ENST00000395344	protein_coding	CDS	protein_coding	dual coding
		MADD	protein_coding	ENST00000402192	protein_coding	CDS	protein_coding	dual coding
		MADD	protein_coding	ENST00000402799	protein_coding	CDS	protein_coding	dual coding
		MADD	protein_coding	ENST00000406482	protein_coding	CDS	protein_coding	dual coding
		MADD	protein_coding	ENST00000407859	protein_coding	CDS	protein_coding	dual coding
		MADD	protein_coding	ENST00000526603	processed_transcript	-	protein_coding	single CDS
		MADD	protein_coding	ENST00000534808	processed_transcript	-	protein_coding	single CDS
		MADD	protein_coding	NM_001135943	protein_coding	CDS	protein_coding	dual coding
		MADD	protein_coding	NM_001135944	protein_coding	CDS	protein_coding	dual coding
		MADD	protein_coding	NM_003682	protein_coding	CDS	protein_coding	dual coding
		MADD	protein_coding	NM_130470	protein_coding	CDS	protein_coding	dual coding
		MADD	protein_coding	NM_130471	protein_coding	CDS	protein_coding	dual coding
		MADD	protein_coding	NM_130472	protein_coding	CDS	protein_coding	dual coding
		MADD	protein_coding	NM_130473	protein_coding	CDS	protein_coding	dual coding
		MADD	protein_coding	NM_130474	protein_coding	CDS	protein_coding	dual coding
		MADD	protein_coding	NM_130475	protein_coding	CDS	protein_coding	dual coding
		MADD	protein_coding	NM_130476	protein_coding	CDS	protein_coding	dual coding
		MADD	protein_coding	XM_005253189	protein_coding	CDS	protein_coding	dual coding
		MADD	protein_coding	XM_005253196	protein_coding	CDS	protein_coding	dual coding
		MADD	protein_coding	XM_005253199	protein_coding	CDS	protein_coding	dual coding
		MADD	protein_coding	XM_005253200	protein_coding	CDS	protein_coding	dual coding
		MADD	protein_coding	XM_005253201	protein_coding	CDS	protein_coding	dual coding
		MADD	protein_coding	XM_005253203	protein_coding	CDS	protein_coding	dual coding
		MADD	protein_coding	XM_005253204	protein_coding	CDS	protein_coding	dual coding
		MADD	protein_coding	XM_005253205	protein_coding	CDS	protein_coding	dual coding
		MADD	protein_coding	XM_017018478	protein_coding	CDS	protein_coding	dual coding
		MADD	protein_coding	XM_017018479	protein_coding	CDS	protein_coding	dual coding
		MADD	protein_coding	XM_017018480	protein_coding	CDS	protein_coding	dual coding
		MADD	protein_coding	XM_017018481	protein_coding	CDS	protein_coding	dual coding
		MADD	protein_coding	XM_017018482	protein_coding	CDS	protein_coding	dual coding
		MADD	protein_coding	XM_017018483	protein_coding	CDS	protein_coding	dual coding
		MADD	protein_coding	XM_017018484	protein_coding	CDS	protein_coding	dual coding
		MADD	protein_coding	XM_017018485	protein_coding	CDS	protein_coding	dual coding
		MADD	protein_coding	XM_017018486	protein_coding	CDS	protein_coding	dual coding
		MADD	protein_coding	XM_017018487	protein_coding	CDS	protein_coding	dual coding
		MADD	protein_coding	XM_017018488	protein_coding	CDS	protein_coding	dual coding
		MADD	protein_coding	XM_017018489	protein_coding	CDS	protein_coding	dual coding
		MADD	protein_coding	XM_017018490	protein_coding	CDS	protein_coding	dual coding
		MADD	protein_coding	XM_017018491	protein_coding	CDS	protein_coding	dual coding
		MADD	protein_coding	XM_017018492	protein_coding	CDS	protein_coding	dual coding
		MADD	protein_coding	XM_017018493	protein_coding	CDS	protein_coding	dual coding
		MADD	protein_coding	XM_017018498	protein_coding	CDS	protein_coding	dual coding
		MADD	protein_coding	XM_017018499	protein_coding	CDS	protein_coding	dual coding
		MADD	protein_coding	XM_017018500	protein_coding	CDS	protein_coding	dual coding
		MADD	protein_coding	XM_017018505	protein_coding	CDS	protein_coding	dual coding
		MADD	protein_coding	XM_017018506	protein_coding	CDS	protein_coding	dual coding
		MADD	protein_coding	XM_017018507	protein_coding	CDS	protein_coding	dual coding
		MADD	protein_coding	XM_024448745	protein_coding	CDS	protein_coding	dual coding
		MADD	protein_coding	XM_024448746	protein_coding	CDS	protein_coding	dual coding
		MADD	protein_coding	XM_024448747	protein_coding	CDS	protein_coding	dual coding
		MADD	protein_coding	XM_024448748	protein_coding	CDS	protein_coding	dual coding
		MADD	protein_coding	XM_024448749	protein_coding	CDS	protein_coding	dual coding
		MADD	protein_coding	XM_024448750	protein_coding	CDS	protein_coding	dual coding
		MADD	protein_coding	XM_024448751	protein_coding	CDS	protein_coding	dual coding
		MADD	protein_coding	XM_024448752	protein_coding	CDS	protein_coding	dual coding
		MADD	protein_coding	XM_024448753	protein_coding	CDS	protein_coding	dual coding
		MADD	protein_coding	XM_024448754	protein_coding	CDS	protein_coding	dual coding
		MADD	protein_coding	XM_024448755	protein_coding	CDS	protein_coding	dual coding
IP_775646	318	RPLP0P2	transcribed_processed_pseudogene	ENST00000490750	transcribed_processed_pseudogene	-	protein_coding	single CDS	L10E|60S ACIDIC RIBOSOMAL PROTEIN P0|60S ACIDIC RIBOSOMAL PROTEIN FAMILY MEMBER|Ribosomal_60s|Ribosomal_L10|Ribosomal protein L10-like	IPR030670|IPR001790	PF00466|PTHR21141:SF3|PTHR21141|PIRSF039087|SSF160369|PF00428	13	0	NA	NA
		RPLP0P2	transcribed_processed_pseudogene	ENST00000496593	processed_transcript	-	protein_coding	single CDS
		RPLP0P2	transcribed_processed_pseudogene	NR_002775	non_coding	-	protein_coding	single CDS
IP_791587	43	AC068896.1	protein_coding	ENST00000494792	nonsense_mediated_decay	3'UTR	protein_coding	bicistronic	NA	NA	NA	0	0	NA	NA
IP_2348194	57	UBE3D	protein_coding	XM_011536239	protein_coding	3'UTR	protein_coding	bicistronic	Cytoplasmic domain|Non cytoplasmic domain|Transmembrane region		CYTOPLASMIC_DOMAIN|NON_CYTOPLASMIC_DOMAIN|TRANSMEMBRANE	0	0	NA	NA
IP_755869	335	GAPDHP69	processed_pseudogene	ENST00000425504	processed_pseudogene	-	protein_coding	single CDS	Gp_dh_C|Gp_dh_N|NAD(P)-binding domain|None|G3PDHDRGNASE|Glyceraldehyde-3-phosphate dehydrogenase-like, C-terminal domain|GAPDH|GLYCERALDEHYDE 3-PHOSPHATE DEHYDROGENASE|NAD(P)-binding Rossmann-fold domains	IPR020831|IPR016040|IPR020829|IPR020828	PTHR10836|PR00078|PIRSF000149|G3DSA:3.40.50.720|SSF55347|SM00846|PF00044|G3DSA:3.30.360.10|SSF51735|PF02800	39	0	NA	NA
IP_3390265	234	ANXA2P1	processed_pseudogene	NR_001562	non_coding	-	protein_coding	single CDS	Annexin repeats||Annexin|Annexin family signature|Annexin type II signature|Annexins repeated domain signature.	IPR002389|IPR001464|IPR018502|IPR018252	PS00223|PF00191|SSF47874|G3DSA:1.10.220.10|PR00196|PTHR10502|PTHR10502:SF18|PR00198|SM00335	16	0	NA	NA
IP_602155	105	AC010395.2	processed_pseudogene	ENST00000509899	processed_pseudogene	-	protein_coding	single CDS	Itfg2|INTEGRIN ALPHA REPEAT DOMAIN-CONTAINING		PTHR16317|PF15907	0	0	NA	NA
IP_2396153	43	F13B	protein_coding	XM_011509283	protein_coding	3'UTR	protein_coding	bicistronic	NA	NA	NA	0	0	NA	NA
		F13B	protein_coding	XM_011509284	protein_coding	3'UTR	protein_coding	bicistronic
		F13B	protein_coding	XM_011509286	protein_coding	3'UTR	protein_coding	bicistronic
IP_589156	49	AL355365.1	processed_pseudogene	ENST00000616480	processed_pseudogene	-	protein_coding	single CDS	HSP70|None|Actin-like ATPase domain|SUBFAMILY NOT NAMED|HEAT SHOCK PROTEIN 70KDA	IPR013126	SSF53067|PF00012|PTHR19375|G3DSA:3.30.420.40|PTHR19375:SF156	8	0	NA	NA
IP_139467	127	TAP2	protein_coding	ENST00000374897	protein_coding	CDS	protein_coding	dual coding	NA	NA	NA	6	0	NA	NA
		TAP2	protein_coding	ENST00000374899	protein_coding	CDS	protein_coding	dual coding
		AL669918.1	protein_coding	ENST00000452392	protein_coding	CDS	protein_coding	dual coding
		TAP2	protein_coding	ENST00000620123	protein_coding	CDS	protein_coding	dual coding
		TAP2	protein_coding	NM_000544	protein_coding	CDS	protein_coding	dual coding
		TAP2	protein_coding	NM_001290043	protein_coding	CDS	protein_coding	dual coding
		TAP2	protein_coding	NM_018833	protein_coding	CDS	protein_coding	dual coding
IP_763499	144	HSPA8P5	processed_pseudogene	ENST00000456928	processed_pseudogene	-	protein_coding	single CDS	HSP70|HEATSHOCK70|None|Actin-like ATPase domain|SUBFAMILY NOT NAMED|HEAT SHOCK PROTEIN 70KDA	IPR013126	PR00301|SSF53067|PF00012|G3DSA:3.30.30.30|PTHR19375|G3DSA:3.30.420.40|PTHR19375:SF156	26	0	NA	NA
IP_158279	60	ZYX	protein_coding	ENST00000322764	protein_coding	CDS	protein_coding	dual coding	NA	NA	NA	0	0	SPROHSA195750	loayza_puch_2013:1339701;rubio_2014:1829180;rutkowski_2015:975206;tanenbaum_2015:1245225;tirosh_2015:1349715;xu_2016:1286727
		ZYX	protein_coding	ENST00000392910	protein_coding	5'UTR	protein_coding	bicistronic
		ZYX	protein_coding	ENST00000449630	protein_coding	CDS	protein_coding	dual coding
		ZYX	protein_coding	ENST00000457235	protein_coding	CDS	protein_coding	dual coding
		ZYX	protein_coding	NM_001010972	protein_coding	CDS	protein_coding	dual coding
		ZYX	protein_coding	NM_003461	protein_coding	CDS	protein_coding	dual coding
		ZYX	protein_coding	XM_017012587	protein_coding	CDS	protein_coding	dual coding
IP_099004	59	LINC01123	lincRNA	ENST00000419296	lincRNA	-	protein_coding	single CDS	Non cytoplasmic domain|None|Cytoplasmic domain|Transmembrane region		TMhelix|CYTOPLASMIC_DOMAIN|NON_CYTOPLASMIC_DOMAIN|TRANSMEMBRANE	1	2	SPROHSA180488	NA
		LINC01123	lincRNA	NR_046110	non_coding	-	protein_coding	single CDS
		LINC01123	lincRNA	NR_046111	non_coding	-	protein_coding	single CDS
IP_2320285	42	PTPN20	protein_coding	XM_011539607	protein_coding	5'UTR	protein_coding	bicistronic	NA	NA	NA	0	0	NA	NA
IP_789496	181	DYNC1I2P1	processed_pseudogene	ENST00000435916	processed_pseudogene	-	protein_coding	single CDS	Dynein_IC2|DYNEIN INTERMEDIATE CHAIN|Coil|CYTOPLASMIC DYNEIN 1 INTERMEDIATE CHAIN 2	IPR025956	PF11540|Coil|PTHR12442|PTHR12442:SF36	0	0	NA	NA
IP_671454	62	ACTG1P21	processed_pseudogene	ENST00000431536	processed_pseudogene	-	protein_coding	single CDS	ACTIN-57B-RELATED|Actin|None|ACTIN|Actin-like ATPase domain	IPR004000	SSF53067|G3DSA:2.30.36.70|PR00190|PTHR11937:SF162|PF00022|PTHR11937|G3DSA:3.30.420.40	40	0	NA	NA
IP_708794	169	KRT41P	unprocessed_pseudogene	ENST00000393988	unprocessed_pseudogene	-	protein_coding	single CDS	INTERMEDIATE FILAMENT|None|TYPE1KERATIN|Intermediate filament protein, coiled coil region|IF|KERATIN, TYPE I CUTICULAR HA7|Coil|Filament	IPR018039|IPR002957|IPR001664	PR01248|G3DSA:1.20.5.170|PTHR23239|PF00038|SSF64593|PTHR23239:SF110|PS00226|Coil	0	0	NA	NA
IP_560713	205	GAPDHP1	processed_pseudogene	ENST00000452570	processed_pseudogene	-	protein_coding	single CDS	Gp_dh_C|NAD(P)-binding domain|None|G3PDHDRGNASE|Glyceraldehyde-3-phosphate dehydrogenase-like, C-terminal domain|GLYCERALDEHYDE 3-PHOSPHATE DEHYDROGENASE|NAD(P)-binding Rossmann-fold domains	IPR020831|IPR016040|IPR020829	PTHR10836|PR00078|G3DSA:3.40.50.720|SSF55347|G3DSA:3.30.360.10|SSF51735|PF02800	29	0	NA	NA
IP_590800	228	GAPDHP72	transcribed_processed_pseudogene	ENST00000402643	transcribed_processed_pseudogene	-	protein_coding	single CDS	Gp_dh_C|Gp_dh_N|NAD(P)-binding domain|None|G3PDHDRGNASE|Glyceraldehyde-3-phosphate dehydrogenase-like, C-terminal domain|GAPDH|GLYCERALDEHYDE 3-PHOSPHATE DEHYDROGENASE|NAD(P)-binding Rossmann-fold domains	IPR020830|IPR020831|IPR020829|IPR016040|IPR020828	PTHR10836|PR00078|G3DSA:3.40.50.720|PS00071|SSF55347|SM00846|PF00044|G3DSA:3.30.360.10|SSF51735|PF02800	17	0	NA	NA
IP_108384	60	CASR	protein_coding	XM_017007324	protein_coding	5'UTR	protein_coding	bicistronic	Cytoplasmic domain|Non cytoplasmic domain|Transmembrane region		CYTOPLASMIC_DOMAIN|NON_CYTOPLASMIC_DOMAIN|TRANSMEMBRANE	1	0	NA	NA
IP_218971	36	CDK8	protein_coding	ENST00000381527	protein_coding	CDS	protein_coding	dual coding	NA	NA	NA	1	0	NA	NA
		CDK8	protein_coding	ENST00000465820	protein_coding	CDS	protein_coding	dual coding
		CDK8	protein_coding	ENST00000477277	retained_intron	-	protein_coding	single CDS
		CDK8	protein_coding	ENST00000536792	nonsense_mediated_decay	3'UTR	protein_coding	bicistronic
		CDK8	protein_coding	NM_001260	protein_coding	CDS	protein_coding	dual coding
		CDK8	protein_coding	NM_001346501	protein_coding	CDS	protein_coding	dual coding
		CDK8	protein_coding	XM_011534865	protein_coding	CDS	protein_coding	dual coding
		CDK8	protein_coding	XM_017020317	protein_coding	CDS	protein_coding	dual coding
IP_156019	52	PRKAR2B	protein_coding	ENST00000265717	protein_coding	CDS	protein_coding	dual coding	NA	NA	NA	0	0	NA	NA
		PRKAR2B	protein_coding	NM_002736	protein_coding	CDS	protein_coding	dual coding
		PRKAR2B	protein_coding	XM_011516398	protein_coding	CDS	protein_coding	dual coding
IP_614318	111	AC098590.1	processed_pseudogene	ENST00000468126	processed_pseudogene	-	protein_coding	single CDS	RIBOSOMAL S SUBUNIT	IPR000851	PTHR13718	1	0	NA	NA
IP_133080	184	CCDC69	protein_coding	ENST00000355417	protein_coding	CDS	protein_coding	dual coding			Coil	0	0	NA	NA
		CCDC69	protein_coding	ENST00000518189	nonsense_mediated_decay	3'UTR	protein_coding	bicistronic
		CCDC69	protein_coding	ENST00000519448	retained_intron	-	protein_coding	single CDS
		CCDC69	protein_coding	ENST00000521308	processed_transcript	-	protein_coding	single CDS
		CCDC69	protein_coding	NM_015621	protein_coding	CDS	protein_coding	dual coding
IP_194273	39	ELP4	protein_coding	ENST00000638917	nonsense_mediated_decay	3'UTR	protein_coding	bicistronic	NA	NA	NA	0	0	NA	NA
		ELP4	protein_coding	ENST00000640081	nonsense_mediated_decay	3'UTR	protein_coding	bicistronic
		ELP4	protein_coding	ENST00000640961	protein_coding	3'UTR	protein_coding	bicistronic
		ELP4	protein_coding	NM_001288725	protein_coding	3'UTR	protein_coding	bicistronic
		ELP4	protein_coding	NM_001288726	protein_coding	3'UTR	protein_coding	bicistronic
		ELP4	protein_coding	NM_019040	protein_coding	3'UTR	protein_coding	bicistronic
IP_3412977	74	LOC102725180	protein_coding	XR_001753831	non_coding	-	protein_coding	single CDS	NA	NA	NA	1	0	NA	NA
IP_572422	212	TUBBP1	transcribed_processed_pseudogene	ENST00000248151	transcribed_processed_pseudogene	-	protein_coding	single CDS	Tubulin_C|Tubulin, C-terminal|TUBULIN BETA CHAIN|Tubulin/FtsZ, 2-layer sandwich domain|TUBULIN|BETATUBULIN|Tubulin C-terminal domain-like|Coil|Tubulin/FtsZ, GTPase domain	IPR000217|IPR023123|IPR008280|IPR003008|IPR002453|IPR018316	G3DSA:3.30.1330.20|PR01163|SM00865|PTHR11588:SF61|PF03953|G3DSA:1.10.287.600|G3DSA:3.40.50.1440|PTHR11588|Coil|SSF55307	19	0	NA	NA
		TUBBP1	transcribed_processed_pseudogene	ENST00000518096	processed_transcript	-	protein_coding	single CDS
IP_3397633	29	LOC101927245	NA	XR_001746025	non_coding	-	protein_coding	single CDS	NA	NA	NA	0	0	NA	NA
		LOC101927245	NA	XR_928489	non_coding	-	protein_coding	single CDS
IP_079312	388	EDARADD	protein_coding	ENST00000359362	protein_coding	3'UTR	protein_coding	bicistronic	Enolase_N|Enolase|Enolase_C|Enolase C-terminal domain-like|Enolase N-terminal domain-like|ENOLASE|Coil	IPR029065|IPR020810|IPR029017|IPR000941|IPR020811	G3DSA:3.30.390.10|G3DSA:3.20.20.120|PTHR11902|SSF54826|PIRSF001400|PR00148|MF_00318|PF03952|SSF51604|Coil|PF00113	54	2	NA	NA
		ENO1P1	transcribed_processed_pseudogene	ENST00000366587	transcribed_processed_pseudogene	-	protein_coding	single CDS
		EDARADD	protein_coding	ENST00000637660	protein_coding	3'UTR	protein_coding	bicistronic
		EDARADD	protein_coding	NM_080738	protein_coding	3'UTR	protein_coding	bicistronic
		EDARADD	protein_coding	NM_145861	protein_coding	3'UTR	protein_coding	bicistronic
IP_623594	35	PPIAP71	processed_pseudogene	ENST00000483456	processed_pseudogene	-	protein_coding	single CDS	PEPTIDYL-PROLYL CIS-TRANS ISOMERASE F, MITOCHONDRIAL|Cyclophilin-like|Cyclophilin-like domain|CSA_PPIASE_2|Pro_isomerase|CSAPPISMRASE|PEPTIDYL-PROLYL CIS-TRANS ISOMERASE	IPR024936|IPR029000|IPR002130	G3DSA:2.40.100.10|PS50072|PTHR11071:SF116|PR00153|SSF50891|PTHR11071|PF00160	2	0	SPROHSA190910	NA
IP_786527	71	CASC2	antisense	ENST00000426021	antisense	-	protein_coding	single CDS	NA	NA	NA	0	0	NA	NA
IP_166967	31	FAM91A1	protein_coding	ENST00000334705	protein_coding	CDS	protein_coding	dual coding	NA	NA	NA	0	0	NA	NA
		FAM91A1	protein_coding	ENST00000517912	nonsense_mediated_decay	3'UTR	protein_coding	bicistronic
		FAM91A1	protein_coding	ENST00000519721	nonsense_mediated_decay	3'UTR	protein_coding	bicistronic
		FAM91A1	protein_coding	ENST00000521166	protein_coding	CDS	protein_coding	dual coding
		FAM91A1	protein_coding	NM_001317917	protein_coding	CDS	protein_coding	dual coding
		FAM91A1	protein_coding	NM_001317918	protein_coding	CDS	protein_coding	dual coding
		FAM91A1	protein_coding	NM_144963	protein_coding	CDS	protein_coding	dual coding
		FAM91A1	protein_coding	XR_001745485	non_coding	-	protein_coding	single CDS
IP_591881	151	GAPDHP63	processed_pseudogene	ENST00000405405	processed_pseudogene	-	protein_coding	single CDS	NAD(P)-binding domain|GLYCERALDEHYDE 3-PHOSPHATE DEHYDROGENASE|NAD(P)-binding Rossmann-fold domains|Gp_dh_N	IPR020831|IPR016040|IPR020828	PTHR10836|G3DSA:3.40.50.720|SM00846|PF00044|SSF51735	29	0	NA	NA
IP_610386	128	HSP90AA4P	transcribed_processed_pseudogene	ENST00000506915	transcribed_processed_pseudogene	-	protein_coding	single CDS	HEATSHOCK90|HEAT SHOCK PROTEIN 90|ATPase domain of HSP90 chaperone/DNA topoisomerase II/histidine kinase|Histidine kinase-like ATPase, C-terminal domain	IPR001404|IPR020575|IPR003594	PR00775|G3DSA:3.30.565.10|SSF55874|PTHR11528	4	0	NA	NA
IP_121103	38	ALPK1	protein_coding	ENST00000177648	protein_coding	CDS	protein_coding	dual coding	NA	NA	NA	0	0	NA	NA
		ALPK1	protein_coding	ENST00000458497	protein_coding	CDS	protein_coding	dual coding
		ALPK1	protein_coding	ENST00000504176	protein_coding	CDS	protein_coding	dual coding
		ALPK1	protein_coding	ENST00000504745	retained_intron	-	protein_coding	single CDS
		ALPK1	protein_coding	ENST00000505127	nonsense_mediated_decay	3'UTR	protein_coding	bicistronic
		ALPK1	protein_coding	ENST00000509722	nonsense_mediated_decay	3'UTR	protein_coding	bicistronic
		ALPK1	protein_coding	NM_001102406	protein_coding	CDS	protein_coding	dual coding
		ALPK1	protein_coding	NM_001253884	protein_coding	CDS	protein_coding	dual coding
		ALPK1	protein_coding	NM_025144	protein_coding	CDS	protein_coding	dual coding
		ALPK1	protein_coding	XM_005263245	protein_coding	CDS	protein_coding	dual coding
		ALPK1	protein_coding	XM_005263246	protein_coding	CDS	protein_coding	dual coding
		ALPK1	protein_coding	XM_006714326	protein_coding	CDS	protein_coding	dual coding
		ALPK1	protein_coding	XM_017008633	protein_coding	CDS	protein_coding	dual coding
		ALPK1	protein_coding	XM_017008634	protein_coding	CDS	protein_coding	dual coding
		ALPK1	protein_coding	XM_017008635	protein_coding	CDS	protein_coding	dual coding
		ALPK1	protein_coding	XM_017008636	protein_coding	CDS	protein_coding	dual coding
		ALPK1	protein_coding	XM_017008637	protein_coding	CDS	protein_coding	dual coding
		ALPK1	protein_coding	XM_017008638	protein_coding	CDS	protein_coding	dual coding
		ALPK1	protein_coding	XM_017008639	protein_coding	CDS	protein_coding	dual coding
		ALPK1	protein_coding	XM_017008640	protein_coding	CDS	protein_coding	dual coding
		ALPK1	protein_coding	XM_017008641	protein_coding	CDS	protein_coding	dual coding
		ALPK1	protein_coding	XM_017008642	protein_coding	CDS	protein_coding	dual coding
		ALPK1	protein_coding	XM_017008643	protein_coding	CDS	protein_coding	dual coding
		ALPK1	protein_coding	XM_017008644	protein_coding	CDS	protein_coding	dual coding
		ALPK1	protein_coding	XM_017008645	protein_coding	CDS	protein_coding	dual coding
		ALPK1	protein_coding	XM_017008646	protein_coding	CDS	protein_coding	dual coding
		ALPK1	protein_coding	XM_017008647	protein_coding	CDS	protein_coding	dual coding
		ALPK1	protein_coding	XM_017008648	protein_coding	CDS	protein_coding	dual coding
		ALPK1	protein_coding	XM_017008649	protein_coding	CDS	protein_coding	dual coding
		ALPK1	protein_coding	XM_017008651	protein_coding	CDS	protein_coding	dual coding
IP_3381524	161	AKR7A2P1	processed_pseudogene	NR_002796	non_coding	-	protein_coding	single CDS	|Aldo/keto reductase family	IPR023210|IPR001395	SSF51430|G3DSA:3.20.20.100|PTHR11732|PF00248|PTHR11732:SF181	0	0	NA	NA
IP_665467	90	AL121916.1	processed_pseudogene	ENST00000429405	processed_pseudogene	-	protein_coding	single CDS	RIBOSOMAL PROTEIN L7AE FAMILY MEMBER|50S ribosomal protein L30e-like|RIBOSOMALL7A|L30e-like|SUBFAMILY NOT NAMED	IPR029064|IPR001921	PR00882|PTHR23105:SF34|G3DSA:3.30.1330.30|PTHR23105|SSF55315	0	0	NA	NA
IP_630937	31	RPL14	protein_coding	ENST00000338970	protein_coding	3'UTR	protein_coding	bicistronic	NA	NA	NA	0	0	NA	NA
IP_632513	35	LMCD1	protein_coding	ENST00000157600	protein_coding	3'UTR	protein_coding	bicistronic	PROKAR_LIPOPROTEIN		PS51257	0	0	NA	NA
IP_2278370	42	LOC105371768	NA	XR_001753099	non_coding	-	protein_coding	single CDS	NA	NA	NA	0	0	NA	NA
		LOC105371768	NA	XR_934743	non_coding	-	protein_coding	single CDS
IP_790907	261	EIF3LP2	processed_pseudogene	ENST00000457262	processed_pseudogene	-	protein_coding	single CDS	EUKARYOTIC TRANSLATION INITIATION FACTOR 3|Paf67	IPR019382	PTHR13242|PF10255	5	0	NA	NA
IP_675410	226	CDK18	protein_coding	ENST00000504648	protein_coding	CDS	protein_coding	dual coding	NA	NA	NA	0	0	NA	NA
		CDK18	protein_coding	ENST00000512922	protein_coding	CDS	protein_coding	dual coding
		CDK18	protein_coding	ENST00000515494	protein_coding	CDS	protein_coding	dual coding
IP_2391344	58	LOC105378807	ncRNA	XR_001738108	non_coding	-	protein_coding	single CDS	Cytoplasmic domain|Non cytoplasmic domain|Transmembrane region		CYTOPLASMIC_DOMAIN|TRANSMEMBRANE|NON_CYTOPLASMIC_DOMAIN	1	0	NA	NA
IP_3390493	50	LOC112268467	ncRNA	XR_002959797	non_coding	-	protein_coding	single CDS	NA	NA	NA	1	0	NA	NA
IP_246844	122	CLEC3A	protein_coding	ENST00000299642	protein_coding	CDS	protein_coding	dual coding	NA	NA	NA	0	0	NA	NA
		CLEC3A	protein_coding	ENST00000565808	processed_transcript	-	protein_coding	single CDS
		CLEC3A	protein_coding	NM_001244755	protein_coding	CDS	protein_coding	dual coding
		CLEC3A	protein_coding	NM_005752	protein_coding	CDS	protein_coding	dual coding
IP_557390	109	AC239600.2	processed_pseudogene	ENST00000619615	processed_pseudogene	-	protein_coding	single CDS	TUBULIN ALPHA-1C CHAIN|Tubulin|Tubulin nucleotide-binding domain-like|TUBULIN|Tubulin/FtsZ, GTPase domain	IPR000217|IPR003008	G3DSA:3.40.50.1440|PTHR11588|PR01161|PF00091|SSF52490|PTHR11588:SF64	41	0	NA	NA
IP_670441	43	AC114485.1	lincRNA	ENST00000447916	lincRNA	-	protein_coding	single CDS	NA	NA	NA	0	0	NA	NA
IP_2277655	68	NETO1	protein_coding	XM_017026017	protein_coding	CDS	protein_coding	dual coding	Non cytoplasmic domain|None|Cytoplasmic domain|Transmembrane region		CYTOPLASMIC_DOMAIN|TMhelix|TRANSMEMBRANE|NON_CYTOPLASMIC_DOMAIN	0	0	NA	NA
		NETO1	protein_coding	XM_017026019	protein_coding	CDS	protein_coding	dual coding
IP_767719	48	ZNF84	protein_coding	ENST00000543124	retained_intron	-	protein_coding	single CDS	NA	NA	NA	2	0	NA	NA
IP_762158	179	TUBB8P5	unprocessed_pseudogene	ENST00000445286	unprocessed_pseudogene	-	protein_coding	single CDS	Tubulin_C|Tubulin, C-terminal|Tubulin/FtsZ, 2-layer sandwich domain|BETATUBULIN|Tubulin C-terminal domain-like|TUBULIN BETA-8 CHAIN|TUBULIN|Tubulin/FtsZ, GTPase domain	IPR000217|IPR023123|IPR008280|IPR003008|IPR002453|IPR018316	PTHR11588:SF55|G3DSA:3.30.1330.20|SM00865|PR01163|PF03953|G3DSA:1.10.287.600|G3DSA:3.40.50.1440|PTHR11588|SSF55307	14	0	NA	NA
IP_638355	32	BRD7P6	processed_pseudogene	ENST00000431406	processed_pseudogene	-	protein_coding	single CDS	NA	NA	NA	0	0	NA	NA
IP_635387	38	GLULP6	processed_pseudogene	ENST00000399502	processed_pseudogene	-	protein_coding	single CDS	NA	NA	NA	1	0	NA	NA
IP_186925	160	CRTAC1	protein_coding	ENST00000309155	protein_coding	CDS	protein_coding	dual coding	NA	NA	NA	0	0	NA	NA
		CRTAC1	protein_coding	ENST00000370591	protein_coding	CDS	protein_coding	dual coding
		CRTAC1	protein_coding	ENST00000370597	protein_coding	CDS	protein_coding	dual coding
		CRTAC1	protein_coding	ENST00000413387	protein_coding	CDS	protein_coding	dual coding
		CRTAC1	protein_coding	NM_001206528	protein_coding	CDS	protein_coding	dual coding
		CRTAC1	protein_coding	NM_018058	protein_coding	CDS	protein_coding	dual coding
		CRTAC1	protein_coding	XM_005269938	protein_coding	CDS	protein_coding	dual coding
		CRTAC1	protein_coding	XM_011539917	protein_coding	CDS	protein_coding	dual coding
		CRTAC1	protein_coding	XM_017016366	protein_coding	CDS	protein_coding	dual coding
		CRTAC1	protein_coding	XM_017016367	protein_coding	CDS	protein_coding	dual coding
IP_737074	85	EEF1A1P22	processed_pseudogene	ENST00000559385	processed_pseudogene	-	protein_coding	single CDS	P-loop containing nucleoside triphosphate hydrolases|P-loop containing nucleoside triphosphate hydrolase|TRANSLATION FACTOR|GTP_EFTU|G_TR_2|ELONGATNFCT|SUBFAMILY NOT NAMED	IPR000795|IPR027417	PS51722|PR00315|SSF52540|PTHR23115|PF00009|PTHR23115:SF124|G3DSA:3.40.50.300	9	1	SPROHSA200599	NA
IP_741901	30	ANXA2	protein_coding	ENST00000504475	retained_intron	-	protein_coding	single CDS	NA	NA	NA	0	0	NA	NA
IP_145280	40	ECHDC1	protein_coding	ENST00000368295	nonsense_mediated_decay	3'UTR	protein_coding	bicistronic	NA	NA	NA	0	0	NA	NA
		ECHDC1	protein_coding	ENST00000454591	protein_coding	3'UTR	protein_coding	bicistronic
		ECHDC1	protein_coding	ENST00000454859	protein_coding	3'UTR	protein_coding	bicistronic
		ECHDC1	protein_coding	ENST00000474289	protein_coding	3'UTR	protein_coding	bicistronic
		ECHDC1	protein_coding	ENST00000528402	protein_coding	3'UTR	protein_coding	bicistronic
		ECHDC1	protein_coding	ENST00000531967	protein_coding	3'UTR	protein_coding	bicistronic
		ECHDC1	protein_coding	NM_001002030	protein_coding	3'UTR	protein_coding	bicistronic
		ECHDC1	protein_coding	NM_001105544	protein_coding	3'UTR	protein_coding	bicistronic
		ECHDC1	protein_coding	NM_001105545	protein_coding	3'UTR	protein_coding	bicistronic
		ECHDC1	protein_coding	NM_001139510	protein_coding	3'UTR	protein_coding	bicistronic
		ECHDC1	protein_coding	NM_018479	protein_coding	3'UTR	protein_coding	bicistronic
		ECHDC1	protein_coding	XM_005267047	protein_coding	3'UTR	protein_coding	bicistronic
		ECHDC1	protein_coding	XM_005267048	protein_coding	3'UTR	protein_coding	bicistronic
		ECHDC1	protein_coding	XM_005267049	protein_coding	3'UTR	protein_coding	bicistronic
		ECHDC1	protein_coding	XM_005267050	protein_coding	3'UTR	protein_coding	bicistronic
		ECHDC1	protein_coding	XM_011535942	protein_coding	3'UTR	protein_coding	bicistronic
		ECHDC1	protein_coding	XM_017011056	protein_coding	3'UTR	protein_coding	bicistronic
		ECHDC1	protein_coding	XM_024446490	protein_coding	3'UTR	protein_coding	bicistronic
IP_138993	130	PRRC2A	protein_coding	ENST00000376007	protein_coding	CDS	protein_coding	dual coding	NA	NA	NA	1	5	NA	NA
		PRRC2A	protein_coding	ENST00000376033	protein_coding	CDS	protein_coding	dual coding
		PRRC2A	protein_coding	NM_004638	protein_coding	CDS	protein_coding	dual coding
		PRRC2A	protein_coding	NM_080686	protein_coding	CDS	protein_coding	dual coding
		PRRC2A	protein_coding	XM_017011274	protein_coding	CDS	protein_coding	dual coding
IP_2271225	36	LOC105372310	NA	XR_001754068	non_coding	-	protein_coding	single CDS	NA	NA	NA	1	0	NA	NA
IP_163248	268	ZNF703	protein_coding	ENST00000331569	protein_coding	CDS	protein_coding	dual coding	Coil		Coil	0	0	NA	NA
		ZNF703	protein_coding	NM_025069	protein_coding	CDS	protein_coding	dual coding
IP_218061	103	CEP83-DT	lincRNA	ENST00000623122	lincRNA	-	protein_coding	single CDS	NA	NA	NA	0	1	NA	NA
		CEP83-AS1	NA	NR_027035	non_coding	-	protein_coding	single CDS
IP_3414002	38	LOC105372558	NA	XR_001754527	non_coding	-	protein_coding	single CDS	NA	NA	NA	0	0	NA	NA
		LOC105372558	NA	XR_001754529	non_coding	-	protein_coding	single CDS
		LOC105372558	NA	XR_001754531	non_coding	-	protein_coding	single CDS
		LOC105372558	NA	XR_937325	non_coding	-	protein_coding	single CDS
		LOC105372558	NA	XR_937329	non_coding	-	protein_coding	single CDS
		LOC105372558	NA	XR_937330	non_coding	-	protein_coding	single CDS
IP_751763	46	KLHDC2	protein_coding	ENST00000298307	protein_coding	3'UTR	protein_coding	bicistronic	NA	NA	NA	0	0	NA	NA
IP_611467	44	SPINK9	protein_coding	ENST00000511717	protein_coding	5'UTR	protein_coding	bicistronic	NA	NA	NA	0	0	NA	NA
IP_262843	35	KCNJ2-AS1	antisense	ENST00000590966	antisense	-	protein_coding	single CDS	NA	NA	NA	0	0	NA	NA
		KCNJ2-AS1	antisense	NR_036534	non_coding	-	protein_coding	single CDS
IP_081175	32	AC093157.1	antisense	ENST00000446527	antisense	-	protein_coding	single CDS	NA	NA	NA	0	0	NA	NA
		AC093157.1	antisense	ENST00000454721	antisense	-	protein_coding	single CDS
		LOC102606465	NA	NR_109849	non_coding	-	protein_coding	single CDS
IP_789305	102	ANXA2P3	processed_pseudogene	ENST00000404883	processed_pseudogene	-	protein_coding	single CDS	Annexin repeat|Annexin|ANNEXIN A2|ANNEXIN|ANNEXINII|ANX	IPR002389|IPR001464|IPR018502	PF00191|SSF47874|G3DSA:1.10.220.10|PR00196|PTHR10502|PTHR10502:SF18|PR00198|SM00335	11	0	NA	NA
		ANXA2P3	processed_pseudogene	NR_001446	non_coding	-	protein_coding	single CDS
IP_299795	56	DGKK	protein_coding	ENST00000611977	protein_coding	CDS	protein_coding	dual coding	Cytoplasmic domain|Non cytoplasmic domain|Transmembrane region		CYTOPLASMIC_DOMAIN|TRANSMEMBRANE|NON_CYTOPLASMIC_DOMAIN	12	0	NA	NA
		DGKK	protein_coding	NM_001013742	protein_coding	CDS	protein_coding	dual coding
		DGKK	protein_coding	XM_017029268	protein_coding	CDS	protein_coding	dual coding
IP_761275	97	GAPDHP44	processed_pseudogene	ENST00000513513	processed_pseudogene	-	protein_coding	single CDS	NAD(P)-binding domain|GLYCERALDEHYDE 3-PHOSPHATE DEHYDROGENASE|NAD(P)-binding Rossmann-fold domains|Gp_dh_N	IPR020831|IPR016040|IPR020828	PTHR10836|G3DSA:3.40.50.720|SM00846|PF00044|SSF51735	44	0	SPROHSA208593	NA
IP_763043	215	KLRA1P	transcribed_unprocessed_pseudogene	ENST00000503499	transcribed_unprocessed_pseudogene	-	protein_coding	single CDS	Ly49|None|C-type lectin-like|Non cytoplasmic domain|Cytoplasmic domain|KILLER CELL LECTIN-LIKE RECEPTOR 2|C-TYPE LECTIN PROTEINS|Transmembrane region	IPR016186|IPR016187|IPR013600	NON_CYTOPLASMIC_DOMAIN|TMhelix|PF08391|TRANSMEMBRANE|PTHR22800:SF2|CYTOPLASMIC_DOMAIN|SSF56436|PTHR22800|G3DSA:3.10.100.10	1	0	NA	NA
		KLRA1P	transcribed_unprocessed_pseudogene	ENST00000535939	processed_transcript	-	protein_coding	single CDS
		KLRA1P	transcribed_unprocessed_pseudogene	NR_028045	non_coding	-	protein_coding	single CDS
IP_619904	486	MUC20P1	unprocessed_pseudogene	ENST00000457750	unprocessed_pseudogene	-	protein_coding	single CDS	NA	NA	NA	0	0	NA	NA
IP_621894	185	HSPA8P9	processed_pseudogene	ENST00000485881	processed_pseudogene	-	protein_coding	single CDS	HSP70|HEATSHOCK70|None|Actin-like ATPase domain|SUBFAMILY NOT NAMED|HEAT SHOCK PROTEIN 70KDA	IPR013126	PR00301|SSF53067|PF00012|G3DSA:3.30.30.30|PTHR19375|G3DSA:3.30.420.40|PTHR19375:SF156	9	0	NA	NA
IP_776992	197	KRT8P41	processed_pseudogene	ENST00000533985	processed_pseudogene	-	protein_coding	single CDS	INTERMEDIATE FILAMENT|None|Intermediate filament protein, coiled coil region|TYPE2KERATIN|IF|Coil|Filament|SUBFAMILY NOT NAMED	IPR018039|IPR003054|IPR001664	G3DSA:1.20.5.170|PTHR23239|PTHR23239:SF104|PF00038|SSF64593|PR01276|PS00226|Coil	4	0	NA	NA
		KRT8P41	processed_pseudogene	NR_027713	non_coding	-	protein_coding	single CDS
IP_2316724	79	LOC107984234	ncRNA	XR_001747456	non_coding	-	protein_coding	single CDS	NA	NA	NA	0	0	NA	NA
IP_762570	96	ELOCP31	processed_pseudogene	ENST00000540463	processed_pseudogene	-	protein_coding	single CDS	Skp1_POZ|None|POZ domain|Skp1|FAMILY NOT NAMED	IPR016073|IPR011333|IPR001232	G3DSA:3.30.710.10|PTHR20648|SM00512|PF03931|SSF54695	13	0	SPROHSA189935	NA
IP_671823	113	AL355994.2	unprocessed_pseudogene	ENST00000447882	unprocessed_pseudogene	-	protein_coding	single CDS	FAM131|PROTEIN FAM131C|FAMILY NOT NAMED	IPR026782	PTHR15736|PTHR15736:SF2|PF15010	0	0	NA	NA
IP_135984	36	LUCAT1	antisense	ENST00000511918	antisense	-	protein_coding	single CDS	NA	NA	NA	0	0	NA	NA
		LUCAT1	antisense	ENST00000513626	antisense	-	protein_coding	single CDS
		LUCAT1	antisense	ENST00000607854	antisense	-	protein_coding	single CDS
		LUCAT1	antisense	ENST00000647745	antisense	-	protein_coding	single CDS
		LUCAT1	antisense	ENST00000648031	antisense	-	protein_coding	single CDS
		LUCAT1	antisense	ENST00000648075	antisense	-	protein_coding	single CDS
		LUCAT1	antisense	ENST00000648137	antisense	-	protein_coding	single CDS
		LUCAT1	antisense	ENST00000648310	antisense	-	protein_coding	single CDS
		LUCAT1	antisense	ENST00000648439	antisense	-	protein_coding	single CDS
		LUCAT1	antisense	ENST00000648683	antisense	-	protein_coding	single CDS
		LUCAT1	antisense	ENST00000648773	antisense	-	protein_coding	single CDS
		LUCAT1	antisense	ENST00000648811	antisense	-	protein_coding	single CDS
		LUCAT1	antisense	ENST00000648923	antisense	-	protein_coding	single CDS
		LUCAT1	antisense	ENST00000649138	antisense	-	protein_coding	single CDS
		LUCAT1	antisense	ENST00000649304	antisense	-	protein_coding	single CDS
		LUCAT1	antisense	ENST00000649392	antisense	-	protein_coding	single CDS
		LUCAT1	antisense	ENST00000649405	antisense	-	protein_coding	single CDS
		LUCAT1	antisense	ENST00000649447	antisense	-	protein_coding	single CDS
		LUCAT1	antisense	ENST00000649467	antisense	-	protein_coding	single CDS
		LUCAT1	antisense	ENST00000649539	antisense	-	protein_coding	single CDS
		LUCAT1	antisense	ENST00000649654	antisense	-	protein_coding	single CDS
		LUCAT1	antisense	ENST00000649702	antisense	-	protein_coding	single CDS
		LUCAT1	antisense	ENST00000649968	antisense	-	protein_coding	single CDS
		LUCAT1	antisense	ENST00000649969	antisense	-	protein_coding	single CDS
		LUCAT1	antisense	ENST00000649976	antisense	-	protein_coding	single CDS
		LUCAT1	antisense	ENST00000650003	antisense	-	protein_coding	single CDS
		LUCAT1	antisense	ENST00000650008	antisense	-	protein_coding	single CDS
		LUCAT1	antisense	ENST00000650273	antisense	-	protein_coding	single CDS
		LUCAT1	antisense	ENST00000650529	antisense	-	protein_coding	single CDS
		LUCAT1	antisense	ENST00000650583	antisense	-	protein_coding	single CDS
		LUCAT1	antisense	NR_103548	non_coding	-	protein_coding	single CDS
IP_637308	52	RPL23AP29	processed_pseudogene	ENST00000397284	processed_pseudogene	-	protein_coding	single CDS	Nucleotide-binding alpha-beta plait domain|60S RIBOSOMAL PROTEIN L23A|Ribosomal proteins S24e, L23 and L15e|Ribosomal_L23	IPR012678|IPR012677|IPR013025	SSF54189|PF00276|PTHR11620|G3DSA:3.30.70.330	30	0	NA	NA
IP_579683	52	RPS27AP12	processed_pseudogene	ENST00000429552	processed_pseudogene	-	protein_coding	single CDS	Ubiquitin-like|None|UBIQUITIN|SUBFAMILY NOT NAMED	IPR029071	PTHR10666:SF107|G3DSA:3.10.20.90|SSF54236|PTHR10666	3	0	SPROHSA189998	NA
IP_145259	40	RSPO3	protein_coding	NM_032784	protein_coding	3'UTR	protein_coding	bicistronic	NA	NA	NA	0	0	NA	NA
IP_3427612	56	OR4M1	protein_coding	ENST00000641200	protein_coding	3'UTR	protein_coding	bicistronic	Region of a membrane-bound protein predicted to be embedded in the membrane.		TMhelix	0	0	NA	NA
		OR4M1	protein_coding	ENST00000641705	processed_transcript	-	protein_coding	single CDS
IP_2362092	29	LOC105379404	NA	XR_001741421	non_coding	-	protein_coding	single CDS	NA	NA	NA	0	0	NA	NA
IP_150650	37	ITGB8	protein_coding	ENST00000222573	protein_coding	3'UTR	protein_coding	bicistronic	NA	NA	NA	0	0	NA	NA
		ITGB8	protein_coding	NM_002214	protein_coding	3'UTR	protein_coding	bicistronic
		ITGB8	protein_coding	XM_011515393	protein_coding	3'UTR	protein_coding	bicistronic
		ITGB8	protein_coding	XM_011515394	protein_coding	3'UTR	protein_coding	bicistronic
		ITGB8	protein_coding	XM_011515396	protein_coding	3'UTR	protein_coding	bicistronic
		ITGB8	protein_coding	XM_017012178	protein_coding	3'UTR	protein_coding	bicistronic
		ITGB8	protein_coding	XM_017012179	protein_coding	3'UTR	protein_coding	bicistronic
		ITGB8	protein_coding	XM_017012180	protein_coding	3'UTR	protein_coding	bicistronic
		ITGB8	protein_coding	XM_017012181	protein_coding	3'UTR	protein_coding	bicistronic
		ITGB8	protein_coding	XM_017012182	protein_coding	3'UTR	protein_coding	bicistronic
		ITGB8	protein_coding	XM_017012183	protein_coding	3'UTR	protein_coding	bicistronic
IP_255333	60	KRT13	protein_coding	ENST00000246635	protein_coding	CDS	protein_coding	dual coding	Signal peptide H-region|Signal peptide N-region|SignalP-noTM|Non cytoplasmic domain|Signal Peptide|Signal peptide C-region		NON_CYTOPLASMIC_DOMAIN|SIGNAL_PEPTIDE_C_REGION|SIGNAL_PEPTIDE_N_REGION|SIGNAL_PEPTIDE_H_REGION|SignalP-noTM|SIGNAL_PEPTIDE	1	0	NA	NA
		KRT13	protein_coding	ENST00000336861	protein_coding	3'UTR	protein_coding	bicistronic
		KRT13	protein_coding	ENST00000468313	retained_intron	-	protein_coding	single CDS
		KRT13	protein_coding	NM_002274	protein_coding	3'UTR	protein_coding	bicistronic
		KRT13	protein_coding	NM_153490	protein_coding	CDS	protein_coding	dual coding
IP_302474	129	COL4A5	protein_coding	XM_017029259	protein_coding	CDS	protein_coding	dual coding	NA	NA	NA	1	0	NA	NA
IP_104022	130	COL7A1	protein_coding	ENST00000328333	protein_coding	CDS	protein_coding	dual coding	NA	NA	NA	2	0	NA	NA
		COL7A1	protein_coding	ENST00000487017	retained_intron	-	protein_coding	single CDS
		COL7A1	protein_coding	NM_000094	protein_coding	CDS	protein_coding	dual coding
		COL7A1	protein_coding	XM_011533337	protein_coding	CDS	protein_coding	dual coding
		COL7A1	protein_coding	XM_017005688	protein_coding	CDS	protein_coding	dual coding
		COL7A1	protein_coding	XM_017005689	protein_coding	CDS	protein_coding	dual coding
		COL7A1	protein_coding	XM_017005690	protein_coding	CDS	protein_coding	dual coding
		COL7A1	protein_coding	XM_017005691	protein_coding	CDS	protein_coding	dual coding
		COL7A1	protein_coding	XM_017005692	protein_coding	CDS	protein_coding	dual coding
		COL7A1	protein_coding	XR_001740003	non_coding	-	protein_coding	single CDS
		COL7A1	protein_coding	XR_001740004	non_coding	-	protein_coding	single CDS
		COL7A1	protein_coding	XR_001740005	non_coding	-	protein_coding	single CDS
		COL7A1	protein_coding	XR_001740006	non_coding	-	protein_coding	single CDS
		COL7A1	protein_coding	XR_001740007	non_coding	-	protein_coding	single CDS
		COL7A1	protein_coding	XR_001740008	non_coding	-	protein_coding	single CDS
IP_622877	123	AC110994.1	processed_pseudogene	ENST00000468519	processed_pseudogene	-	protein_coding	single CDS	UNCHARACTERIZED|DUF842	IPR008560	PF05811|PTHR21096	6	0	NA	NA
IP_689722	132	AC008567.1	processed_pseudogene	ENST00000567299	processed_pseudogene	-	protein_coding	single CDS	Actin|None|ACTIN|Actin-like ATPase domain|ACTIN, CYTOPLASMIC 1	IPR004000	SSF53067|G3DSA:2.30.36.70|PR00190|PTHR11937:SF187|PF00022|PTHR11937|G3DSA:3.30.420.40	47	0	NA	NA
IP_690467	31	A1BG	protein_coding	ENST00000596924	processed_transcript	-	protein_coding	single CDS	NA	NA	NA	1	0	NA	NA
IP_162095	308	BMP1	protein_coding	ENST00000306385	protein_coding	CDS	protein_coding	dual coding			Coil	0	0	NA	NA
		BMP1	protein_coding	ENST00000354870	protein_coding	3'UTR	protein_coding	bicistronic
		BMP1	protein_coding	ENST00000520982	nonsense_mediated_decay	3'UTR	protein_coding	bicistronic
		BMP1	protein_coding	NM_006129	protein_coding	CDS	protein_coding	dual coding
		BMP1	protein_coding	NR_033403	non_coding	-	protein_coding	single CDS
IP_717395	31	SUZ12	protein_coding	ENST00000494429	retained_intron	-	protein_coding	single CDS	NA	NA	NA	0	0	NA	NA
IP_2370699	61	LOC107986087	ncRNA	XR_001740700	non_coding	-	protein_coding	single CDS	NA	NA	NA	0	0	NA	NA
IP_775497	129	PGAM1P8	transcribed_processed_pseudogene	ENST00000526979	transcribed_processed_pseudogene	-	protein_coding	single CDS	Phosphoglycerate mutase-like|TIGR01258|Histidine phosphatase superfamily|PHOSPHOGLYCERATE MUTASE 1-RELATED|His_Phos_1|PHOSPHOGLYCERATE MUTASE	IPR005952|IPR029033|IPR013078	G3DSA:3.40.50.1240|TIGR01258|PF00300|SSF53254|PTHR11931:SF10|PTHR11931	45	1	NA	NA
		PGAM1P8	transcribed_processed_pseudogene	ENST00000534819	processed_transcript	-	protein_coding	single CDS
IP_267348	139	LINC01910	lincRNA	ENST00000582251	lincRNA	-	protein_coding	single CDS	NA	NA	NA	0	0	NA	NA
		LINC01910	lincRNA	NR_110764	non_coding	-	protein_coding	single CDS
IP_760824	73	AC068993.1	processed_pseudogene	ENST00000546724	processed_pseudogene	-	protein_coding	single CDS	P-loop containing nucleoside triphosphate hydrolases|RAS|P-loop containing nucleoside triphosphate hydrolase|RAS-RELATED PROTEIN RAL-A|FAMILY NOT NAMED|RASTRNSFRMNG|Coil|Ras	IPR020849|IPR001806|IPR028412|IPR027417	PTHR24070:SF174|SSF52540|PTHR24070|SM00173|PR00449|G3DSA:3.40.50.300|PF00071|PS51421|Coil	2	0	SPROHSA181866	NA
IP_557401	35	HSPA8P7	processed_pseudogene	ENST00000443628	processed_pseudogene	-	protein_coding	single CDS	HSP70|None|Actin-like ATPase domain|SUBFAMILY NOT NAMED|HEAT SHOCK PROTEIN 70KDA	IPR013126	SSF53067|PF00012|PTHR19375|G3DSA:3.30.420.40|PTHR19375:SF156	11	0	SPROHSA215991	NA
IP_670861	115	SLC25A3P1	transcribed_processed_pseudogene	ENST00000443844	transcribed_processed_pseudogene	-	protein_coding	single CDS	Mito_carr|Mitochondrial carrier domain|Mitochondrial carrier|FAMILY NOT NAMED|SOLCAR|SUBFAMILY NOT NAMED	IPR023395|IPR018108	PS50920|PTHR24089:SF202|G3DSA:1.50.40.10|SSF103506|PF00153|PTHR24089	1	0	NA	NA
IP_637160	255	AL078621.1	processed_pseudogene	ENST00000272567	processed_pseudogene	-	protein_coding	single CDS	U2 SMALL NUCLEAR RIBONUCLEOPROTEIN A|LRRcap|L domain-like|None|LRR|LRR_9	IPR003603|IPR001611	G3DSA:3.80.10.10|SSF52058|PF14580|PS51450|SM00446|PTHR10552	3	0	NA	NA
IP_2298867	32	LOC105370248	ncRNA	XR_942044	non_coding	-	protein_coding	single CDS	NA	NA	NA	0	0	NA	NA
		LOC105370248	ncRNA	XR_942045	non_coding	-	protein_coding	single CDS
IP_603739	166	HSPD1P1	processed_pseudogene	ENST00000503199	processed_pseudogene	-	protein_coding	single CDS	Cpn60_TCP1|GroEL equatorial domain-like|CHAPERONIN|TCOMPLEXTCP1|GroEL-like equatorial domain	IPR027413|IPR002423|IPR017998	PF00118|PR00304|SSF48592|PTHR11353|G3DSA:1.10.560.10	6	0	NA	NA
IP_3396701	30	ZMAT4	protein_coding	XM_024447276	protein_coding	3'UTR	protein_coding	bicistronic	Region of a membrane-bound protein predicted to be outside the membrane, in the extracellular region.|Region of a membrane-bound protein predicted to be outside the membrane, in the cytoplasm.|Region of a membrane-bound protein predicted to be embedded in the membrane.		CYTOPLASMIC_DOMAIN|TRANSMEMBRANE|NON_CYTOPLASMIC_DOMAIN	17	0	NA	NA
		ZMAT4	protein_coding	XM_024447277	protein_coding	3'UTR	protein_coding	bicistronic
IP_710744	224	UBBP4	transcribed_unprocessed_pseudogene	ENST00000583708	transcribed_unprocessed_pseudogene	-	protein_coding	bicistronic	UBIQUITIN_1|None|UBIQUITIN|Ubiquitin-like|UBQ|UBIQUITIN_2|ubiquitin	IPR019954|IPR029071|IPR019956|IPR000626	SM00213|PS50053|PS00299|PTHR10666|PF00240|SSF54236|PR00348|G3DSA:3.10.20.90	16	0	NA	NA
		UBBP4	transcribed_unprocessed_pseudogene	ENST00000584755	processed_transcript	-	protein_coding	bicistronic
		UBBP4	transcribed_unprocessed_pseudogene	ENST00000648259	processed_transcript	-	protein_coding	bicistronic
		UBBP4	transcribed_unprocessed_pseudogene	NR_144546	non_coding	-	protein_coding	bicistronic
IP_556449	82	LDHBP2	processed_pseudogene	ENST00000456969	processed_pseudogene	-	protein_coding	single CDS	NAD(P)-binding Rossmann-fold domains|Signal peptide H-region|NAD(P)-binding domain|L-LACTATE DEHYDROGENASE B CHAIN|Signal peptide N-region|MALATE AND LACTATE DEHYDROGENASE|Ldh_1_N|Non cytoplasmic domain|Signal Peptide|Signal peptide C-region	IPR001236|IPR001557|IPR016040	NON_CYTOPLASMIC_DOMAIN|G3DSA:3.40.50.720|PTHR11540|SIGNAL_PEPTIDE_C_REGION|PF00056|SIGNAL_PEPTIDE_N_REGION|SIGNAL_PEPTIDE_H_REGION|SIGNAL_PEPTIDE|SSF51735|PTHR11540:SF12	4	0	SPROHSA197830	NA
IP_154569	30	SLC25A13	protein_coding	ENST00000265631	protein_coding	3'UTR	protein_coding	bicistronic	NA	NA	NA	0	0	NA	NA
		SLC25A13	protein_coding	ENST00000416240	protein_coding	3'UTR	protein_coding	bicistronic
		SLC25A13	protein_coding	ENST00000494085	processed_transcript	-	protein_coding	single CDS
		SLC25A13	protein_coding	NM_001160210	protein_coding	3'UTR	protein_coding	bicistronic
		SLC25A13	protein_coding	NM_014251	protein_coding	3'UTR	protein_coding	bicistronic
		SLC25A13	protein_coding	NR_027662	non_coding	-	protein_coding	single CDS
		SLC25A13	protein_coding	XM_006715831	protein_coding	3'UTR	protein_coding	bicistronic
		SLC25A13	protein_coding	XM_017011663	protein_coding	3'UTR	protein_coding	bicistronic
		SLC25A13	protein_coding	XM_017011664	protein_coding	3'UTR	protein_coding	bicistronic
		SLC25A13	protein_coding	XM_017011665	protein_coding	3'UTR	protein_coding	bicistronic
		SLC25A13	protein_coding	XR_001744525	non_coding	-	protein_coding	single CDS
		SLC25A13	protein_coding	XR_002956405	non_coding	-	protein_coding	single CDS
IP_766259	66	PTPRQ	protein_coding	ENST00000551042	protein_coding	5'UTR	protein_coding	bicistronic	NA	NA	NA	0	0	NA	NA
IP_101889	81	GLB1	protein_coding	ENST00000307363	protein_coding	CDS	protein_coding	dual coding	NA	NA	NA	0	0	NA	rubio_2014:1462456
		GLB1	protein_coding	ENST00000307377	protein_coding	CDS	protein_coding	dual coding
		GLB1	protein_coding	ENST00000399402	protein_coding	CDS	protein_coding	dual coding
		GLB1	protein_coding	NM_000404	protein_coding	CDS	protein_coding	dual coding
		GLB1	protein_coding	NM_001079811	protein_coding	CDS	protein_coding	dual coding
		GLB1	protein_coding	NM_001135602	protein_coding	CDS	protein_coding	dual coding
		GLB1	protein_coding	NM_001317040	protein_coding	CDS	protein_coding	dual coding
IP_595437	157	AL021407.2	processed_pseudogene	ENST00000408034	processed_pseudogene	-	protein_coding	single CDS	NAD(P)-binding domain|Ldh_1_N|MALATE DEHYDROGENASE|Lactate dehydrogenase/glycoside hydrolase, family 4, C-terminal|NAD(P)-binding Rossmann-fold domains	IPR001236|IPR015955|IPR016040|IPR010945	G3DSA:3.40.50.720|PF00056|PTHR23382|G3DSA:3.90.110.10|SSF51735	20	0	NA	NA
IP_303912	209	ARHGEF6	protein_coding	ENST00000250617	protein_coding	3'UTR	protein_coding	bicistronic	NA	NA	NA	0	0	NA	NA
		ARHGEF6	protein_coding	ENST00000370620	protein_coding	3'UTR	protein_coding	bicistronic
		ARHGEF6	protein_coding	ENST00000370622	protein_coding	3'UTR	protein_coding	bicistronic
		ARHGEF6	protein_coding	NM_001306177	protein_coding	3'UTR	protein_coding	bicistronic
		ARHGEF6	protein_coding	NM_004840	protein_coding	3'UTR	protein_coding	bicistronic
		ARHGEF6	protein_coding	XM_005262499	protein_coding	3'UTR	protein_coding	bicistronic
		ARHGEF6	protein_coding	XM_011531412	protein_coding	3'UTR	protein_coding	bicistronic
		ARHGEF6	protein_coding	XM_011531413	protein_coding	3'UTR	protein_coding	bicistronic
		ARHGEF6	protein_coding	XM_011531414	protein_coding	3'UTR	protein_coding	bicistronic
		ARHGEF6	protein_coding	XM_011531415	protein_coding	3'UTR	protein_coding	bicistronic
		ARHGEF6	protein_coding	XM_011531416	protein_coding	3'UTR	protein_coding	bicistronic
		ARHGEF6	protein_coding	XM_017029975	protein_coding	3'UTR	protein_coding	bicistronic
IP_766428	45	KRR1	protein_coding	ENST00000229214	protein_coding	3'UTR	protein_coding	bicistronic	NA	NA	NA	0	0	NA	NA
IP_623047	111	EEF1A1P8	processed_pseudogene	ENST00000419025	processed_pseudogene	-	protein_coding	single CDS	P-loop containing nucleoside triphosphate hydrolases|P-loop containing nucleoside triphosphate hydrolase|ELONGATION FACTOR 1-ALPHA 2|TRANSLATION FACTOR|GTP_EFTU|G_TR_2|ELONGATNFCT	IPR000795|IPR027417	PS51722|PR00315|SSF52540|PTHR23115|PF00009|PTHR23115:SF104|G3DSA:3.40.50.300	12	0	NA	NA
IP_638538	171	EEF1A1P12	processed_pseudogene	ENST00000443590	processed_pseudogene	-	protein_coding	single CDS	P-loop containing nucleoside triphosphate hydrolases|P-loop containing nucleoside triphosphate hydrolase|ELONGATION FACTOR 1-ALPHA 2|TRANSLATION FACTOR|GTP_EFTU|G_TR_2|ELONGATNFCT	IPR000795|IPR027417	PS51722|PR00315|SSF52540|PTHR23115|PF00009|PTHR23115:SF104|G3DSA:3.40.50.300	20	1	NA	NA
IP_686636	97	SEPT7P8	processed_pseudogene	ENST00000413308	processed_pseudogene	-	protein_coding	single CDS	Septin|G_SEPTIN|PROTEIN SEPT7L-RELATED|SEPTIN	IPR016491|IPR030379	PS51719|PTHR18884:SF30|PTHR18884|PF00735	36	0	SPROHSA136933	NA
IP_593099	225	TUBB2BP1	unprocessed_pseudogene	ENST00000404155	unprocessed_pseudogene	-	protein_coding	single CDS	TUBULIN BETA-2B CHAIN|BETATUBULIN|Tubulin|Tubulin nucleotide-binding domain-like|TUBULIN|Tubulin/FtsZ, GTPase domain	IPR002453|IPR000217|IPR017975|IPR003008	PTHR11588:SF56|PR01163|SM00864|G3DSA:3.40.50.1440|PTHR11588|PR01161|PF00091|PS00227|SSF52490	21	0	NA	NA
IP_2391560	42	LOC105378773	NA	XR_947459	non_coding	-	protein_coding	single CDS	NA	NA	NA	0	0	NA	NA
IP_762589	296	EEF1A1P4	processed_pseudogene	ENST00000359165	processed_pseudogene	-	protein_coding	single CDS	GTP_EFTU_D2|Translation proteins|Signal peptide H-region|None|GTP_EFTU_D3|TRANSLATION FACTOR|Signal peptide N-region|SignalP-TM|Non cytoplasmic domain|EF-Tu/eEF-1alpha/eIF2-gamma C-terminal domain|ELONGATION FACTOR 1-ALPHA 1|Signal Peptide|Signal peptide C-region	IPR004161|IPR009000|IPR009001|IPR004160	SSF50465|NON_CYTOPLASMIC_DOMAIN|SIGNAL_PEPTIDE_C_REGION|SIGNAL_PEPTIDE_N_REGION|PTHR23115|SIGNAL_PEPTIDE_H_REGION|SignalP-TM|G3DSA:2.40.30.10|PF03143|SIGNAL_PEPTIDE|PF03144|SSF50447|PTHR23115:SF107	16	0	NA	NA
IP_195271	169	ZNF408	protein_coding	ENST00000311764	protein_coding	CDS	protein_coding	dual coding	NA	NA	NA	0	0	NA	NA
		ZNF408	protein_coding	NM_001184751	protein_coding	CDS	protein_coding	dual coding
		ZNF408	protein_coding	NM_024741	protein_coding	CDS	protein_coding	dual coding
IP_691726	74	AC008481.2	processed_pseudogene	ENST00000483614	processed_pseudogene	-	protein_coding	single CDS	60S RIBOSOMAL PROTEIN L18A|Ribosomal_L18ae|SUBFAMILY NOT NAMED	IPR023573	PF01775|PTHR10052:SF6|PTHR10052	43	0	SPROHSA142608	NA
IP_592636	52	AL139100.1	processed_pseudogene	ENST00000408001	processed_pseudogene	-	protein_coding	single CDS	S10_plectin|40S RIBOSOMAL PROTEIN S10	IPR005326	PTHR12146|PF03501	4	0	SPROHSA224115	NA
IP_582257	340	HSPA8P8	processed_pseudogene	ENST00000419827	processed_pseudogene	-	protein_coding	single CDS	HSP70|HEATSHOCK70|None|Actin-like ATPase domain|HSP70_2|SUBFAMILY NOT NAMED|HEAT SHOCK PROTEIN 70KDA	IPR013126|IPR018181	G3DSA:3.90.640.10|PR00301|SSF53067|PF00012|PS00329|G3DSA:3.30.30.30|PTHR19375|G3DSA:3.30.420.40|PTHR19375:SF156	22	0	NA	NA
IP_293201	59	RNF215	protein_coding	ENST00000215798	protein_coding	CDS	protein_coding	dual coding	NA	NA	NA	1	0	NA	NA
		RNF215	protein_coding	ENST00000382363	protein_coding	CDS	protein_coding	dual coding
		RNF215	protein_coding	ENST00000463319	retained_intron	-	protein_coding	single CDS
		RNF215	protein_coding	NM_001017981	protein_coding	CDS	protein_coding	dual coding
IP_196676	129	RAB3IL1	protein_coding	XM_006718647	protein_coding	CDS	protein_coding	dual coding	NA	NA	NA	0	0	NA	NA
IP_2372737	58	XCR1	protein_coding	XM_017006201	protein_coding	5'UTR	protein_coding	bicistronic	NA	NA	NA	0	0	NA	NA
IP_672618	296	AL354702.1	processed_pseudogene	ENST00000442006	processed_pseudogene	-	protein_coding	single CDS	Signal peptide H-region|HSP70|HEATSHOCK70|HEAT SHOCK 70 KDA PROTEIN D|None|Signal peptide N-region|SignalP-noTM|Non cytoplasmic domain|HSP70_2|Actin-like ATPase domain|Signal Peptide|Signal peptide C-region|HEAT SHOCK PROTEIN 70KDA	IPR013126|IPR018181	PR00301|G3DSA:3.90.640.10|SSF53067|NON_CYTOPLASMIC_DOMAIN|SIGNAL_PEPTIDE_C_REGION|PF00012|PS00329|SIGNAL_PEPTIDE_N_REGION|SIGNAL_PEPTIDE_H_REGION|G3DSA:3.30.30.30|SignalP-noTM|SIGNAL_PEPTIDE|PTHR19375|G3DSA:3.30.420.40|PTHR19375:SF157	33	0	NA	NA
IP_672870	262	EEF1A1P11	processed_pseudogene	ENST00000415278	processed_pseudogene	-	protein_coding	single CDS	GTP_EFTU_D2|Translation proteins|None|GTP_EFTU_D3|TRANSLATION FACTOR|EF-Tu/eEF-1alpha/eIF2-gamma C-terminal domain|ELONGATION FACTOR 1-ALPHA 1	IPR004161|IPR009000|IPR009001|IPR004160	SSF50465|PTHR23115|G3DSA:2.40.30.10|PF03143|PF03144|SSF50447|PTHR23115:SF107	26	0	NA	NA
IP_122416	43	NR3C2	protein_coding	ENST00000342437	nonsense_mediated_decay	5'UTR	protein_coding	bicistronic	NA	NA	NA	1	0	SPROHSA220748	NA
		NR3C2	protein_coding	ENST00000358102	protein_coding	5'UTR	protein_coding	bicistronic
		NR3C2	protein_coding	ENST00000625323	protein_coding	5'UTR	protein_coding	bicistronic
		NR3C2	protein_coding	NM_000901	protein_coding	5'UTR	protein_coding	bicistronic
		NR3C2	protein_coding	NM_001166104	protein_coding	5'UTR	protein_coding	bicistronic
		NR3C2	protein_coding	NR_148974	non_coding	-	protein_coding	single CDS
		NR3C2	protein_coding	XM_011531975	protein_coding	5'UTR	protein_coding	bicistronic
		NR3C2	protein_coding	XM_011531978	protein_coding	5'UTR	protein_coding	bicistronic
IP_276857	281	NPAS1	protein_coding	ENST00000449844	protein_coding	CDS	protein_coding	dual coding	NA	NA	NA	17	0	NA	NA
		NPAS1	protein_coding	ENST00000602212	protein_coding	CDS	protein_coding	dual coding
		NPAS1	protein_coding	NM_002517	protein_coding	CDS	protein_coding	dual coding
IP_581325	133	HSPA8P16	processed_pseudogene	ENST00000454171	processed_pseudogene	-	protein_coding	single CDS	HSP70|None|Actin-like ATPase domain|SUBFAMILY NOT NAMED|HEAT SHOCK PROTEIN 70KDA	IPR013126	SSF53067|PF00012|G3DSA:3.30.30.30|PTHR19375|G3DSA:3.30.420.40|PTHR19375:SF156	7	0	NA	NA
IP_672168	273	GAPDHP46	processed_pseudogene	ENST00000424043	processed_pseudogene	-	protein_coding	single CDS	Gp_dh_C|Gp_dh_N|NAD(P)-binding domain|None|G3PDHDRGNASE|Glyceraldehyde-3-phosphate dehydrogenase-like, C-terminal domain|GAPDH|GLYCERALDEHYDE 3-PHOSPHATE DEHYDROGENASE|NAD(P)-binding Rossmann-fold domains	IPR020830|IPR020831|IPR020829|IPR016040|IPR020828	PTHR10836|PR00078|G3DSA:3.40.50.720|PS00071|SSF55347|SM00846|PF00044|G3DSA:3.30.360.10|SSF51735|PF02800	10	0	NA	NA
IP_711679	84	SLC38A10	protein_coding	ENST00000573058	retained_intron	-	protein_coding	single CDS	NA	NA	NA	0	0	SPROHSA211159	NA
IP_556050	192	RAC1P4	processed_pseudogene	ENST00000419413	processed_pseudogene	-	protein_coding	single CDS	P-loop containing nucleoside triphosphate hydrolases|RAS|P-loop containing nucleoside triphosphate hydrolase|TIGR00231|RAB|Ras|RHO FAMILY GTPASE|RASTRNSFRMNG|RHO|RAS-RELATED C3 BOTULINUM TOXIN SUBSTRATE 3	IPR003578|IPR027417|IPR001806|IPR003579|IPR005225|IPR020849	SSF52540|SM00173|TIGR00231|SM00175|SM00174|PR00449|G3DSA:3.40.50.300|PS51420|PF00071|PTHR24072:SF107|PTHR24072	4	0	NA	NA
IP_765964	39	EEA1	protein_coding	ENST00000322349	protein_coding	3'UTR	protein_coding	bicistronic	SignalP-noTM		SignalP-noTM	0	0	NA	NA
IP_581010	50	CCT6P3	transcribed_unprocessed_pseudogene	ENST00000419314	retained_intron	-	protein_coding	single CDS	T-COMPLEX PROTEIN 1 SUBUNIT ZETA|GroEL-intermediate domain like|CHAPERONIN|TCP-1-like chaperonin intermediate domain	IPR002423|IPR027410	G3DSA:3.30.260.10|SSF54849|PTHR11353:SF54|PTHR11353	1	0	SPROHSA182314;SPROHSA182315	NA
		CCT6P3	transcribed_unprocessed_pseudogene	ENST00000426828	processed_transcript	-	protein_coding	single CDS
		CCT6P1	transcribed_unprocessed_pseudogene	ENST00000434500	transcribed_unprocessed_pseudogene	-	protein_coding	single CDS
		CCT6P1	transcribed_unprocessed_pseudogene	ENST00000442266	processed_transcript	-	protein_coding	single CDS
		CCT6P1	transcribed_unprocessed_pseudogene	ENST00000443108	processed_transcript	-	protein_coding	single CDS
		CCT6P3	transcribed_unprocessed_pseudogene	ENST00000452026	transcribed_unprocessed_pseudogene	-	protein_coding	single CDS
		CCT6P1	transcribed_unprocessed_pseudogene	NR_003110	non_coding	-	protein_coding	single CDS
		CCT6P3	transcribed_unprocessed_pseudogene	NR_033416	non_coding	-	protein_coding	single CDS
IP_2322753	132	LOC105376156	NA	XR_001746849	non_coding	-	protein_coding	single CDS	Signal peptide H-region|Signal peptide N-region|SignalP-noTM|Non cytoplasmic domain|Signal Peptide|Signal peptide C-region		NON_CYTOPLASMIC_DOMAIN|SIGNAL_PEPTIDE_C_REGION|SIGNAL_PEPTIDE_N_REGION|SIGNAL_PEPTIDE_H_REGION|SignalP-noTM|SIGNAL_PEPTIDE	0	0	NA	NA
		LOC105376156	NA	XR_001746850	non_coding	-	protein_coding	single CDS
IP_788703	290	XRCC6P1	processed_pseudogene	ENST00000420392	processed_pseudogene	-	protein_coding	single CDS	SPOC-like, C-terminal domain|von Willebrand factor, type A|KU AUTOANTIGEN DNA HELICASE|SPOC domain-like|X-RAY REPAIR CROSS-COMPLEMENTING PROTEIN 6|Ku_N|Ku70, bridge and pillars domain|Ku78|vWA-like|Ku|TIGR00578	IPR016194|IPR006164|IPR005161|IPR027388|IPR006165|IPR002035	PF02735|SSF53300|G3DSA:3.40.50.410|G3DSA:4.10.970.10|SM00559|G3DSA:2.40.290.10|PTHR12604|SSF100939|PTHR12604:SF2|PF03731|TIGR00578	2	0	NA	NA
IP_289338	34	CBR1	protein_coding	ENST00000290349	protein_coding	CDS	protein_coding	dual coding	NA	NA	NA	0	0	NA	NA
		CBR1	protein_coding	ENST00000530908	protein_coding	3'UTR	protein_coding	bicistronic
		CBR1	protein_coding	NM_001286789	protein_coding	3'UTR	protein_coding	bicistronic
		CBR1	protein_coding	NM_001757	protein_coding	CDS	protein_coding	dual coding
IP_695602	50	NAPSA	protein_coding	ENST00000598044	retained_intron	-	protein_coding	single CDS	NA	NA	NA	0	0	NA	NA
IP_198808	170	FADD	protein_coding	ENST00000301838	protein_coding	5'UTR	protein_coding	bicistronic	NA	NA	NA	0	1	NA	NA
		FADD	protein_coding	NM_003824	protein_coding	5'UTR	protein_coding	bicistronic
IP_243685	86	FUS	protein_coding	ENST00000254108	protein_coding	CDS	protein_coding	dual coding	NA	NA	NA	1	3	NA	NA
		FUS	protein_coding	ENST00000380244	protein_coding	CDS	protein_coding	dual coding
		FUS	protein_coding	ENST00000483853	retained_intron	-	protein_coding	single CDS
		FUS	protein_coding	ENST00000487509	retained_intron	-	protein_coding	single CDS
		FUS	protein_coding	ENST00000566605	nonsense_mediated_decay	3'UTR	protein_coding	bicistronic
		FUS	protein_coding	ENST00000568685	protein_coding	CDS	protein_coding	dual coding
		FUS	protein_coding	ENST00000569760	retained_intron	-	protein_coding	single CDS
		FUS	protein_coding	NM_001170634	protein_coding	CDS	protein_coding	dual coding
		FUS	protein_coding	NM_001170937	protein_coding	CDS	protein_coding	dual coding
		FUS	protein_coding	NM_004960	protein_coding	CDS	protein_coding	dual coding
		FUS	protein_coding	NR_028388	non_coding	-	protein_coding	single CDS
		FUS	protein_coding	XM_005255233	protein_coding	CDS	protein_coding	dual coding
		FUS	protein_coding	XM_011545781	protein_coding	CDS	protein_coding	dual coding
		FUS	protein_coding	XM_011545782	protein_coding	CDS	protein_coding	dual coding
		FUS	protein_coding	XM_024450221	protein_coding	CDS	protein_coding	dual coding
IP_2311662	42	C11orf65	protein_coding	XM_011542640	protein_coding	3'UTR	protein_coding	bicistronic	NA	NA	NA	0	0	NA	NA
		C11orf65	protein_coding	XM_011542643	protein_coding	3'UTR	protein_coding	bicistronic
		C11orf65	protein_coding	XM_017017247	protein_coding	3'UTR	protein_coding	bicistronic
IP_570964	95	NPM1P52	processed_pseudogene	ENST00000518264	processed_pseudogene	-	protein_coding	single CDS	NUCLEOPLASMIN|SUBFAMILY NOT NAMED|Nucleoplasmin|Nucleoplasmin core domain|Nucleoplasmin-like core domain	IPR024057|IPR004301	PTHR22747:SF16|G3DSA:2.60.120.340|PTHR22747|SSF69203|PF03066	40	0	NA	NA
IP_301371	33	ATRX	protein_coding	ENST00000373344	protein_coding	3'UTR	protein_coding	bicistronic	NA	NA	NA	0	0	NA	NA
IP_301371	33	ATRX	protein_coding	ENST00000395603	protein_coding	3'UTR	protein_coding	bicistronic	NA	NA	NA	0	0	NA	NA
IP_301371	33	ATRX	protein_coding	ENST00000480283	nonsense_mediated_decay	3'UTR	protein_coding	bicistronic	NA	NA	NA	0	0	NA	NA
IP_301371	33	ATRX	protein_coding	ENST00000623706	retained_intron	-	protein_coding	single CDS	NA	NA	NA	0	0	NA	NA
IP_301371	33	ATRX	protein_coding	NM_000489	protein_coding	3'UTR	protein_coding	bicistronic	NA	NA	NA	0	0	NA	NA
IP_301371	33	ATRX	protein_coding	NM_138270	protein_coding	3'UTR	protein_coding	bicistronic	NA	NA	NA	0	0	NA	NA
IP_301371	33	ATRX	protein_coding	XM_005262153	protein_coding	3'UTR	protein_coding	bicistronic	NA	NA	NA	0	0	NA	NA
IP_301371	33	ATRX	protein_coding	XM_005262154	protein_coding	3'UTR	protein_coding	bicistronic	NA	NA	NA	0	0	NA	NA
IP_301371	33	ATRX	protein_coding	XM_005262155	protein_coding	3'UTR	protein_coding	bicistronic	NA	NA	NA	0	0	NA	NA
IP_301371	33	ATRX	protein_coding	XM_005262156	protein_coding	3'UTR	protein_coding	bicistronic	NA	NA	NA	0	0	NA	NA
IP_301371	33	ATRX	protein_coding	XM_005262157	protein_coding	3'UTR	protein_coding	bicistronic	NA	NA	NA	0	0	NA	NA
IP_301371	33	ATRX	protein_coding	XM_006724666	protein_coding	3'UTR	protein_coding	bicistronic	NA	NA	NA	0	0	NA	NA
IP_301371	33	ATRX	protein_coding	XM_006724667	protein_coding	3'UTR	protein_coding	bicistronic	NA	NA	NA	0	0	NA	NA
IP_301371	33	ATRX	protein_coding	XM_017029601	protein_coding	3'UTR	protein_coding	bicistronic	NA	NA	NA	0	0	NA	NA
IP_301371	33	ATRX	protein_coding	XM_017029602	protein_coding	3'UTR	protein_coding	bicistronic	NA	NA	NA	0	0	NA	NA
IP_301371	33	ATRX	protein_coding	XM_017029603	protein_coding	3'UTR	protein_coding	bicistronic	NA	NA	NA	0	0	NA	NA
IP_301371	33	ATRX	protein_coding	XM_017029604	protein_coding	3'UTR	protein_coding	bicistronic	NA	NA	NA	0	0	NA	NA
IP_301371	33	ATRX	protein_coding	XM_017029605	protein_coding	3'UTR	protein_coding	bicistronic	NA	NA	NA	0	0	NA	NA
IP_301371	33	ATRX	protein_coding	XM_017029606	protein_coding	3'UTR	protein_coding	bicistronic	NA	NA	NA	0	0	NA	NA
IP_301371	33	ATRX	protein_coding	XM_017029607	protein_coding	3'UTR	protein_coding	bicistronic	NA	NA	NA	0	0	NA	NA
IP_301371	33	ATRX	protein_coding	XM_017029608	protein_coding	3'UTR	protein_coding	bicistronic	NA	NA	NA	0	0	NA	NA
IP_301371	33	ATRX	protein_coding	XM_017029609	protein_coding	3'UTR	protein_coding	bicistronic	NA	NA	NA	0	0	NA	NA
IP_301371	33	ATRX	protein_coding	XM_017029610	protein_coding	3'UTR	protein_coding	bicistronic	NA	NA	NA	0	0	NA	NA
IP_301371	33	ATRX	protein_coding	XM_017029611	protein_coding	3'UTR	protein_coding	bicistronic	NA	NA	NA	0	0	NA	NA
IP_301371	33	ATRX	protein_coding	XR_001755700	non_coding	-	protein_coding	single CDS	NA	NA	NA	0	0	NA	NA
