# Supplementary material for: Newfound Coding Potential of Transcripts Unveils Missing Members of Human Protein Communities
Source: Genomics Proteomics Bioinformatics. 2022 Sep 30;21(3):515–34. doi: 10.1016/j.gpb.2022.09.008 (PMC10787177; doi:10.1016/j.gpb.2022.09.008)
Supplement: Supplementary Table S2 [file mmc3.xlsx]

## Sheet: Table S2
Table S2 Comparison of spectra observed in the BioPlex dataset with those obtained from synthetic peptides to validate the fragmentation
Note: This table summarizes the comparison of spectra observed in the BioPlex dataset with those obtained from synthetic peptides to validate the fragmentation pattern of peptides derived from altProts. Column descriptions: Gene, gene which encodes the altProt; altProt_acc, altProt accession (see OpenProt.org); Sequence, peptide sequence; Charge, charge of the peptide precursor ion; biop_spec, sp…
Gene	altProt_acc	Sequence	Charge	biop_spec	synth_study	synth_scan_number	Directional_correlation	Identity_correlation	biop_mz	biop_int	synth_mz	synth_int
PRKAR2B	IP_156019	AGPGGTWAPLPGAAPPAR	2	b5776.11755.11755.2	100pep_20nM_prm	6723	0.986959	0.975068	110.0716248;111.1636276;111.1706314;111.455658;120.0805359;129.1020966;132.7950745;135.0325623;136.0756531;155.0810699;159.0922546;165.5996704;175.1187439;198.0880737;209.1038513;212.1023407;295.1387939;331.2214355;340.1601562;398.1871948;422.245636;423.1932373;439.1605835;440.263031;467.151886;502.2987976;511.2972412;526.2373657;538.2336426;541.7858887;542.2787476;552.2561646;570.2631836;581.286…	4829.51171875;1535.0184326172;2119.7590332031;1497.8724365234;2103.6982421875;1725.2126464844;1466.919921875;1478.9703369141;2454.8503417969;4139.47265625;2481.7922363281;1847.3361816406;9385.42578125;1819.5506591797;2582.4404296875;4236.080078125;14492.0498046875;3145.1391601563;2863.8161621094;2894.1525878906;2458.1530761719;8453.1943359375;3501.7824707031;26718.125;9813.8076171875;4676.5185546…	115.0868301;116.0430298;116.0709991;120.0813751;124.4947205;127.0868073;130.0654907;140.8707581;141.5686798;153.1027069;153.6167908;155.0815887;159.0917053;167.0815887;169.0970764;172.1019135;172.1081085;175.1192017;181.0973358;183.1494446;196.5854797;206.3007507;208.1078796;209.108017;210.1236877;211.1441193;212.09375;212.1032104;213.1068268;215.1139832;224.1025696;226.1185913;229.1296692;230.11…	38897.3203125;6792.5288085938;7476.0576171875;8168.427734375;7558.43359375;44071.06640625;19559.83984375;8579.7998046875;8674.3349609375;15024.8310546875;8885.0517578125;127998.390625;67532.5390625;26254.822265625;37644.88671875;10268.0869140625;76633.1953125;127871.046875;17776.84765625;28105.97265625;10780.7001953125;11527.8408203125;11432.9658203125;14957.546875;19357.177734375;24895.23046875;…
LOC107986087	IP_2370699	ASAQLDQRLGR	2	b12487.4958.4958.2	100pep_20nM_shotgun	5214	0.982462	0.963048	112.0866852;114.838028;120.0815811;129.0657196;129.1019897;130.0847778;131.0807343;141.0652618;147.1119385;152.0183411;155.0818024;157.1081543;158.09198;159.0756378;162.3651123;167.0551147;171.2011108;175.1186523;216.0975342;225.0428619;232.0007477;232.1404419;239.094223;240.095459;240.4075775;252.0340881;269.1231384;287.1347046;294.9511719;299.060791;313.0244446;340.1606445;345.2225952;358.17062…	4128.6743164063;1202.9591064453;1304.7866210938;1864.0771484375;2453.7504882813;1830.8449707031;2586.4096679688;1993.3503417969;2236.4958496094;8830.701171875;1556.9178466797;1815.6491699219;2483.5549316406;1850.2442626953;1474.8432617188;5137.9516601563;1588.3497314453;18109.681640625;2401.876953125;15997.6279296875;2259.0461425781;8870.0205078125;22224.169921875;3151.80078125;1930.7028808594;19…	60.0566826;65.8225021;70.0662231;84.0207443;84.0450287;86.0974808;89.0716782;91.6461411;93.1850891;98.1803818;101.0718842;110.0720291;112.0875015;112.3245773;113.0715714;130.0974731;131.0817719;159.0767975;173.8059845;175.1192627;200.1040039;212.1030884;223.1560516;232.1418304;245.9557953;247.1409912;251.1491547;287.135437;315.196228;315.6982422;334.9482117;345.2256165;358.1720886;473.2810669;586…	2492.5129394531;2288.0812988281;9979.8056640625;2718.5441894531;3870.7238769531;4028.2551269531;2809.9262695313;6742.9301757813;2824.9572753906;2624.8005371094;16128.1259765625;6339.392578125;6489.205078125;3248.5456542969;3347.646484375;3332.3139648438;12460.1416015625;18988.017578125;3285.6208496094;20673.46484375;15946.623046875;12512.9345703125;3786.923828125;10535.4970703125;3404.0185546875;…
LDHAP4	IP_564999	LVVESAYEVIK	2	b6933.9334.9334.2	100pep_20nM_prm	6827	0.982316	0.939822	110.066391;110.0720673;113.107933;114.0912323;116.0711212;119.049118;120.0813065;127.0508728;127.0866852;128.1072388;129.102478;130.0863342;131.0815735;131.0904388;136.0757904;137.0791321;139.050293;141.0652008;141.1022949;142.1052856;143.0805969;143.1176147;147.1127777;147.1212158;154.888031;155.1178436;156.1017303;158.0931091;159.0774078;159.0910187;165.06604;166.0614777;166.8035583;168.1385956…	979.727355957;11821.1337890625;1450.7047119141;1383.3571777344;1902.1461181641;2467.4758300781;5439.830078125;2356.0163574219;1859.6328125;2371.5368652344;39276.6484375;19837.94140625;4036.5805664063;1569.1440429688;49116.74609375;4234.5317382813;1702.4036865234;1901.9946289063;37304.359375;2310.0041503906;2275.14453125;3046.2021484375;26742.744140625;1579.8247070313;1521.3918457031;2215.34082031…	87.1005859;91.0550766;93.5479965;102.0555954;107.1392288;110.0717621;119.3218689;127.7935333;129.1024628;130.0866394;136.075943;137.0794525;137.7567749;147.1130371;171.1494141;183.1130676;185.1651611;186.1604919;186.1685944;199.0717926;199.1446381;201.1236572;202.1270447;211.1081238;213.1600342;214.1636353;217.0825043;229.1076202;229.1186066;230.1220703;234.2826691;235.1081085;243.1345825;252.098…	8027.3129882813;2466.9152832031;1694.8638916016;5844.0463867188;1336.1311035156;1851.455078125;1379.5894775391;1485.8077392578;12244.345703125;8275.8779296875;22533.630859375;1849.1606445313;1499.4735107422;26150.46484375;21688.689453125;2255.4384765625;304923.59375;1811.5299072266;27854.025390625;2951.8005371094;9435.7119140625;51021.8671875;4849.5063476563;2224.7434082031;185722.1875;16956.6933…
GAPDHP44	IP_761275	LVINENPITIFQER	2	j6172.14504.14504.2	100pep_20nM_prm	9226	0.975673	0.963181	116.070694;116.9026489;120.0808563;129.1021576;129.1098022;130.0862427;130.1050568;136.0755005;141.1016541;143.1174469;147.1126404;152.6334076;155.1177368;157.096344;159.0913544;164.0040131;169.0602417;169.1330261;171.1127319;171.1486053;173.645401;175.1064453;175.1187744;181.0967865;183.1122742;183.1489716;185.164566;186.1240692;186.1674347;187.0900726;187.1077728;187.1424255;197.1281281;199.107…	2746.8835449219;1507.2974853516;11783.96484375;32693.232421875;2661.40625;5213.359375;2161.3627929688;16853.529296875;3520.0471191406;3709.4624023438;7026.1469726563;2248.0842285156;2865.8937988281;3344.8012695313;3356.4543457031;1898.0534667969;2218.9736328125;17787.09375;4444.5668945313;2882.9736328125;2295.6950683594;3025.677734375;35805.40234375;11470.4228515625;15833.66015625;15003.770507812…	116.0708694;120.0811234;129.102417;131.1181335;136.076004;140.1430054;141.1024323;145.3145599;146.1980743;155.1181488;155.3131409;157.2200928;158.092453;165.3543091;165.3620758;174.4242096;175.1192017;176.1224365;181.0609283;183.1129761;183.1495819;185.0561676;185.1145325;185.1651459;186.1686554;187.1440735;198.0873413;199.0713806;200.139679;209.0549011;211.1078949;211.1443024;211.153183;212.1029…	1669.7087402344;3878.9462890625;2169.1274414063;985.3217163086;1389.4844970703;1055.9038085938;1544.5963134766;1025.6391601563;982.3732910156;3064.4191894531;1258.3541259766;1030.0571289063;4071.4016113281;1197.6655273438;1300.8961181641;1167.6185302734;29614.052734375;2988.0852050781;2061.6010742188;12458.271484375;9079.2958984375;1612.8126220703;1564.1420898438;105494.4453125;8166.1640625;1825.…
CCDC69	IP_133080	LPSLWPLSLPLR	2	j13877.20159.20159.2	100pep_20nM_prm	11142	0.973387	0.96261	115.0871582;116.0712814;126.055603;130.0657043;132.0808868;139.086792;141.1028595;155.1184235;157.0978241;157.1081085;158.0930786;159.0799103;159.0926056;160.0959015;167.0824738;167.5943604;168.0845032;170.0606537;173.1294403;175.1199188;183.1502686;184.1532593;185.0931396;186.0964813;187.0873566;201.1243744;202.1199799;211.1452637;212.1479645;223.6318359;227.1555176;227.1761169;229.1194611;229.1…	114405.109375;212440.609375;221903.859375;291619.3125;99676.40625;158460.40625;184404.15625;178102.296875;1433678.625;135768.53125;133479.015625;272505.8125;6091443.0;344819.0;3525466.0;87465.6953125;197614.1875;728929.125;1230149.375;3175772.75;9357440.0;860515.8125;5990092.5;327456.75;581074.1875;943304.625;262664.875;9630110.0;848772.5625;127383.9765625;513833.3125;206646.890625;1028188.0625;1…	98.0606613;110.0717163;113.4613495;116.0710297;123.9342194;126.0554581;127.0111237;130.0653992;132.0810547;136.0756378;141.1023865;141.5349426;142.0078888;145.3245697;149.7163391;157.0976715;159.0918427;162.0997314;167.0817413;170.060257;170.615799;173.1289215;175.1192627;176.7735138;183.1495514;184.1532745;185.0923309;186.0961151;187.0870361;188.2489624;201.1237488;211.1443787;212.1478882;227.15…	3424.6494140625;2556.9443359375;1551.3314208984;3719.2043457031;1984.0725097656;3183.0480957031;1340.8089599609;2373.251953125;2027.7729492188;2479.0229492188;3208.4577636719;1587.966796875;1498.6389160156;1629.2126464844;1538.6794433594;6390.2397460938;30001.365234375;1525.4376220703;21628.9375;3038.5717773438;1496.201171875;5014.4638671875;16550.9609375;1355.61328125;32571.7109375;4553.21435546…
BEND4	IP_117582	AHQGRPGGQAAEAPSEPGAR	4	q7442.3491.3491.4	100pep_20nM_prm	2564	0.971978	0.945807	110.0718231;112.0754318;127.9485626;155.0823212;157.0979156;166.0621643;167.0821228;169.0993805;175.1197815;181.1089325;181.5939026;185.0926514;192.0776825;200.6197052;201.0886841;209.1042328;238.1211395;275.3717041;286.1509705;296.1264954;301.1430054;303.178772;324.1152344;337.1613464;345.8683777;375.5350342;383.2054749;400.2311096;401.233551;402.2374573;426.9769287;476.3728943;480.7462158;496.9…	2966.1879882813;941.7341308594;1073.755859375;1398.2283935547;1650.9913330078;1733.5228271484;4171.40625;1547.6354980469;8896.9013671875;4466.9428710938;1302.2138671875;3173.3776855469;7921.3950195313;2707.6809082031;2316.15625;26657.08203125;1811.1740722656;1590.2387695313;2069.9709472656;2580.7065429688;3200.4885253906;9598.060546875;2189.091796875;4534.3002929688;2020.6247558594;2032.021240234…	136.0870667;136.0904999;138.0337372;139.0869751;141.1024933;143.0818176;148.0871887;155.077301;155.0817566;155.0927734;156.5423889;157.0974731;157.1085052;158.0927429;164.0817413;166.0614166;166.0666046;166.8750763;167.0818329;169.0609131;169.0976105;169.7819366;171.1961823;173.0922394;175.1192474;176.1224518;181.0974274;181.1086426;181.7809448;182.1119232;185.0923004;186.1242371;187.0713654;192.…	6966.6772460938;677.0487060547;687.6702270508;1019.7843017578;2279.9470214844;1519.5758056641;1064.3314208984;653.1141357422;5547.5810546875;1438.0085449219;784.5436401367;10589.2421875;1101.2498779297;4540.7514648438;2006.1605224609;7330.560546875;704.7272338867;724.2353515625;16291.4892578125;1027.8323974609;2507.642578125;774.6759643555;815.8048706055;1196.322265625;14351.224609375;1236.192138…
HSPD1P4	IP_761691	TLNDELEIIEGIKFDR	3	j10876.18410.18410.3	100pep_20nM_prm	9421	0.9596	0.886435	110.3983078;120.0739288;120.0806656;121.4235611;124.0787201;129.1020813;129.1093903;130.0857239;130.6718597;133.0856018;136.0751038;142.1220856;143.1173553;146.0591278;147.1121979;157.1331177;169.1324158;170.1356812;173.1278381;175.1183777;177.1112518;183.1113281;184.0704651;187.1435699;188.1469574;197.1272888;199.1791077;201.1225891;202.0821838;213.0497284;213.1569214;215.1384125;216.1409149;217…	1327.9302978516;1806.4931640625;28922.693359375;1378.9754638672;1609.7338867188;22739.6953125;2201.6000976563;2241.4743652344;1503.5799560547;23652.7421875;13317.66796875;6053.4985351563;17231.0625;3754.4992675781;4261.7661132813;2339.6708984375;4150.7641601563;2060.9140625;2099.7182617188;35081.296875;5954.66796875;2080.2392578125;2279.1083984375;373988.34375;26895.1875;5910.6645507813;4948.3803…	142.1229401;143.1183472;143.1886749;145.524231;147.9066772;155.1791229;158.0927887;160.3996582;169.1340485;175.1191254;181.646637;183.1128235;184.0718842;187.1443329;188.1479187;195.3174591;197.1287537;199.1808777;200.1397247;202.0826874;211.1080933;213.050766;215.1392975;217.0818329;217.4889069;225.1233063;227.1754608;228.1348419;230.0772858;231.0806885;243.1340942;244.1381683;245.0770721;255.15…	6497.0;5611.6508789063;765.6721801758;766.0078735352;892.1070556641;898.5068359375;1054.9957275391;943.3102416992;1636.1260986328;14070.2275390625;950.0848999023;1140.0059814453;2127.9282226563;115201.8671875;8839.5498046875;1026.4854736328;3671.1301269531;1293.5026855469;1174.2310791016;2613.0654296875;2014.4412841797;1972.6022949219;22995.06640625;1346.1153564453;1050.4407958984;2462.4675292969…
MUC20P1	IP_619904	NFTPSETLTTDIATK	2	q9898.13193.13193.2	100pep_20nM_prm	6670	0.955958	0.928025	114.1661987;114.4669571;120.0811005;121.0844727;129.1025543;130.0654755;130.0863495;136.0758362;146.6293793;147.1128693;153.2872162;157.076004;157.0973816;158.0597076;167.0819855;171.1123962;172.0753021;175.0873413;181.0964966;185.0200043;185.0922852;187.087204;199.1080627;203.0821075;217.0984039;219.0798187;230.1494141;234.1239471;235.1260529;245.0922241;246.0960693;248.160141;249.1240997;249.16…	21468.783203125;16655.234375;555217.9375;20280.4296875;60076.38671875;334182.78125;64924.5078125;19350.546875;17193.982421875;145017.75;23136.888671875;33453.5625;48767.41796875;27517.11328125;49615.04296875;62507.69921875;126787.7890625;225287.84375;31584.671875;21809.46875;182404.921875;36897.6796875;65020.57421875;329743.28125;238240.390625;33609.03125;52940.6328125;1300444.75;71181.6953125;24…	115.0510025;118.9119644;120.0776138;120.081192;129.1025391;130.0654297;130.0865326;147.1127777;154.2444;157.09729;165.4701538;168.9936676;175.0873871;185.0921021;186.0745392;187.1447906;199.1076965;201.2727966;217.0971069;228.0786133;230.1496277;234.1238861;235.127182;244.6565552;245.0925751;246.0956421;248.1608887;249.1231384;262.118866;263.122345;266.5440979;284.1029968;296.1242371;301.1293945;…	943.6884765625;964.1203613281;762.1893310547;6469.4272460938;1559.2939453125;1669.4315185547;1423.9501953125;1800.2415771484;851.4713745117;1829.5930175781;890.5178222656;928.1286621094;1035.9793701172;2087.8674316406;964.752746582;1325.1026611328;1428.5172119141;1188.8444824219;2463.2275390625;1111.2047119141;1320.9915771484;14085.130859375;1464.6928710938;1064.6373291016;9644.3759765625;2170.69…
PSD3	IP_161850	LLQRGLALAR	2	b5304.10224.10224.2	100pep_20nM_shotgun	16535	0.953136	0.930627	112.0874481;114.0664291;115.0870056;116.0707779;120.0809021;127.4117889;129.1022491;136.0754547;139.0256805;143.1177063;147.112915;157.1086731;157.1335449;158.0921173;171.1493683;175.1189117;176.1217194;183.1492004;185.1285858;186.1229858;191.1190033;199.1807861;211.1437378;213.9940186;229.1296997;236.7925262;242.150177;246.1560059;253.1652069;260.1423035;304.1590576;313.2319946;324.2028809;338.1…	9717.8291015625;8177.6650390625;12374.708984375;3534.4760742188;9788.8935546875;1167.0594482422;8053.4267578125;2196.22265625;3076.7004394531;1901.7097167969;1650.4378662109;4008.1474609375;35027.53515625;19311.92578125;4103.5229492188;83990.234375;3317.7822265625;4628.453125;14609.8525390625;2062.9123535156;1786.7750244141;4345.7333984375;4020.109375;2159.2775878906;22062.748046875;1641.08496093…	52.8110809;55.4532394;57.1628532;59.6468811;60.0565071;66.2882004;70.0660324;76.3001022;84.0451889;86.0972824;101.0714722;110.07164;112.0876236;114.0665283;116.0708923;158.0925293;175.1192627;175.7069855;176.1220245;195.7319183;199.1808167;227.1755371;229.1296692;246.1553955;340.5708008;359.2385864;430.2801208;511.3346252;516.5661621;547.3497314;555.859375;556.3603516;556.862915;557.3648682;600.3…	2715.9353027344;2031.5904541016;2207.2114257813;2118.759765625;3153.8356933594;3118.5402832031;9127.6640625;2362.2446289063;3409.0041503906;55206.859375;12602.67578125;2724.0927734375;4751.728515625;5142.4887695313;3692.5847167969;8785.3837890625;56683.3359375;2870.4787597656;4262.2255859375;2760.9743652344;23061.033203125;9803.3828125;10773.134765625;5714.3110351563;3010.7878417969;3082.17675781…
AC004706.3	IP_250569	GSNLGESYVGEAR	2	j12990.6230.6230.2	16pep_20nM_prm	4596	0.951993	0.894163	124.6171265;125.6288452;141.1021881;156.364624;170.2567596;175.1196747;186.1242371;200.1401978;228.1342163;241.0933685;246.1569672;248.5406494;259.1039124;284.0105286;285.1568909;294.9523926;327.1669312;339.1644592;344.1933594;355.0704956;355.1637573;357.0692749;359.0296936;360.0302429;361.0273743;365.3570557;372.1889343;377.9454651;432.2220764;496.9868164;531.2907104;538.9685669;616.0144043;669.…	1265.3353271484;1334.9110107422;3326.03515625;1629.6715087891;1694.1550292969;3378.7348632813;1680.7214355469;3125.4606933594;2808.2509765625;5006.2866210938;11695.9189453125;2438.8518066406;15670.6474609375;2329.912109375;2671.8764648438;9833.439453125;2699.8271484375;2439.7329101563;14472.8623046875;5188.8129882813;3160.7673339844;2714.267578125;12271.0068359375;8556.7978515625;15484.8037109375…	97.0402679;97.5723038;97.681572;98.0241852;98.0971527;99.0558548;102.055481;105.0662079;105.9956589;111.0557556;111.7474899;112.0873566;113.0712128;113.107811;114.0665665;114.1029816;114.5726852;115.0505219;115.0868454;116.0709686;117.0662155;118.0696106;119.06987;124.0394821;126.0665512;126.091095;127.0504379;128.0535278;129.0659943;129.1135864;130.0500031;130.0976105;132.076889;133.0973206;136.…	23728.4765625;8045.482421875;9282.1005859375;41814.80078125;15386.2783203125;408694.96875;159042.453125;21521.07421875;8494.26953125;22971.08984375;8363.9873046875;142162.0625;33523.32421875;13966.5771484375;133058.59375;13440.2412109375;10254.21875;137957.671875;77626.1953125;114057.296875;480826.78125;11737.392578125;9291.2490234375;8620.6962890625;44096.26171875;9741.5830078125;750510.3125;309…
HSPD1P7	IP_658154	TVITEQNWGSPK	2	b4820.8377.8377.2	100pep_20nM_prm	5264	0.949829	0.82875	110.0717545;112.0761185;119.0485535;122.0813751;128.1073608;129.06604;129.1021576;129.1107788;130.0866241;136.0754395;143.1178436;147.1128387;149.0450592;155.1179199;157.0975952;166.0859222;172.1723328;173.1283722;174.0661926;174.1320953;175.118515;183.1129608;185.0922852;185.1652985;195.0766907;199.1802979;200.1838989;201.1232452;202.1267395;209.1286774;213.0867615;213.1595001;215.1391754;221.08…	2156.3483886719;1432.4274902344;1458.6678466797;4428.8505859375;15442.04296875;3526.3115234375;32347.28515625;2189.9304199219;9595.654296875;1769.9730224609;1820.5258789063;17829.2578125;4129.5131835938;8761.365234375;1822.5316162109;9074.3212890625;1779.9249267578;417658.125;35753.6875;27826.212890625;3564.3723144531;5189.5732421875;2446.1052246094;4143.447265625;2421.2165527344;113348.6796875;1…	101.0715179;101.1080017;102.0555954;102.0747147;110.0968933;112.0760727;112.1124115;125.1072922;128.1027527;128.1072388;129.06633;129.1024933;129.1099243;130.0500793;130.0652466;130.0865173;130.1058655;135.4619446;140.0704041;142.0611115;142.0776978;142.1228333;143.1263885;145.0608673;147.0764618;147.1129456;148.1162109;152.1072235;155.1181183;156.1025238;157.0975189;159.0920258;167.0813446;168.0…	106299.734375;3701.9975585938;15686.7216796875;2520.7282714844;8726.548828125;8028.6762695313;7967.0249023438;2551.9340820313;3211.3012695313;58541.91796875;4617.8442382813;76589.046875;3228.265625;5398.7587890625;9414.4267578125;16005.6787109375;5858.4291992188;1737.6838378906;2410.8051757813;1727.2706298828;1809.9296875;26558.28515625;2843.7888183594;2297.6916503906;4085.6613769531;44817.316406…
ATP2B2	IP_100681	RHQSQPTALLQGR	3	b11560.6342.6342.3	100pep_20nM_prm	3492	0.946783	0.803366	110.0715332;112.0866776;112.0927505;115.0864944;127.7679596;138.7788239;139.09758;147.5868988;153.066803;153.102356;155.0811615;155.1188049;156.1004333;156.248703;157.1082458;157.1333466;158.09198;167.1808167;170.0925751;171.1125641;173.0926971;175.118866;180.0873108;181.0615082;181.0970917;181.1108246;182.0997314;185.1280823;194.0974426;197.5991821;197.6188354;198.086731;198.1206055;199.071701;1…	173003.5;679674.375;60823.63671875;93565.578125;60724.39453125;66123.421875;704707.375;99708.34375;102832.5703125;93334.46875;151326.078125;64918.83203125;532822.8125;84106.5234375;150485.75;267833.375;469656.3125;84832.3515625;110398.515625;1923884.375;106384.3203125;1092513.0;80228.0625;164022.21875;1385484.25;166941.78125;90597.0078125;266636.4375;106826.375;83902.640625;252603.734375;402813.9…	110.071846;112.0874176;115.6741638;125.071373;129.0662689;171.1130676;175.1190948;181.0969849;199.1078339;217.0550537;226.4927521;242.1499634;294.167572;324.2958679;353.618103;360.1976929;422.2260437;448.0100403;473.2833862;474.2847595;491.2469482;509.2585144;518.9873047;554.1901245;586.368103;587.3695679;609.3217773;610.3254395;637.3168335;638.317749;657.4030762;658.406189;675.9359131;758.450622…	2660.9270019531;2718.7358398438;1163.8659667969;1250.5441894531;1222.2584228516;2496.3022460938;1535.5651855469;2327.4768066406;1797.0482177734;1267.8826904297;1282.751953125;1566.6467285156;3650.2624511719;1309.0710449219;1382.9470214844;6248.6176757813;2312.1857910156;1217.1311035156;7624.998046875;1733.841796875;1838.6345214844;4438.42578125;1270.4696044922;1544.2033691406;5923.017578125;2424.…
UBBP4	IP_710744	ESTLHLVLRR	2	j10072.8788.8788.2	16pep_20nM_prm	4402	0.94572	0.933044	110.0715714;112.0871964;113.0712662;120.0808792;120.089447;121.0844269;129.1023407;129.1104584;130.0865784;130.096405;136.0753937;147.1126556;157.1078033;158.0922089;163.0965881;165.969986;169.1333466;171.0762024;171.1490021;173.0915985;175.1187897;177.1021729;185.0914917;186.0908356;187.1439972;196.9658203;197.1282959;199.071579;199.1434174;201.1226501;204.4285583;205.0970154;213.0884705;215.138…	12428.125;4377.8447265625;2643.9987792969;96376.203125;3349.5874023438;9628.5185546875;18142.005859375;1823.1002197266;5261.3393554688;1291.4333496094;6203.5791015625;13294.3720703125;5928.267578125;2774.1884765625;1677.3975830078;1746.1271972656;23514.33984375;1956.6520996094;3220.5146484375;2061.6508789063;84445.9296875;10779.392578125;3515.8403320313;2563.5927734375;2371.5915527344;2420.837402…	86.0971603;87.1004639;93.0453796;98.0606079;102.0555267;110.0717392;110.2372589;111.0688477;111.0750504;112.0873718;113.071373;113.0905838;114.0747375;114.1029282;115.0869904;116.0709991;125.071373;126.0551682;129.1136475;129.8323517;130.0977325;132.1022034;133.0976563;138.0662994;140.0819855;143.0815887;143.1175537;144.0655365;153.0657654;154.0499573;156.0770264;157.1085663;158.0924988;158.11196…	122570.2890625;6160.41015625;14969.6865234375;6410.2329101563;36332.2421875;475739.34375;1979.072265625;4065.8962402344;19777.80859375;170493.90625;48853.2421875;3528.3525390625;3589.4807128906;4917.029296875;22969.263671875;38847.7421875;3592.3481445313;20437.837890625;12047.4404296875;1833.2999267578;25357.83984375;5530.4301757813;2594.404296875;14102.9892578125;5804.84375;5121.4008789063;2319.…
FMO5	IP_669446	DVDEVSSLLR	2	b5241.13350.13350.2	100pep_20nM_prm	7381	0.942788	0.924705	112.2267761;122.081131;127.0873032;129.1026611;142.0867004;147.1117706;159.0914764;161.7122192;169.0971527;173.128952;175.1185303;187.1075745;187.1236267;188.111618;199.1803589;201.1225739;213.9917297;215.102478;217.0807495;245.0765381;255.0186005;284.009491;288.2020569;330.1298218;344.144928;350.9812622;351.198761;384.2569885;401.2863464;407.8913879;409.9537964;459.1702881;464.9598083;477.973236…	2061.8693847656;1333.5297851563;2733.6975097656;2332.2529296875;2387.4228515625;1839.0550537109;2113.4406738281;1219.6851806641;3747.7451171875;1514.1761474609;11791.05859375;69302.609375;3280.2817382813;2699.48828125;2914.0041503906;3221.7150878906;2420.2824707031;14340.548828125;3323.1572265625;19264.66796875;2912.1970214844;3856.4768066406;2438.5324707031;11327.6474609375;2866.5795898438;3688.…	82.0658417;82.0895767;84.0450897;84.0815277;85.0404129;86.0971222;87.1004639;88.0399704;89.0432434;94.065834;96.0812988;98.0241776;98.0268631;98.0972366;99.0922852;100.0762482;103.0587082;112.0873566;113.0714188;115.0506744;115.0869446;116.0344696;116.0709839;120.0810242;121.6067581;122.3446579;124.0760803;127.0867844;128.0707703;128.0854492;128.089859;129.0659027;129.1023254;129.1136475;130.0499…	21199.033203125;2089.5671386719;30682.60546875;3355.7651367188;10571.49609375;117181.234375;6852.6049804688;262654.34375;2412.6362304688;2531.6435546875;14603.916015625;35111.54296875;2999.7341308594;9625.29296875;19080.005859375;9455.9453125;3096.0729980469;30179.16015625;5593.9770507813;4566.275390625;14379.2275390625;2482.8098144531;27512.79296875;14531.1650390625;2419.8337402344;2107.57739257…
FUS	IP_243685	WIPGVSTDR	2	q10424.8362.8362.2	100pep_20nM_prm	5595	0.940117	0.931746	117.8446045;120.0812149;127.08741;129.1023254;130.0656433;136.0751801;147.1130066;155.0820465;159.0919495;175.1053009;175.1195068;176.4691467;186.4260712;187.0866852;200.1437073;227.1548462;249.1229248;255.1493225;256.1514587;262.1404114;264.9664917;272.1760254;273.1797485;277.1194153;283.1438293;288.8522949;300.1708984;301.1755981;311.3562317;319.1990356;366.1884766;366.6889648;455.3128662;464.9…	1164.2131347656;4158.1000976563;1604.6510009766;2691.6704101563;3277.5883789063;2776.7844238281;2868.056640625;9961.6484375;2611.2009277344;1463.6455078125;10549.9013671875;1433.3392333984;1527.8787841797;4728.8647460938;8396.0546875;8623.0849609375;7042.7255859375;29220.380859375;3304.7385253906;2089.0249023438;7358.8828125;88779.375;14573.97265625;2454.0620117188;3457.3674316406;1680.7048339844…	72.0800934;72.0816727;86.0971756;87.1005173;88.0825958;88.3182144;96.0812683;100.7694931;103.8894806;110.6398392;112.08741;113.0715561;114.9284821;115.0869141;116.0709915;117.0575562;127.0868988;129.102478;130.0653992;130.0977325;131.0685577;132.0809937;141.1022491;142.1056671;143.1179962;144.0809021;145.0761414;151.0949249;155.0816498;156.0848389;158.0923462;159.0918427;159.0985107;160.0952301;1…	14724.533203125;166426.359375;126354.859375;14189.607421875;11084.3212890625;11207.44921875;18172.291015625;15766.1396484375;12547.0458984375;12337.4404296875;65398.046875;13321.05859375;11716.3896484375;34231.5625;34925.86328125;17490.904296875;179811.859375;27468.4140625;569857.1875;15879.0859375;23854.302734375;150252.328125;222388.578125;17338.36328125;101072.2109375;143099.140625;66312.14062…
HSPD1P4	IP_761691	TLNDELEIIEGIK	2	j10797.19459.19459.2	100pep_20nM_prm	9260	0.933744	0.923835	126.0304489;129.101944;130.0862274;136.0752258;142.1220398;143.1172791;147.1125946;169.1325073;171.0724945;175.1188202;183.1114349;184.0717316;187.1436615;188.1465149;197.1270294;201.1225128;202.0817566;215.1383514;216.1416168;227.1023102;227.175415;228.1338501;230.0765686;230.7740631;243.1327972;245.075119;260.1955261;279.1743469;282.1807861;284.0086975;299.060791;300.1542664;313.0224915;314.114…	1616.7895507813;6105.6435546875;6113.3364257813;2665.1811523438;4542.708984375;13793.8212890625;20605.3984375;3307.7465820313;1780.1959228516;2066.4033203125;1820.3354492188;2659.2600097656;316372.375;16834.578125;4265.0356445313;2867.0688476563;3807.1635742188;81233.921875;4001.7150878906;2024.2143554688;2609.814453125;5283.572265625;26938.103515625;2053.5122070313;5056.7084960938;3950.623535156…	108.3749161;113.0706635;116.6297455;120.0813293;124.1126175;125.1074448;126.0917969;126.1278687;129.1025391;129.844574;130.0501404;130.0865326;132.0771332;141.06604;141.1023712;141.2298431;142.1227875;142.1985626;143.0453339;143.118042;144.1215668;147.112915;148.0607605;148.116333;152.1074524;154.1591339;157.0613098;167.0453186;168.4717407;169.133728;170.117691;171.0765533;171.1129456;181.0610352…	1890.6220703125;1935.0736083984;1773.2203369141;2061.26953125;6033.015625;2803.7509765625;6319.32421875;9100.416015625;42442.28125;2381.1977539063;3758.6437988281;49429.359375;2380.3581542969;4851.2158203125;2757.0803222656;2008.0744628906;40828.89453125;2000.5122070313;2496.4875488281;72683.4765625;5087.4213867188;109552.625;2156.8928222656;5614.8500976563;2922.1823730469;2058.6916503906;3746.77…
RPLP0P2	IP_775646	GHLENSPALEK	2	b3805.5179.5179.2	100pep_20nM_prm	3087	0.931741	0.904696	110.0711365;122.0709305;122.0790405;123.0747223;129.1018524;129.1103516;130.0858765;131.0884857;134.0710754;137.8415527;138.0659027;141.1017609;147.1122284;150.0656128;152.3647156;157.1330872;163.99823;166.0615997;167.0921631;168.0953217;169.0964966;170.2256165;178.0604401;178.1333008;179.0637054;195.0869751;196.0902863;202.0813751;215.1365662;222.1229858;223.1550903;239.1202087;240.132782;243.13…	22343570.0;35706736.0;1544556.375;1070841.375;26085046.0;1777366.625;21952872.0;1065741.125;9191928.0;943663.3125;1243002.0;2259285.75;29075088.0;24889594.0;1006553.8125;1338419.125;1063534.125;5012571.0;56666804.0;2346832.75;8932215.0;1112904.625;86162896.0;1970263.25;6679582.0;276473344.0;21723538.0;1546671.0;2196386.5;5861610.5;1837046.5;1382122.25;13702027.0;11377084.0;1366024.5;5940495.0;636…	84.0816574;86.0972748;86.699707;86.9407043;91.6473846;102.0555344;110.0718536;117.8140717;122.0718765;129.1026306;130.0865936;131.2021942;147.1130829;148.1163177;149.5318146;150.06633;157.0974121;166.0615692;167.0930939;168.096405;177.6380768;178.0615387;179.0647888;195.0880585;196.0914764;197.3256378;202.083374;223.1559906;231.5995331;240.1344604;243.1337128;251.1504974;256.1291809;258.1452637;2…	12896.828125;24918.5546875;1140.7864990234;1751.2414550781;1840.8636474609;6491.7661132813;13073.91015625;1300.3612060547;8137.564453125;14341.3134765625;13361.0400390625;1222.2728271484;18609.134765625;1520.1683349609;1274.1862792969;7314.1469726563;1519.3776855469;3345.0234375;32796.390625;3453.9538574219;1534.3269042969;28193.185546875;2508.1452636719;117119.0703125;8183.0151367188;1483.693847…
ANXA2P1	IP_3390265	SYSPYDMLESIKK	3	q5044.12940.12940.3	100pep_20nM_prm	7337	0.927193	0.864195	110.072258;115.0874863;119.0502014;120.0815964;126.0558701;129.1029816;130.0660553;130.0868683;130.1068726;131.0822601;132.0817108;133.0862579;135.0686035;136.0763855;137.0798187;139.0870361;141.0665588;144.0813904;145.0665741;147.1135406;157.061203;157.0978241;157.1104889;157.1340027;158.0918274;159.0772247;159.0925293;159.1136169;160.0764008;166.9658508;167.0564423;167.0819855;169.1347504;170.0…	5283.7080078125;2687.376953125;8921.701171875;19412.599609375;3741.2512207031;164448.578125;5625.5541992188;26553.91015625;4666.4467773438;11829.46484375;3702.3747558594;2595.2329101563;4277.5629882813;178163.453125;12283.16796875;3706.578125;1991.6259765625;2833.9838867188;1526.4246826172;47749.37109375;2748.0041503906;68064.0546875;2548.5805664063;2504.6147460938;2023.0521240234;11854.4375;1228…	110.0716782;119.046463;119.0495758;120.081131;121.0652084;126.9758682;127.0871811;129.1025391;130.0865631;130.0995026;130.1058502;131.089859;133.0648651;135.0644989;135.0681763;135.7076721;136.0759125;137.0791626;139.086853;147.107132;147.1129913;147.798233;149.0452881;150.0917053;156.4025421;157.0973816;158.0943909;158.1008453;160.075882;161.0601959;161.0793762;167.0558014;167.0818634;171.076736…	1445.318359375;670.4663696289;6410.8017578125;1257.5850830078;1747.5866699219;692.6312255859;855.8709716797;105311.7890625;17615.46875;1003.9322509766;6841.8872070313;1076.3187255859;1528.5889892578;600.6177368164;5447.3754882813;876.7424316406;166222.671875;14248.88671875;3219.2802734375;1593.0046386719;27236.462890625;820.012512207;1518.7591552734;1111.7320556641;832.189453125;64536.0546875;111…
EIF3LP2	IP_790907	YGDFFIRR	3	q11323.10453.10453.3	100pep_20nM_shotgun	25239	0.926663	0.927742	110.071434;111.0749969;112.0874634;115.0869522;116.070755;116.4336929;118.0582886;118.0655212;119.0495071;120.052803;120.0811234;121.0845718;126.055542;127.0504303;127.0585556;129.1025696;130.0654297;130.0974579;133.0651093;136.0758514;137.0794067;138.0660706;145.0610962;146.059845;147.0441589;147.1120911;148.0476837;148.0649261;148.0758057;149.0794983;156.1138458;157.1082306;158.0926208;164.0700…	11080.06640625;2225.9973144531;31561.64453125;8614.400390625;8773.2685546875;2788.2973632813;1323.6296386719;10523.5771484375;249340.453125;18914.072265625;288890.15625;22723.34765625;3734.6918945313;28740.09375;2185.5632324219;3737.4604492188;1535.4847412109;2806.5498046875;1783.8145751953;1120128.625;84605.7421875;1554.3775634766;11567.6025390625;2737.9982910156;214630.1875;2288.9155273438;1254…	51.0244141;53.1907463;56.050499;57.3827553;60.0565567;64.9874573;65.7844315;70.0659714;71.0695419;77.0397415;84.0816879;86.097084;88.0401535;90.9239349;91.0548706;91.653801;92.0582123;101.0716095;103.0547409;107.0494843;112.0873108;113.0716629;113.0910187;115.0869675;116.0712585;118.0652771;119.0494843;120.0530548;120.0810928;121.064949;121.0844345;127.0503769;128.053772;129.1027985;129.112915;13…	10740.0263671875;6081.0151367188;7774.2524414063;5963.6606445313;54246.453125;7046.3666992188;5926.1499023438;341334.0;7497.16015625;6940.2021484375;11188.7666015625;72658.4609375;31958.982421875;8349.8876953125;476248.5;22619.974609375;25128.09765625;50746.98046875;9075.0009765625;37666.6015625;312934.71875;10622.021484375;25226.416015625;22681.77734375;39297.3359375;32717.685546875;1103489.75;9…
BEND4	IP_117582	HIPGPLEDSGAAAAR	3	b4647.6241.6241.3	100pep_20nM_prm	4536	0.921679	0.787362	110.0719147;122.7980423;129.1027832;136.0760498;143.1180267;155.3909302;158.0933838;167.3350067;175.1192474;181.6974335;183.1494598;195.2343445;216.0984344;223.1556549;241.0807037;249.0933228;251.1499329;251.6420288;263.7972107;266.2120972;267.1141663;317.193573;337.2245483;361.2093811;365.2197266;388.2314148;405.2250366;406.2284546;416.2619019;459.2669983;488.3189392;516.2888184;603.3203735;615.…	1699.5040283203;1026.9011230469;1370.9661865234;1656.9818115234;1445.4244384766;1142.7301025391;1300.6925048828;1369.3981933594;6552.1450195313;1235.3154296875;1788.2109375;1514.1359863281;1711.8775634766;4145.537109375;3235.7380371094;1420.8544921875;13589.2646484375;2673.2585449219;1477.2736816406;1444.9006347656;1992.2297363281;3049.32421875;2858.1169433594;6775.6694335938;1817.2802734375;1243…	101.07164;102.0555801;104.9296875;110.0717392;111.5562286;114.0665741;115.0870209;116.0709457;117.5563202;127.0874634;127.3420258;129.06604;129.1025543;129.720871;130.0500336;134.5651245;138.0660858;141.06604;143.0817261;145.0609741;147.112854;155.0817108;158.092865;175.0713806;175.1192932;176.9336243;177.1846466;178.1338348;183.1495056;185.0562439;200.1031494;211.1440735;214.1191711;223.1555939;…	1966.0910644531;16110.3515625;1115.9886474609;10712.642578125;1352.6168212891;1171.4300537109;3391.4572753906;2065.0822753906;1072.9364013672;1317.0235595703;1260.267578125;2934.2817382813;2557.8254394531;1212.1770019531;1456.4830322266;1284.9261474609;2168.8303222656;1987.4020996094;2667.0190429688;3363.1950683594;1414.3502197266;5113.2651367188;3961.0485839844;2030.8591308594;9595.7919921875;12…
RPLP0P2	IP_775646	TSFFQALGIITKISR	3	j4445.22650.22650.3	100pep_20nM_prm	10063	0.919645	0.74495	112.7738495;115.8162231;116.0652161;116.0715561;120.0810394;121.0852509;129.0667419;129.1029205;130.0871277;134.9937744;137.9128571;143.0816956;143.0908661;143.1189117;145.0614166;147.1130371;155.0810547;157.1339264;158.0938568;159.1139526;161.0921326;165.1030731;171.0774994;171.1140289;172.1079407;175.1197205;182.0931702;185.128891;187.1454468;189.0871124;189.1017609;199.1814117;200.1039886;207.…	1358.9693603516;1770.2705078125;2001.7872314453;19267.935546875;238569.84375;19641.6484375;2748.578125;6709.0595703125;2344.7980957031;2235.8803710938;1785.7923583984;22920.056640625;1749.1763916016;3827.5078125;2325.0275878906;5857.541015625;1938.1608886719;6201.52734375;2720.2602539063;2901.4697265625;87115.234375;16926.041015625;14044.88671875;2304.8137207031;3008.8720703125;16251.951171875;38…	116.0709763;120.0772476;120.0812225;121.0845718;129.102478;134.4317474;137.6342163;143.0816345;155.081665;161.0923157;162.6122284;165.1025085;171.0766754;183.210083;189.0874176;192.9770508;200.103302;207.1134033;262.1517334;267.149353;276.1345215;318.1448669;347.1722412;390.0564575;437.9576416;439.7414551;484.2875061;503.3306274;599.7699585;604.3792114;648.6166992;717.4620361;718.4685669;722.7666…	2048.8142089844;1516.6560058594;23941.603515625;1740.2845458984;1533.9184570313;692.2918701172;644.5969238281;956.4213867188;896.6849365234;5528.1025390625;668.0048217773;2425.9873046875;994.0816650391;769.2252197266;3461.5407714844;786.3127441406;1181.7509765625;1995.0241699219;1220.8979492188;3406.9040527344;4338.640625;2898.732421875;4433.5161132813;1254.1761474609;1088.7581787109;1149.7226562…
ATP2B2	IP_100681	GDQPSDVLIGFQYK	2	b11560.16949.16949.2	100pep_20nM_prm	8043	0.919465	0.857977	115.086731;116.0702057;119.0480194;119.7793808;120.0806961;127.0501556;129.0655975;129.1022186;130.0499115;130.070694;130.0863953;130.0946503;133.0605774;136.0753632;145.0605164;146.0633392;147.0765228;147.1126251;155.044693;157.0969086;165.1024323;167.0807495;172.0714111;173.0554504;174.0587921;175.0710907;177.1016846;180.1129913;181.096817;185.0918427;187.1078491;190.0818634;191.0853271;199.070…	672944.9375;1325294.0;582412.3125;481653.4375;10263203.0;27914362.0;4313839.5;7643275.5;653365.875;709624.1875;7572648.0;959407.0625;1969125.75;6745182.0;20112672.0;659521.0;1959679.5;16383207.0;1331622.125;8721246.0;797027.375;1893193.625;4488343.0;71984320.0;4829981.5;695660.6875;4011657.75;787001.0;3251715.75;13470862.0;1065147.0;39440772.0;1524914.375;898906.9375;1897750.0;5179249.0;6518551.5…	120.0813065;125.016098;126.5218887;127.0505219;129.1026154;130.0864105;132.1786499;136.0756531;136.8056793;145.060791;147.1128845;157.0975037;159.117569;164.8113708;165.0181427;173.0557709;185.0919189;187.1082306;190.0828094;205.0975037;209.092804;226.0819397;247.7794495;264.1337891;265.3039246;282.1090088;300.1191711;301.1143494;304.4120178;310.1766663;333.1565552;371.1920471;384.8343506;399.186…	1195.5581054688;903.2398681641;986.8774414063;3636.2368164063;1708.2662353516;1008.8815917969;797.0632324219;1194.6342773438;805.0661621094;1415.87890625;2320.7443847656;1315.8041992188;928.7567138672;887.5437011719;937.2440795898;7742.013671875;940.8000488281;951.4655151367;4090.81640625;1690.7833251953;1490.9653320313;1359.1104736328;1146.7768554688;1809.6724853516;1174.5008544922;1305.81164550…
ADAM21P1	IP_746370	HLPVFTYTDER	2	j12688.13029.13029.2	100pep_20nM_prm	5661	0.917118	0.900148	110.072113;111.0752411;115.0873947;116.0709839;119.0825195;120.0814514;120.0876923;129.0661621;129.1029968;130.065979;130.0868835;136.076355;138.0668945;141.1024475;143.1186829;147.1137238;155.0826569;157.0979767;158.0940247;159.0784149;159.0928955;166.0618744;167.0825043;169.1342773;171.113678;173.0937958;173.1296692;175.1199341;178.1346741;179.0932312;179.1374207;181.0976868;183.1143494;183.150…	177762.453125;4519.1494140625;3964.9812011719;3891.1628417969;2387.9223632813;22072.48828125;1745.7817382813;2546.3955078125;35097.9765625;4460.3657226563;6636.7880859375;27687.2578125;39935.83984375;3374.6728515625;4075.7097167969;24416.732421875;2694.1606445313;3184.3720703125;4427.6083984375;1720.9689941406;4698.0151367188;12045.22265625;1821.8797607422;34745.78125;2985.5805664063;2726.3378906…	95.0611801;102.0556107;104.2814484;105.3165817;110.0718231;111.069046;111.0751724;112.0875473;115.0871735;116.0709076;117.6010818;120.0811234;122.0719757;123.0554352;129.1025848;130.0865479;136.075943;138.0664063;139.1510468;147.1129608;149.8452454;158.0927887;159.0766907;166.0615387;169.1337585;170.1372681;170.6408386;171.1491699;175.1192322;176.1225891;178.1341553;179.1375427;185.1651459;185.44…	12632.431640625;7391.828125;2972.9846191406;3247.1000976563;543719.6875;5491.384765625;22764.736328125;4216.78125;3133.3317871094;7017.7524414063;2411.5288085938;9183.36328125;2910.1711425781;3732.1787109375;40429.15625;6557.07421875;22126.369140625;95132.8984375;2899.8178710938;20755.767578125;2614.37109375;6579.9345703125;4315.63671875;26533.6171875;82284.3125;5628.1279296875;2692.4753417969;16…
RPSAP54	IP_755938	SDGIYIINLKK	2	b5491.11979.11979.2	100pep_20nM_prm	5894	0.916815	0.91928	115.0505447;129.1022797;129.1117249;130.0863647;130.1059723;131.0815887;136.0756531;136.0850983;143.1177216;144.1219482;147.1126709;157.0607147;171.1124115;173.0561371;175.0710754;183.1128845;183.149765;199.1799927;200.1391907;203.0660706;215.0660706;224.065979;227.1754456;228.1343536;229.1370239;240.1339722;242.0770721;242.1849365;249.1591034;250.1634369;257.1968689;258.1447449;259.1038208;260.0…	67526.5703125;270036.46875;14516.8193359375;70792.6015625;8450.91796875;15011.267578125;262048.671875;16918.65234375;343380.59375;9312.9619140625;95186.625;182295.375;16113.2099609375;10766.2822265625;128269.703125;14259.3466796875;12474.0185546875;14133.2607421875;64305.12890625;470538.65625;25908.04296875;26530.09375;24172.9609375;244747.203125;12822.859375;75080.1796875;64355.19140625;118281.0…	91.6480331;93.3814087;104.6858368;112.9818039;115.0506439;129.1025085;130.0865936;131.0816956;136.0759277;143.1180267;144.3583527;144.9894409;147.1128693;157.0611267;157.7213135;165.431366;171.1129303;175.071701;176.0314484;200.1398926;203.066391;204.0695953;228.1344757;240.1337585;242.0765228;242.186615;249.1597137;260.0879211;261.0911865;275.2085876;277.1548767;286.139801;298.1419983;304.727935…	6178.1450195313;1104.408203125;1365.4543457031;1333.7556152344;2680.9982910156;16387.837890625;6063.08984375;1491.1806640625;13520.189453125;20213.037109375;1789.6176757813;1475.6809082031;4924.9580078125;7020.5908203125;1272.6876220703;1334.5279541016;2275.560546875;8184.5229492188;1240.3986816406;2691.5512695313;17907.10546875;2645.2045898438;10813.787109375;1765.3178710938;3191.0241699219;4330…
ALPK1	IP_121103	RGSGTTSLMWSDR	3	j5810.7282.7282.3	100pep_20nM_prm	4769	0.915446	0.914184	111.0440674;112.0872574;113.0711288;115.0864944;116.0707779;125.071106;127.0511398;128.1450043;129.1016541;130.0649719;130.356369;132.0805969;137.1884918;150.3560944;153.0652924;153.0751953;154.0686798;155.1179047;157.1082764;158.0919952;159.0779114;159.0912781;160.0948944;161.0921783;169.1331024;170.0597687;171.0761108;173.1281738;175.1185303;176.1223755;187.0862427;192.3890686;197.1026917;201.1…	6201.0180664063;11847.3466796875;4089.4995117188;6076.7475585938;11210.439453125;6291.8901367188;3697.318359375;4004.6184082031;4361.525390625;52609.96875;3952.0246582031;42321.2265625;3754.4467773438;3664.9912109375;48872.8984375;3582.4633789063;3770.8120117188;8107.2529296875;12988.8671875;43256.546875;10327.041015625;315875.53125;28168.404296875;7170.5190429688;67525.375;46355.89453125;13777.9…	100.4733582;100.5268631;104.0534286;104.1878967;105.0566788;106.0491791;112.0873871;113.0713959;114.0553436;115.0546799;115.086998;116.0709991;117.0578766;125.0710449;130.0654602;130.0978088;132.0810394;139.0868225;141.6893311;141.7476349;143.0816803;149.6401215;153.0660858;154.0695343;154.9078979;155.1186218;156.0809784;157.1087341;158.0561523;158.0859528;158.0925751;159.0588989;159.0918579;160.…	1358.2767333984;1356.7684326172;98535.5859375;1200.0827636719;3250.2055664063;4583.4057617188;13681.9677734375;5553.6059570313;1774.1047363281;1376.5638427734;5840.0244140625;8292.6162109375;1840.6079101563;2588.1606445313;16339.4482421875;2478.5224609375;14132.7900390625;3101.9912109375;1239.4846191406;1209.0729980469;1803.8338623047;1423.8436279297;10210.7490234375;1965.3427734375;1238.03723144…
SETP21	IP_603079	LNEEASEEILKVEQK	3	j10903.11140.11140.3	100pep_20nM_prm	5697	0.913172	0.339706	110.071312;111.0442047;112.0870514;115.0503311;115.0867081;120.0808868;122.609024;126.0371246;127.0862885;128.0703278;129.0543365;129.0655212;129.1020355;129.1112213;130.079834;130.085968;130.0938416;130.1057739;131.0709229;131.0812073;131.1175995;133.0855255;134.9931641;136.075531;139.0865784;141.0653839;141.1017609;143.1177673;147.075882;147.1124725;152.1060486;155.0698395;155.0813446;155.11759…	28603.63671875;3281.5522460938;2320.2121582031;1670.2143554688;2830.8640136719;17026.91015625;1670.8961181641;2705.0708007813;3198.4035644531;1943.7069091797;1365.5656738281;5865.1298828125;81338.59375;3814.1794433594;1399.8701171875;19605.283203125;1532.6298828125;2841.7062988281;1672.1123046875;3705.3054199219;3563.8835449219;27839.076171875;3264.4682617188;13053.7060546875;2331.7172851563;2448…	129.1024933;130.0865631;130.9722595;131.0815735;138.0916901;141.1024933;143.4252472;145.5440063;146.4424591;147.1129608;148.0605469;152.1073914;159.0763855;175.9244537;183.1129303;186.4748383;189.0870972;195.9199829;199.0716553;200.1398621;201.5045929;211.1079865;215.6000061;216.0982361;217.0821381;226.082489;228.1345215;231.097641;241.0823059;244.0928955;251.1504669;257.1603699;258.1451416;259.0…	8500.73828125;2176.9428710938;672.8971557617;898.9558105469;738.9104614258;1199.1341552734;676.417175293;681.7924194336;717.2835083008;4727.4614257813;894.9645996094;1025.1378173828;1083.8656005859;932.0982666016;6509.2216796875;783.6462402344;1298.5052490234;842.346496582;3469.0583496094;2517.603515625;973.4891967773;6025.974609375;980.2702026367;2229.2905273438;2822.7534179688;1347.3282470703;7…
UBBP4	IP_710742	IQDEEGIPPDQQR	3	b3823.4657.4657.3	100pep_20nM_prm	4237	0.911103	0.554221	110.0713577;110.6795959;112.0869141;115.0497284;115.0869064;115.9238358;116.0704803;120.080864;122.9644852;126.0542679;127.0491257;129.0656281;129.1017303;130.0858612;130.1052094;131.1175232;134.0807037;136.0749969;137.0789795;140.0692902;141.0654755;141.1004333;143.1170502;147.1121979;148.0747833;152.1418762;154.1581573;157.0961151;158.0917664;159.0757751;159.1113281;166.0847473;169.0595856;171.…	3899.3588867188;1905.1444091797;1920.70703125;2574.0588378906;1491.5806884766;1090.5500488281;3417.4765625;7418.8369140625;1297.3914794922;2854.0422363281;1562.0290527344;2239.0554199219;50350.37890625;9894.8427734375;2127.3913574219;13163.2626953125;1522.2180175781;33121.34765625;3954.3972167969;1387.3282470703;3225.7094726563;2227.4748535156;15234.2470703125;12045.1982421875;1837.7432861328;142…	120.802887;126.055542;127.0872498;129.1026764;135.2043152;138.06987;138.1132355;155.0819702;158.0912323;159.6312866;175.1194916;196.1083069;208.0973511;209.1029968;218.7385254;242.1497955;244.0935364;245.076767;297.1563721;298.1034851;301.1167603;335.089447;341.1477051;356.1086121;357.1768799;395.4267883;431.1415405;431.2362061;460.2538757;500.8376465;546.2631836;643.3162842;644.3168335;672.28344…	1094.2801513672;1358.892578125;1164.3563232422;3533.2365722656;1117.6444091797;1153.0194091797;1254.9848632813;1393.1785888672;1149.498046875;1143.1287841797;3366.4291992188;4056.6003417969;1682.7735595703;1416.6120605469;1101.7888183594;1179.2294921875;2066.3508300781;3109.701171875;1837.0919189453;1624.6463623047;1296.3872070313;1202.5520019531;1516.6297607422;1487.4388427734;1234.6998291016;15…
HSP90AA4P	IP_610386	EDQTEYLEERK	3	b6788.5433.5433.3	16pep_20nM_prm	3822	0.910126	0.906853	110.0718079;115.0871506;119.049324;120.0811844;129.0661469;129.102356;130.0498047;130.086731;130.105957;133.0610504;136.0394287;136.0756683;136.0852661;137.0791321;139.0503998;139.0879822;140.0705719;140.0806427;141.9477997;147.1129608;152.1105957;155.081604;167.081665;168.065506;175.1186066;181.0460968;181.0606079;182.0648956;184.1069946;185.0922089;186.1238861;195.0758209;199.0715027;203.102767…	1178.9545898438;1652.5103759766;3750.2756347656;1308.9224853516;3491.1201171875;24973.26171875;2885.7680664063;4460.9599609375;1478.9838867188;1627.9182128906;2810.419921875;59034.23046875;3072.8142089844;3879.79296875;7852.8139648438;1294.1962890625;7835.4794921875;1195.1583251953;1069.3189697266;11651.158203125;4268.7573242188;4737.2373046875;7936.5756835938;3917.6154785156;17449.708984375;3484…	100.0399628;101.0714874;101.1077805;102.055481;102.0746841;103.058876;105.6804428;106.209549;107.0496597;108.0448608;110.0605164;111.0557251;112.0397339;112.0762024;112.0873642;113.0714493;115.0505676;115.0868912;116.034729;116.0710068;117.7042618;119.0494232;120.0526428;122.0605774;124.0394669;124.0759583;127.0868454;128.0708466;129.06604;129.102417;130.0500946;130.0693817;130.0863647;130.105728…	7141.8500976563;1384423.5;26637.6953125;1850345.625;57959.4921875;58016.625;6463.0805664063;6531.5874023438;25855.927734375;16244.54296875;75215.359375;21058.630859375;9757.8779296875;40532.41015625;60481.5859375;59800.92578125;21416.21875;72043.1015625;10009.154296875;16653.728515625;6942.5258789063;146383.828125;11489.4560546875;14632.158203125;15628.6416015625;28089.2734375;23966.0390625;24092…
RPLP0P2	IP_775646	VLALSVETDDNFLLAEK	2	b3805.21188.21188.2	100pep_20nM_prm	9430	0.906083	0.887149	110.3102417;120.0808182;129.1017609;130.0858612;131.5625153;141.1013489;147.1120605;156.9967499;157.1328125;159.1122894;171.5690155;173.1288605;183.1119843;185.1279297;185.1641083;186.1317444;186.1675415;187.0910645;187.1066895;195.075592;199.1437225;199.1787567;201.0862427;201.1221619;213.158844;214.1624756;225.1948853;227.1744537;229.1182861;234.1224518;237.1586456;239.1739349;240.133255;253.19…	8754.8291015625;5268.8671875;42882.3125;33431.91796875;4619.9052734375;5349.9155273438;69022.375;5148.8388671875;75039.25;45660.296875;5270.375;6585.9213867188;9040.9638671875;89266.2734375;264413.3125;9164.068359375;14464.2490234375;6107.9614257813;34236.61328125;5852.552734375;6105.2177734375;5682.6591796875;11863.9287109375;45664.28515625;531081.0;54356.9609375;8429.7265625;12648.8603515625;10…	129.102478;136.5875549;139.7171173;141.3355865;147.1128845;149.0744476;149.4485016;157.1338196;178.7118225;179.8571014;185.1287537;185.1651306;187.1077728;187.1445313;191.3326721;201.1235199;213.1599274;214.163681;239.1762543;254.1507874;259.9725647;260.1063843;268.1659241;272.1602783;276.1564026;282.1817932;284.1972961;285.2011414;298.2115479;300.1195068;300.1935425;326.7303162;347.1934509;353.2…	4255.9370117188;873.2889404297;791.7810668945;976.826171875;1273.9621582031;1973.1878662109;900.6335449219;3365.1750488281;985.9453125;1168.4594726563;5674.0854492188;12135.5849609375;1590.0319824219;2232.0864257813;1110.4136962891;2485.4047851563;24094.115234375;2320.2197265625;1417.5357666016;2690.7690429688;1236.0317382813;3136.416015625;1594.9132080078;2381.2741699219;2191.7497558594;2324.259…
RAB3IL1	IP_196676	AHVLGDHEVAEGDVTGQAR	3	b5905.5012.5012.3	100pep_20nM_prm	4007	0.888329	0.771922	110.0712357;111.2500992;112.0866547;116.0707703;129.1021423;136.0761414;136.0867004;147.1123352;158.0917206;159.1118622;164.0802765;166.0602264;169.8022766;171.0756531;175.1182861;181.0597992;181.1071472;192.0756531;199.0700531;209.1026917;210.1058044;217.0803833;225.0973053;225.1164398;240.0960846;242.1493378;263.0689087;267.1094971;276.1650696;284.0080566;290.1617126;305.9918823;308.1703491;309…	19058.234375;3211.0891113281;1337.3435058594;2144.4821777344;9173.7666015625;1923.1185302734;4074.6713867188;4801.5747070313;3091.166015625;2449.3793945313;1623.8585205078;2935.8842773438;1684.6363525391;3056.2873535156;12732.7060546875;1928.6278076172;5180.28515625;14498.12109375;4664.0346679688;46080.0625;3562.0192871094;2801.0791015625;22082.583984375;1962.8859863281;2520.7951660156;2283.27563…	136.0871429;143.118103;152.803421;157.3782196;166.0615845;171.7208862;173.0921783;175.1193848;181.1087952;183.3945465;186.7472839;192.0769806;193.6179352;200.7604523;201.0872345;201.1234741;209.1036835;210.1071625;217.4605865;231.6996307;237.1339111;246.1561737;253.0935974;259.1437378;267.0692444;267.1091309;290.1614075;292.1042175;308.1720886;309.1752014;310.1156311;330.2481995;338.2680359;378.6…	12274.365234375;2328.078125;2393.1318359375;2297.3933105469;18012.59375;2230.0832519531;2683.59375;8808.009765625;23445.59375;2318.3603515625;2863.4458007813;33079.24609375;2492.1262207031;2796.5593261719;2890.9211425781;5298.8520507813;129727.5;10227.322265625;2579.505859375;2989.1892089844;5201.4165039063;3400.6164550781;3232.8054199219;2954.0705566406;2679.3815917969;4488.9072265625;3458.84252…
ATP2B2	IP_100681	GDQPSDVLIGFQYKR	3	b11560.15042.15042.3	100pep_20nM_prm	6764	0.88765	0.738869	112.0874557;115.086174;116.0705109;116.8781891;120.0809174;127.0502472;128.0537567;129.0659485;129.1023407;130.0496368;130.0978241;133.0607147;136.0755463;142.0365143;144.4734802;144.8662109;145.0606384;146.0645447;147.0761108;155.0450897;157.0606079;157.0970154;157.1078949;167.081604;172.07164;173.0555878;174.0593414;175.0714874;175.1188049;176.1221313;177.1021576;180.1123962;181.0965118;185.091…	19725.1875;20274.94140625;39731.33203125;15213.8212890625;496078.5;2544847.75;141175.6875;166598.453125;156551.5625;30418.0;20980.404296875;157449.21875;52105.671875;17279.62890625;18410.193359375;18544.498046875;1362495.5;53217.828125;51571.6640625;158712.578125;58651.3515625;363675.0625;31407.56640625;25126.955078125;230818.234375;3601362.75;263250.96875;48727.1640625;1239247.5;47361.83984375;1…	118.8390808;120.0811157;127.0504837;145.0610046;145.1917725;146.0641632;161.3810883;173.0561066;174.0766907;175.1193085;181.2005768;185.0921478;190.0826111;191.9239502;226.6520538;260.0875549;293.8103027;300.1187439;301.1153259;302.1350708;355.6166992;371.191803;399.1874695;411.1522217;415.2185669;419.1230469;512.272644;594.3370361;620.3352051;741.4090576;755.9854126;798.4267578;799.4290771;847.9…	855.8435668945;2844.1574707031;5407.576171875;2357.8254394531;715.9185180664;825.0123901367;958.1968994141;3678.3461914063;767.422668457;3729.3430175781;936.2788696289;960.2350463867;1746.3507080078;848.3516845703;928.0447998047;1001.6920166016;904.0402832031;6271.755859375;1148.5804443359;2009.5539550781;1072.7377929688;1546.0280761719;3794.8630371094;1976.1643066406;1459.7893066406;1365.9163818…
DYNC1I2P1	IP_789496	EAVAPVQEESDLEKR	3	q7465.8435.8435.3	100pep_20nM_prm	4504	0.884539	0.820857	110.0602417;110.0720139;112.0871811;115.0873337;116.0707245;117.1025467;120.0813599;127.0873108;128.0709839;129.0663452;129.1025543;130.0505066;130.0866394;130.0969696;136.0761414;138.6411285;141.0663147;141.0940552;141.1026154;142.105896;143.1091614;143.1186676;143.1276855;147.1130829;155.0820618;155.1177368;156.0753784;156.0865326;158.0930176;159.6195068;167.0824432;169.0978699;169.1341705;170.…	2802.1506347656;5233.0639648438;2749.1257324219;1957.1593017578;3384.4152832031;5005.1313476563;2009.40625;2305.4904785156;5534.6499023438;5112.416015625;25486.279296875;3719.9431152344;5157.3583984375;2089.1796875;40790.234375;2162.7482910156;1875.5379638672;2359.4558105469;31946.490234375;2549.1083984375;1972.3553466797;27851.484375;3222.1711425781;15482.4560546875;92040.6953125;4450.81640625;2…	117.0736847;121.4879608;129.1027222;131.5238342;133.7980194;134.3689423;141.1025085;143.1180115;143.183548;146.88974;155.0817108;156.371109;169.0905762;169.0975647;169.1337585;170.136734;171.1131287;173.0922089;173.0980072;175.1191559;177.6236725;183.0768738;183.658371;196.8110046;197.1289825;201.0872498;228.1341095;232.6785583;241.0823822;254.1503601;255.1533203;268.1652222;268.8957825;270.72851…	1571.087890625;837.7501220703;1396.2944335938;712.7452392578;767.9842529297;711.1550292969;2222.5373535156;3232.2175292969;842.8096923828;722.4915771484;5434.1362304688;808.1818847656;705.9228515625;3881.3911132813;16211.33984375;1434.8096923828;2440.2114257813;7174.9033203125;750.3107910156;5245.072265625;784.4743652344;3584.7683105469;982.4855957031;1162.3657226563;8680.9482421875;7161.71240234…
AC004706.3	IP_250569	APVATEVLLAPR	2	b5466.12479.12479.2	100pep_20nM_prm	6730	0.871315	0.597602	110.0716629;111.0441818;112.0871124;115.0868607;116.0712814;119.0495224;119.080513;120.0809097;121.0848465;127.086319;129.0662842;129.1022949;130.086441;130.0945129;136.0756226;141.1021423;142.105957;143.1177521;147.1126862;155.0812531;155.1179352;157.1334686;158.0914917;159.0919952;164.0344849;167.0816956;169.0971069;169.1334839;170.1008453;173.0925446;173.1287537;175.1190033;181.0605774;183.113…	19066.892578125;2547.4157714844;2285.2668457031;4043.1918945313;1423.0140380859;1883.9061279297;1276.5172119141;38313.0703125;1613.2286376953;1331.8109130859;2113.5473632813;32189.4140625;21626.8125;1982.1275634766;23621.708984375;49878.46875;2427.4221191406;4003.7937011719;26932.400390625;4298.5341796875;12184.32421875;4111.0805664063;2669.4631347656;1775.8022460938;1869.2418212891;13150.8496093…	86.0971603;88.0269699;91.6476593;109.4651947;109.8713379;118.2666397;120.0810089;125.868248;140.0817108;141.102356;142.1062469;143.1179047;149.9690704;169.0973663;169.1337128;170.1007843;170.137146;171.1126862;174.4967041;175.1191711;178.9086761;182.491394;197.1286926;198.1320343;199.1082611;231.0972137;240.1343079;240.1708221;249.5587463;250.1553345;255.1450806;257.6332703;266.8945923;268.165679…	2550.4375;1290.1284179688;4567.7006835938;1480.0567626953;1410.4722900391;1525.4916992188;1427.7581787109;1431.3863525391;1640.5014648438;39949.3203125;1887.1252441406;1439.8013916016;1265.1417236328;54186.21875;29199.337890625;3643.6374511719;2499.9731445313;2257.1748046875;1329.140625;3213.416015625;1616.7258300781;1444.4289550781;16953.20703125;3311.6726074219;1903.4925537109;1639.0919189453;1…
ATP2B2	IP_100681	HQSQPTALLQGRK	3	b11560.5651.5651.3	100pep_20nM_prm	3266	0.869761	0.845014	110.071579;111.074707;117.101799;129.0653534;129.1022949;130.0859528;138.0657654;139.8874969;147.1127472;153.102005;155.0925598;157.1333008;158.0996857;159.1123657;171.1126404;175.1188965;181.0606995;181.0968933;182.1011963;183.1497192;185.1278076;191.144577;198.0874939;199.0713348;199.0903168;199.1074066;199.180191;203.1218872;216.0973969;218.1078339;221.1018829;227.1132202;227.1756134;228.13435…	577122.875;16208.736328125;8801.296875;9319.771484375;117138.6484375;21273.564453125;27989.59765625;7451.884765625;30691.974609375;20673.30078125;155828.03125;30455.796875;27448.7109375;22977.716796875;174449.390625;22387.078125;16846.201171875;202551.4375;13749.4716796875;9758.546875;14068.8818359375;9091.03125;24320.80078125;9399.7109375;8627.572265625;62428.3984375;72300.8203125;124619.703125;…	101.0682983;101.0715866;102.055687;105.0665054;110.0718384;111.0752335;112.0875244;113.0713806;115.0870438;116.0712509;123.0556183;127.0870514;129.0661316;129.1026459;130.0504608;130.0866394;131.1182404;131.1771698;136.0758514;138.0661926;140.0819244;147.1130066;153.1026764;155.0818939;155.0929871;156.0966339;157.1339569;158.0927582;171.1130371;172.1083832;172.1160431;173.0922241;175.1194153;181.…	3132.3073730469;50761.77734375;2146.5102539063;15435.2587890625;331541.5;15637.0673828125;7437.1342773438;2352.9323730469;8971.8916015625;2537.1394042969;2451.4836425781;2271.8259277344;6881.4497070313;15322.2919921875;2862.513671875;8667.224609375;9849.70703125;1997.1607666016;3438.4165039063;11356.62890625;3640.0415039063;14160.1435546875;16673.986328125;5475.6689453125;63770.13671875;3447.0241…
CCDC69	IP_133080	LKSQLLPR	2	q11092.4904.4904.2	16pep_20nM_prm	3882	0.864037	0.837149	127.5173111;129.0935669;129.1024628;197.1651917;199.1803894;202.0820923;242.186554;272.1726074;385.2597046;454.9709167;459.8137207;460.8151855;464.9680176;477.2292786;477.8234863;477.9886475;498.3442688;499.3414307;626.401001;662.4812622;713.430542;714.4360962	1292.9562988281;2279.6440429688;51430.41796875;3664.1979980469;2163.9365234375;1519.1168212891;13712.4541015625;7879.1474609375;2220.5549316406;7172.5107421875;11263.1806640625;2728.4233398438;2219.1623535156;2017.978515625;11333.4794921875;2316.1606445313;2140.3845214844;1838.6824951172;3429.2973632813;2074.1037597656;49536.26953125;24448.29296875	67.6792908;70.0296478;70.0660629;70.7313156;75.1960144;78.0229721;82.0660553;84.0451279;84.0815811;85.0655289;85.0848846;86.0972214;86.2883835;87.1005402;91.647728;101.0715027;101.1079254;102.0920715;105.0665131;110.0607224;111.0923996;112.0873489;113.0716705;115.0871048;127.0869522;129.1025696;130.0993042;130.1058502;131.1182404;139.0870514;140.0819702;146.5046539;147.0770874;153.8342743;154.984…	2060.0034179688;3995.3681640625;31762.765625;2061.8518066406;2226.3664550781;2466.5053710938;3756.2983398438;4731.8579101563;306225.25;2365.4318847656;12837.373046875;210047.5;2394.634765625;9159.140625;10009.5859375;3812.2888183594;21544.62890625;6492.1206054688;12716.060546875;2364.7023925781;2713.140625;12085.4013671875;2372.7514648438;8828.8154296875;7809.8037109375;1790300.875;8759.736328125…
LOC646938	IP_734554	LISISFGDLNPFPVR	2	q10404.17504.17504.2	100pep_20nM_prm	10808	0.85826	0.866407	112.0867844;114.0914764;115.6354675;115.6425247;116.0705338;118.8803406;120.0733109;120.0809937;121.0839767;128.1069031;128.1148987;129.102005;130.0973816;144.0802765;154.1591339;155.1174774;157.1082153;158.092392;158.4149628;162.0915222;165.950058;169.1336975;173.0554962;173.1284027;174.1320496;175.118927;175.1412354;176.1213379;177.1027985;180.7449493;183.1123657;188.1422882;189.1023254;193.097…	6029.2456054688;8274.2578125;35027.26953125;5973.2666015625;14765.4453125;3969.4382324219;8078.4384765625;129423.8671875;5673.1674804688;34815.81640625;3071.2041015625;3901.203125;11047.6279296875;5742.6635742188;8933.1904296875;42377.33203125;10704.8662109375;34118.1640625;6548.4736328125;4269.06640625;4016.248046875;55730.68359375;5923.8442382813;862712.6875;55584.4765625;688414.5;7314.70849609…	120.0777054;120.0812225;120.9296494;121.0846176;125.6984177;128.107254;128.6467285;144.0803986;146.1616669;155.1182404;157.1086884;158.092926;164.1621552;164.2348633;165.0231476;169.1336823;173.1287537;174.125412;174.1323547;175.119339;175.723587;176.122467;183.1133575;197.1287384;199.1807861;200.1842804;201.1236572;201.4609375;202.1270905;203.0670319;205.0972137;207.1131439;211.1078949;212.10302…	1906.3439941406;18013.71875;1187.6197509766;1220.2587890625;966.6193847656;3352.2946777344;951.462890625;1445.0249023438;1077.4591064453;4061.4982910156;1776.5965576172;2339.4174804688;1373.5119628906;1189.6656494141;1020.8813476563;7497.423828125;98176.0859375;1478.6138916016;5738.5810546875;37657.46875;1281.6721191406;1734.2039794922;8245.6962890625;7457.7890625;235958.71875;20725.55078125;7248…
RPLP0P2	IP_775646	IWENVGFVFTK	2	b3805.18790.18790.2	100pep_20nM_prm	9038	0.844385	0.83026	110.2404861;113.1071091;115.0546646;117.057106;118.0649338;120.0805511;121.084259;129.1016846;130.0648804;130.0859375;131.068512;132.0803223;133.0842285;136.0751495;141.1016388;142.0651093;142.1052094;147.1120758;149.0446014;155.1169739;158.0822449;159.0910187;160.0941162;169.0748596;170.0592651;170.0949707;171.0626068;171.1122284;175.1186676;176.1060944;177.1019135;182.3825073;183.1118774;183.20…	5842.568359375;60345.046875;2887.7478027344;3879.3920898438;3139.1857910156;67306.8203125;2926.2932128906;40053.296875;61580.56640625;30363.822265625;3566.5395507813;73611.8046875;3895.0534667969;3361.6472167969;367224.875;2985.6911621094;18658.056640625;46630.28515625;3290.5144042969;3792.5622558594;6645.1831054688;143195.78125;5796.3159179688;9797.5068359375;56760.78515625;4053.4709472656;5151.…	97.0015793;105.2066116;113.1077652;120.0812073;123.755188;129.1023407;130.0654449;130.0865479;132.0810394;136.0758209;141.1024323;142.1056366;147.1129303;159.0917816;163.2869415;170.0602722;174.8953705;186.1238861;186.7085266;187.0869293;190.3003082;248.1606903;272.1756287;300.1708374;301.1737976;374.2746277;395.229187;494.2983704;533.4719238;671.3463135;698.3856812;795.4090576;884.7659912;911.49…	1355.2598876953;1355.353515625;3005.2124023438;3861.5063476563;1365.7093505859;2412.7331542969;2990.4438476563;1768.5213623047;3651.3352050781;2077.6572265625;22924.322265625;1679.7901611328;2966.8059082031;7648.1381835938;1478.1820068359;2392.1813964844;1454.6531982422;1600.6853027344;1517.5631103516;3022.6115722656;1399.9052734375;4330.234375;8872.40625;4766.1967773438;2000.2857666016;1381.9750…
ZNF703	IP_163248	HLGGAAQPPTDPHGPAGSR	4	q10141.3589.3589.4	100pep_20nM_prm	3097	0.841435	0.673638	110.0716629;118.1393433;120.0810547;124.9620209;124.9712524;129.0524139;129.0661316;129.1022491;147.1130981;155.0818481;173.1292419;175.1192474;178.5224457;181.0971832;186.1236572;201.123291;204.377182;209.0916901;235.1193542;239.0890503;239.1625366;240.0925293;240.165802;250.9906006;251.1503906;283.1444702;294.9517212;296.1248474;314.1341553;325.2135315;370.9631653;374.8533325;376.900238;392.864…	2769.890625;955.8317260742;3033.7268066406;1254.5944824219;1123.7962646484;2903.1032714844;3797.3020019531;14975.228515625;1200.2225341797;3272.9450683594;2996.3154296875;1907.4891357422;1267.6337890625;1909.0080566406;7080.064453125;2298.9704589844;1405.1094970703;7610.9770507813;7865.8686523438;3877.6826171875;2707.2155761719;3051.0070800781;2692.0432128906;1827.1047363281;3468.775390625;3671.8…	126.0552902;127.0868683;129.0662537;129.6427002;136.0870667;136.3564911;137.258316;137.9179688;138.0664978;143.0818634;145.6481781;147.8355865;148.5052948;152.713562;155.0929871;155.6538544;158.0926514;162.1029816;164.0825653;166.0615234;167.0930634;167.1183319;169.4351196;171.113327;175.1192932;178.1341858;181.0973358;195.088089;195.1009827;195.113205;199.1080017;200.1031342;206.1293488;207.1246…	3227.2255859375;1013.1550292969;6773.7290039063;626.6291503906;723.8588867188;699.0352172852;688.6113891602;603.7462768555;999.8950195313;783.5300292969;613.9866333008;648.4566650391;776.9538574219;694.132019043;943.3478393555;647.9585571289;1916.8850097656;1760.7337646484;967.4550170898;7583.2905273438;740.8013916016;1232.9250488281;779.3552246094;3207.669921875;4976.1274414063;4181.4501953125;7…
AC068993.1	IP_760824	NRADQWNVNYVETSAK	3	b5241.9987.9987.3	100pep_20nM_prm	5396	0.835465	0.240296	112.3085556;112.3156052;112.7334061;125.9855194;126.5791855;129.1026306;130.0652618;130.0866241;132.0814209;136.075943;147.1127167;152.9481049;159.0915222;169.0961456;211.1069031;213.9928131;218.1490784;228.1337891;250.1200867;254.1242523;255.018692;271.1501465;274.0144348;301.1303406;301.4508972;305.1791992;310.9617004;313.0226746;320.6265869;360.1542664;361.1512146;363.6704102;372.1825867;377.1…	2100.5124511719;1594.5935058594;1155.3712158203;1690.8302001953;1239.8835449219;3444.2575683594;8669.1533203125;2152.1342773438;1360.0346679688;4034.4545898438;2013.8891601563;1670.9703369141;17874.23046875;1437.1654052734;2455.7504882813;4399.7373046875;1738.7900390625;22207.30078125;2122.6037597656;3420.2690429688;9569.521484375;2832.51953125;2011.7879638672;2722.7177734375;1952.232421875;2251.…	132.0944061;136.0754852;139.6357574;145.2168579;151.8632813;159.0918121;175.4659424;186.1760559;190.5695953;206.0774841;218.6617737;251.1498108;273.248291;277.0319214;294.1452332;351.1663513;366.9304504;407.4338074;430.1186523;435.8302612;535.2751465;585.2759399;634.3405762;762.7868652;771.355835;806.0496826;885.3981323;886.3977051;898.4724731;1537.6333008	770.5170288086;1102.2044677734;844.4016723633;810.6051635742;838.8702392578;2488.8137207031;821.8400268555;1156.9575195313;884.1022949219;974.6136474609;875.438293457;994.2085571289;1079.4067382813;925.0684814453;1205.2436523438;2071.4348144531;1030.8668212891;1069.6596679688;1147.1123046875;1301.5036621094;2562.2561035156;3744.4787597656;1581.3771972656;1273.8555908203;1377.67578125;1278.6682128…
PHBP19	IP_762813	FDAGEVITQR	2	j13860.8431.8431.2	100pep_20nM_prm	5636	0.833942	0.839814	118.5906143;119.0820694;120.0814285;121.0786743;121.084877;129.066452;130.0503998;136.5034485;145.3354034;146.0967255;158.0933685;159.0769501;162.5778198;163.0940247;169.7980652;175.087204;175.1057739;175.1195526;176.1230316;183.1130676;187.0718842;188.076355;190.0867157;191.1190491;192.1211243;213.1603699;217.0980377;218.1010132;223.7928619;229.119812;230.1147156;231.1155853;235.1086121;236.1122…	225781.484375;198263.140625;50121604.0;320831.84375;4838512.5;2924207.5;346976.3125;260265.046875;236075.5625;401458.46875;608552.8125;1819170.875;252200.984375;262834.4375;328149.25;833572.75;649734.6875;8701937.0;351973.6875;451887.78125;6287738.5;258717.03125;379072.34375;4345216.0;362787.40625;671320.375;15156760.0;2147790.5;310864.65625;828726.5;2092395.5;446468.53125;26430148.0;3745462.25;2…	79.2043076;82.7455444;84.0451889;84.0815735;86.0971985;88.0400238;91.0551605;91.6474686;91.6610794;93.0705566;101.0715714;102.055603;103.0548935;105.0454483;111.8728638;112.0871582;116.0709763;119.0817871;120.081192;121.0845108;129.0662231;129.1025543;130.0502014;130.0653992;141.065979;143.117981;146.0969391;157.1086578;158.0925903;159.0765991;166.1325378;175.0870361;175.1191711;177.102951;183.11…	1461.1765136719;1359.5667724609;5609.1625976563;5816.2841796875;15116.169921875;1784.9232177734;2882.84375;4244.4516601563;1567.5958251953;2435.6967773438;4996.7021484375;15921.693359375;13925.8525390625;1992.0811767578;1555.4692382813;3078.30078125;2396.1337890625;3640.7570800781;367627.9375;28625.54296875;20036.6171875;3590.0278320313;2801.6596679688;2144.6977539063;2545.9086914063;1787.9320068…
SETP21	IP_603079	LNEEASEEILK	2	b4830.9423.9423.2	100pep_20nM_prm	5376	0.82941	0.677686	110.0718689;120.0813293;122.0812836;129.06604;129.1026154;129.1094513;130.0866852;136.0759583;138.0914917;141.1021729;146.4995422;147.1043243;147.1124725;152.1075134;155.0817719;166.9263;169.0968628;169.1339569;175.1194153;180.1035767;180.1227417;181.0611877;182.3111877;183.1127777;184.1159363;194.0811005;197.1284485;199.07164;199.1082611;200.1400604;201.1231384;209.0915222;211.108017;212.1103821…	5140.2973632813;3356.4291992188;1848.4768066406;2467.7351074219;16390.3125;1178.8773193359;11863.5126953125;11736.896484375;1555.7778320313;1880.7943115234;1319.2990722656;1345.2749023438;16433.994140625;3016.9794921875;1808.5799560547;1638.3641357422;2858.7465820313;3194.3205566406;10605.28125;2121.0197753906;1513.8082275391;1904.8522949219;1748.1881103516;34496.8671875;1602.8099365234;3344.8354…	91.3046494;91.6520767;102.0523682;102.0557251;106.2082138;110.0716858;110.2156982;120.0815964;125.5758667;125.9633102;129.1025848;130.0501404;130.0866394;133.2125397;138.278656;147.1128998;169.1335297;183.1131287;200.139801;206.2193146;211.1080017;216.0977936;217.0816345;223.1556549;226.0827942;228.134903;244.0932617;251.1504669;259.0932617;260.1968689;261.2654419;263.1027527;273.8779602;288.7718…	1231.1290283203;2345.4753417969;1186.0482177734;3460.6286621094;1239.0289306641;3406.4838867188;1589.7971191406;2746.6022949219;1734.3681640625;1259.1400146484;4463.3940429688;1906.6252441406;3767.8793945313;1354.8046875;1289.224609375;3983.5766601563;1519.9155273438;6689.1455078125;2706.8725585938;1290.1805419922;7223.8432617188;2804.4702148438;1671.2525634766;5714.822265625;1633.7491455078;1016…
AL391419.1	IP_556791	PSWGNHTPIFR	3	b5239.10451.10451.3	100pep_20nM_prm	5401	0.823746	0.721787	110.0656052;110.0714874;112.3133774;115.0508499;120.0810165;129.1018829;130.0867615;132.0812073;143.1180115;147.1123962;157.0970764;158.0917816;159.0916748;166.7693024;175.1188202;180.6669464;183.1492004;184.0421448;185.0923309;190.0980377;199.1806793;211.1427307;246.1233215;266.6646423;274.1195374;276.1669312;292.1045837;293.103363;305.1599731;309.132019;322.1872253;326.1528015;326.6513062;328.5…	1055.6171875;12059.2578125;2079.0483398438;1409.0330810547;1799.5604248047;1547.0688476563;1245.4085693359;2303.533203125;3293.1481933594;1627.6451416016;14408.4248046875;1928.9174804688;9678.158203125;1130.7521972656;15104.8779296875;1357.8381347656;3476.5971679688;1233.8599853516;9646.1845703125;3260.4736328125;3097.0004882813;2690.6896972656;7754.474609375;2409.2102050781;2394.8745117188;1878.…	91.6518097;110.0718536;111.0752335;115.0505981;116.0709229;120.0812302;125.8853302;129.1024475;130.0653229;132.0809784;136.0758514;139.0869904;141.0659332;147.1126862;157.0973206;157.133316;158.0925751;158.100174;159.0917206;167.082016;169.060791;175.1193695;183.1493073;185.0922089;186.0872803;187.0864716;201.1242371;211.1442261;224.9103394;237.0866852;245.7026367;246.1238098;249.1598816;250.1594…	3943.3803710938;26823.474609375;2283.3020019531;3023.4731445313;1354.4058837891;3821.0144042969;1284.9372558594;4873.0639648438;3120.2407226563;4826.90234375;7294.2846679688;1235.5970458984;3273.0815429688;1911.0772705078;12975.7802734375;2439.9020996094;2089.5578613281;1240.6348876953;6925.8837890625;1559.802734375;1916.6380615234;11544.5546875;3815.5346679688;7079.8168945313;4759.2280273438;180…
SEPT7P8	IP_686636	DRLPLAVVGSDIITEVNGK	3	b6692.16200.16200.3	100pep_20nM_prm	9460	0.815712	0.750428	110.0719147;113.811882;115.0865021;117.0664215;120.0809097;129.1022339;130.0654449;130.0864258;136.0757141;139.0504913;143.1182404;145.0605011;147.1126251;153.0656128;157.0969543;158.0928955;163.086319;167.0447845;169.0968781;169.1336517;170.0926666;171.0760956;171.1120148;171.1486511;173.1289673;175.1189423;177.1014557;183.1127014;183.1491852;184.0723114;185.1647949;186.1238861;187.1085815;187.1…	10908.1259765625;1353.6810302734;1540.8848876953;2049.224609375;34197.65234375;35153.59375;1573.8807373047;9636.611328125;23563.451171875;2106.001953125;3720.0441894531;2592.2133789063;15863.9287109375;1688.9847412109;9499.2021484375;2025.0712890625;1676.5383300781;1880.1392822266;10560.7744140625;5782.921875;3893.1833496094;2429.2065429688;2647.9020996094;9577.3994140625;4760.4111328125;9444.281…	143.1175842;144.0769653;145.0606079;147.1130371;152.7151947;157.0607605;157.0974121;165.5914459;169.0965576;170.0440369;170.0924377;171.1125488;171.1494293;172.07164;183.1131287;183.1489716;185.0553131;186.1234741;187.1075897;187.1439514;196.1087341;197.128067;199.1442719;199.1809387;200.1840057;201.1237946;202.1270447;203.0660095;203.1031799;204.1346893;205.1371613;211.1438446;213.0867615;213.15…	5925.4038085938;2038.8393554688;4251.2373046875;11337.6025390625;1522.1436767578;2440.0476074219;22387.326171875;1423.0954589844;1553.3695068359;1567.7453613281;4640.666015625;4933.2138671875;12673.2900390625;3946.4985351563;4873.4921875;8318.9208984375;4025.4995117188;8379.505859375;3606.4641113281;4751.166015625;1973.0069580078;9863.7626953125;10283.1875;12931.9375;2300.35546875;22481.833984375…
AC008567.1	IP_689722	HQGVMVGIGQK	3	b11618.6645.6645.3	100pep_20nM_prm	3742	0.814747	0.650707	110.0711441;110.8656616;111.0440979;120.0803223;129.0534668;129.1020203;130.0858459;133.0861969;134.9925995;136.0753632;143.1174927;145.0965576;147.1123199;157.1329193;158.0923615;167.0549164;169.0462799;169.0599213;171.1129303;173.1279755;175.1191101;183.1122589;186.0868988;197.1297455;197.6127625;199.1802368;201.1229553;203.1223907;213.9917145;221.0839844;225.04245;226.0432434;227.0220947;232.0…	11692.5390625;927.9470214844;1021.331237793;7370.6166992188;2439.50390625;15216.326171875;3312.8347167969;1236.5755615234;3174.1831054688;3322.7456054688;9418.4296875;1198.9476318359;11649.26953125;2820.0141601563;1829.1834716797;7550.3237304688;1438.7365722656;1664.3802490234;3850.7136230469;1611.9677734375;12728.66796875;3540.4904785156;2577.8093261719;1527.2655029297;2883.5258789063;8986.08691…	83.0611725;84.0452118;84.0815735;85.0487366;85.0849991;86.0972061;86.2097397;87.100647;93.0454788;101.0715408;101.1078873;102.0750351;104.0534439;105.0530624;105.0566635;105.6277924;106.0492401;110.0718079;111.0751953;123.0554047;129.0662079;129.1025238;130.0865631;130.0992432;130.105896;131.0899658;138.06633;141.065979;141.1026001;143.118103;144.1158295;144.1212921;147.0767517;147.1129761;148.11…	28270.927734375;70166.7890625;215473.234375;5116.0415039063;8258.349609375;630427.5;5315.810546875;42307.84375;15165.4365234375;119772.6875;13365.501953125;10713.6923828125;1348159.75;12209.9091796875;61213.06640625;4980.3842773438;47418.62109375;603768.6875;30006.28125;7347.71875;66753.8359375;464160.34375;177106.890625;7727.373046875;24357.07421875;9908.2138671875;14489.3388671875;25398.1289062…
RPL7P59	IP_578417	AGNFYVPAEAK	2	b3741.8356.8356.2	100pep_20nM_prm	5282	0.795601	0.593282	110.2361298;110.2427368;115.049942;118.0584564;120.0803986;129.0654755;129.1019897;130.0856934;132.0763092;132.0862122;136.0692596;136.0750885;141.1014252;147.1120148;149.322464;153.9931335;169.0861206;169.0965576;169.1091461;169.1297913;172.165863;175.1185303;181.0599518;184.0709991;190.1217194;196.9647369;198.0858765;199.1799774;200.1390381;201.0866852;202.0896912;208.0708466;209.0547638;210.10…	1330.2607421875;1642.626953125;14575.107421875;1096.2286376953;22627.873046875;2042.7166748047;13134.1171875;8293.2197265625;68689.109375;2837.2958984375;1178.9580078125;17358.12890625;3881.0202636719;9983.3095703125;1369.1968994141;1523.0001220703;1215.3809814453;16956.1015625;1669.3498535156;1704.5831298828;1728.9552001953;2210.6279296875;8432.6591796875;12709.3984375;1820.5717773438;4224.81884…	83.8966141;84.0815964;86.097229;87.0560684;88.0400467;101.0715256;101.8285751;120.0812302;127.0503769;129.0661469;129.1025391;130.0865479;136.0759735;141.1024017;147.1128998;169.097168;172.0718079;200.1399231;215.1136475;217.0977173;218.1502075;234.1239166;243.1090698;244.1122284;247.108078;262.1184082;263.1391296;270.1451721;274.1190796;283.1440125;298.1402893;299.1435242;311.1392212;319.1401062…	1172.5688476563;6336.5473632813;5252.1166992188;40319.89453125;2762.0310058594;5343.7958984375;1341.2105712891;11409.861328125;1674.6351318359;13661.505859375;11796.9921875;4699.255859375;9340.0458984375;5065.677734375;7417.0654296875;13588.16015625;4837.5405273438;1862.50390625;1934.2138671875;2395.0812988281;9771.3046875;10098.228515625;32732.4140625;3018.7429199219;1471.3056640625;3444.1027832…
RPL18P13	IP_723386	TDSTFNQVVLK	2	b4304.11577.11577.2	100pep_20nM_prm	5738	0.793176	0.785957	110.0602264;110.7750931;116.070816;119.0818558;119.6177826;120.0808411;125.0708237;126.7503662;129.0656738;129.1019287;130.0496674;130.0861053;130.1060944;131.0897217;136.0757446;143.0814819;145.0973053;147.1124878;148.1159668;153.0656433;155.1172638;157.060257;161.0917053;171.0758514;172.0804749;173.0551453;175.0706635;177.4537811;181.0601654;181.1249084;183.1120911;185.0553894;185.0923462;185.1…	3260.212890625;5163.8779296875;4535.2734375;17801.708984375;2699.7277832031;50571.91796875;5618.2055664063;3207.8486328125;39661.7265625;77367.6640625;4648.9516601563;90505.0;3869.4528808594;2735.3598632813;5966.7651367188;5159.3715820313;7269.8627929688;119161.484375;4423.8754882813;7442.5727539063;3229.0827636719;9084.69921875;5265.5771484375;82603.828125;5270.0424804688;8239.443359375;8086.534…	87.0562057;88.0400543;91.0549622;91.6473618;91.7127609;93.1145782;98.060585;98.7644043;100.0763321;101.0715561;101.1079407;108.0450134;109.065712;110.0604401;110.071785;111.0557022;112.0399323;116.071022;120.0811768;121.0844955;125.0715027;126.0553131;127.0464706;127.0505447;127.0868683;128.0709686;129.0661163;129.1025085;130.0502625;130.0696259;130.0865021;130.1059875;131.0898285;132.0768127;139…	2443.4841308594;12237.21484375;1950.1956787109;3680.552734375;1510.8903808594;1494.1156005859;4601.4467773438;1637.42578125;3167.2370605469;45577.81640625;2933.3410644531;2349.6750488281;1611.8768310547;3179.8715820313;5031.0278320313;2407.0710449219;3406.1003417969;22431.916015625;86594.296875;8363.2421875;9267.3544921875;5204.2524414063;1718.2961425781;11900.095703125;2803.2836914063;7986.91113…
CCT6P4	IP_620044	QANLYISEGLHPR	3	b11006.11722.11722.3	100pep_20nM_prm	5242	0.784088	0.707162	110.0608902;110.0725555;111.0755615;112.0879974;114.1720276;115.087532;116.0714569;119.0498886;120.082077;126.0559921;127.087265;129.0668488;129.10289;130.0659943;130.0867157;131.1188354;136.0768738;137.0804138;140.0827484;141.0026703;141.0663147;142.5195618;143.1188354;147.1134949;150.7185974;154.0506287;154.0986176;155.0706635;155.0828094;155.1182404;156.0870361;156.1014099;157.1099243;157.1347…	15455.84375;490170.15625;14743.1328125;26879.3359375;7491.158203125;14044.9462890625;7740.9477539063;72436.9453125;105580.640625;21818.517578125;63764.2578125;16671.39453125;84454.59375;9990.12890625;11730.03515625;7488.9345703125;1916170.125;151926.625;7706.7758789063;7214.099609375;17175.98046875;7412.9482421875;90260.2734375;29473.712890625;8841.0830078125;62993.4453125;165347.828125;23634.501…	106.5054321;110.0605927;110.0717926;111.0750656;112.0874786;119.0494766;120.0810852;123.5894928;126.0558853;127.086853;127.5085907;129.1026459;132.1340485;135.8957825;136.075882;137.0791931;142.6580811;143.1183929;154.0975037;155.0816193;155.1178894;172.108139;172.8680115;173.1288757;175.1190643;182.0929718;183.0766144;183.112915;186.0873871;189.0871124;199.0712738;199.1188354;200.1034698;200.139…	1384.5811767578;2525.3154296875;26395.66796875;1343.7431640625;1519.2702636719;2632.3071289063;2737.8647460938;1202.5289306641;1412.0190429688;2490.0910644531;1197.7889404297;3436.064453125;1338.1975097656;1334.3090820313;77476.8359375;8033.7724609375;1364.8275146484;2569.4443359375;5706.302734375;21929.87890625;2087.8706054688;11956.7216796875;1527.4990234375;3143.3427734375;12421.2607421875;635…
TAP2	IP_139467	FSPLELAAGGVR	3	b11623.17122.17122.3	100pep_20nM_prm	7877	0.783139	0.769723	112.0866013;115.0865402;116.070755;120.0808105;121.0839691;123.6770935;129.0522156;129.0658264;129.1020966;130.0493011;130.0860138;133.0854492;134.9929962;138.9810638;143.0812683;147.1132202;149.0229187;151.7919922;157.0970612;157.1340942;158.0923462;159.091629;162.0912476;166.1083679;166.9654388;168.0833588;175.1187134;176.4712067;177.003418;181.0606079;183.1133881;183.1491241;184.1522369;185.09…	1641.5786132813;11540.41796875;2247.6726074219;60504.1484375;2489.9890136719;960.1757202148;26878.1796875;8672.6982421875;10523.94921875;2254.6687011719;2062.5825195313;2129.9982910156;11309.23046875;1276.5517578125;11969.216796875;2638.6984863281;3397.2839355469;1295.5821533203;2455.3796386719;3191.0080566406;10693.498046875;2291.8500976563;10818.1015625;2264.5031738281;2210.2790527344;2554.8576…	86.0971909;87.1005402;91.0549011;99.02388;101.0712814;102.0555725;111.1410065;112.0874939;115.087059;116.0710449;120.0811844;121.0845108;128.8540802;129.0661774;129.1024475;130.0501862;142.3771057;143.0814972;149.0237885;157.0227814;157.0969696;157.1337585;158.0928497;162.0913696;167.055542;173.5333557;175.1192474;183.1494293;184.1528168;185.0920563;185.1289368;186.0874329;207.1128998;208.1161804…	60481.8359375;2133.8388671875;1390.6643066406;1244.3787841797;1246.8395996094;9604.451171875;1191.7309570313;1507.7020263672;11372.6865234375;3022.4006347656;31134.228515625;4142.7060546875;1197.4914550781;3307.3549804688;3929.7912597656;2203.7897949219;1098.5089111328;4765.8525390625;1358.2464599609;1196.9598388672;1523.5401611328;3212.025390625;6164.7651367188;7606.6440429688;1303.5305175781;10…
AKR7A2P1	IP_3381524	FYAFNPLAGDLLTGK	2	q5337.16936.16936.2	100pep_20nM_prm	10279	0.782859	0.747528	110.0718994;112.1129837;120.0813675;120.0892944;121.0849304;129.1030426;130.0872192;136.0761261;136.0860596;137.079834;147.1135864;167.0819702;169.0975037;169.1351166;170.9532318;171.149353;175.1194611;183.1134796;183.1496582;185.0929871;186.1242218;189.102829;191.1181488;193.1082458;198.0879059;199.1452026;200.1398926;201.1238098;204.1350708;207.1136932;210.1231689;211.1447449;212.1030121;213.08…	36348.3125;6804.2666015625;191294.265625;9115.0966796875;12023.6083984375;30432.50390625;4368.5048828125;166951.875;8100.7993164063;8024.4599609375;21822.884765625;5085.8305664063;5392.6254882813;5186.5024414063;4073.1494140625;11482.55859375;25223.859375;9958.318359375;31985.3203125;7933.6518554688;6016.69140625;6685.265625;45809.0859375;5187.896484375;3862.6472167969;8229.4541015625;8880.006835…	120.0811539;121.0842056;123.3488388;136.075943;136.2414856;146.2335815;148.8904419;149.3161469;158.3504333;162.1831055;167.4378052;167.7627106;214.375061;215.3142395;217.0982513;227.4931793;240.3882141;261.8450928;283.1444702;305.1828613;311.1393127;312.1424866;320.602478;333.1557312;360.1102905;363.1347656;382.1752625;483.4906616;527.2315674;703.4004517;729.8760376;774.4377441;775.4367065;887.52…	9769.2373046875;776.4794921875;749.8879394531;6136.8076171875;927.4582519531;744.630065918;749.0234985352;755.6411132813;1007.7410888672;1047.7362060547;1154.8498535156;878.6750488281;1076.5456542969;1129.1383056641;1365.2969970703;1067.7979736328;1410.8308105469;1104.4688720703;9890.3671875;3020.6379394531;9982.201171875;1881.4489746094;1203.3874511719;1601.9395751953;1225.4371337891;1443.836303…
RPLP0P2	IP_775646	VTWKPNYFLK	2	b3805.13698.13698.2	100pep_20nM_prm	6394	0.777505	0.771178	110.2453156;111.0917053;115.0541153;117.0567551;120.0805054;120.0884476;127.8285522;128.1064453;128.1139679;129.0655518;129.1018066;130.0649414;130.0858459;130.105484;132.0803223;132.0878601;133.0843201;133.1053009;136.0749817;138.0909119;142.0640259;147.1120758;148.1149445;155.1170502;159.0909271;160.0752716;160.094635;167.0804443;169.0753479;170.0592651;171.0626831;173.1277618;174.1307373;183.1…	7443.4990234375;12811.1953125;17159.578125;7448.8012695313;168869.921875;10691.98828125;5130.326171875;138867.84375;8299.8876953125;14207.228515625;490605.03125;37568.33203125;143535.34375;17403.7265625;95017.5;5657.4487304688;6459.3754882813;5847.3530273438;19902.5859375;33980.84765625;9248.3701171875;216292.0;6668.6220703125;14486.7958984375;788438.8125;6524.8911132813;75737.2890625;7492.545898…	120.0810013;128.1074982;129.1026459;130.086853;136.0757446;147.1129303;157.3972473;157.9529419;159.0918274;173.1284943;197.4976196;212.1033325;233.1652985;260.1392212;260.197052;260.6224976;290.2614746;296.8231812;298.1552124;315.1818237;375.1664429;448.1587219;455.1809387;494.2838135;522.2357788;634.5895996;781.4254761;782.4310913;812.7084961;889.4581909;898.9842529;909.5179443	6446.1884765625;1456.9842529297;11436.2802734375;2504.6484375;2758.8500976563;3241.8034667969;1365.3375244141;1244.3327636719;11260.88671875;3349.7944335938;1286.2890625;1935.5787353516;1612.1976318359;1675.7042236328;3226.595703125;1508.7662353516;1582.2493896484;1300.6815185547;3118.7336425781;2974.908203125;2263.2514648438;1609.3017578125;1517.0966796875;1671.7694091797;2187.6669921875;1581.66…
PHBP19	IP_762813	IIFQPVASQLPR	3	j13860.12871.12871.3	100pep_20nM_prm	7433	0.772268	0.713945	110.0719986;115.0871887;117.4057312;120.0733948;120.081543;121.0845642;129.0548706;129.0667267;129.1029663;130.0864258;133.0861511;136.0764465;136.5903778;140.0822601;147.1129761;153.0361633;158.0927277;159.0771484;159.0924225;163.9673004;165.1029358;166.0870514;166.1066895;169.0979309;169.1343231;170.0937958;170.1377716;175.1195984;176.1205444;181.0624847;183.1501007;185.1656799;185.9747314;187.…	1407.0944824219;1950.1350097656;1204.9171142578;3849.1201171875;78410.890625;4097.4633789063;1183.0435791016;1608.0874023438;3054.4228515625;2539.3557128906;1471.9221191406;2393.7194824219;2366.3464355469;1731.4420166016;2341.3112792969;1360.0628662109;3264.67578125;2315.712890625;2199.1213378906;1340.0600585938;41037.4375;9368.16796875;3363.126953125;4205.9409179688;90254.8203125;1848.3332519531…	101.0713577;120.0810547;121.0845566;127.8207932;148.5136566;165.102478;168.8486176;169.1337433;175.1193085;190.3922729;199.1804657;227.1751709;232.114975;239.1615295;253.2545929;255.1447906;272.1715393;276.1346436;385.2561035;407.2706909;582.9946899;598.71698;600.3461304;671.3825684;672.3862305;749.2815552;834.953125;867.4994507;943.3085327;1286.6057129	1649.1799316406;5157.6997070313;1357.0496826172;1133.9017333984;1265.5526123047;2000.6806640625;1166.0494384766;2391.3259277344;1968.4328613281;1173.1237792969;5730.0776367188;2808.130859375;1129.9930419922;1351.0388183594;1237.0372314453;1915.21484375;2231.0166015625;1967.1658935547;1450.9006347656;1366.3089599609;1287.1953125;1295.880859375;2945.9926757813;4786.5048828125;2590.115234375;1233.78…
NPM1P19	IP_662403	VDNDEDEHQLSLR	3	b5369.6029.6029.3	100pep_20nM_prm	4305	0.760691	0.68922	110.0716324;112.0874863;116.0714035;124.0759048;129.102005;141.1020813;142.0860748;143.1181793;155.2180023;156.1131439;158.092453;159.1402588;169.0971375;170.1005554;173.1286469;175.1190186;176.0817871;176.1219482;185.0560608;187.1077118;188.1104736;195.0400696;197.1285095;199.0713501;202.0821991;212.0667267;213.0511017;215.1027832;216.1064911;217.0813293;221.103653;226.0812073;227.5105743;230.07…	195376.953125;11122.7685546875;15855.349609375;30407.0234375;12759.9248046875;21071.70703125;25809.10546875;96689.171875;11367.681640625;18346.98046875;74079.40625;14345.0595703125;671962.1875;34101.7578125;79613.7890625;472267.75;28261.982421875;15128.470703125;104423.9921875;468697.4375;26137.134765625;26001.677734375;14352.2705078125;23757.728515625;25778.88671875;44171.8671875;45235.40625;399…	110.0717468;131.8151093;158.0930939;169.0973816;175.1191559;185.055481;187.1078339;201.1234589;213.0511322;215.1030731;230.0775757;243.4392853;245.0779266;271.7833862;288.2028503;295.4122314;296.2784729;301.6392822;304.2770996;345.1036072;375.234314;376.2388611;488.3204041;489.3195496;532.2827759;566.1350708;594.4066162;599.3496094;616.3796387;617.3790894;727.7003174;753.4363403;754.440918;768.18…	4807.8310546875;700.9260253906;711.6221313477;4289.9663085938;5511.14453125;1056.3015136719;7127.970703125;1071.7933349609;962.4367675781;2267.1979980469;4298.9077148438;1142.2283935547;1278.5434570313;892.0443115234;2151.7595214844;856.3486328125;834.1067504883;1009.4520874023;897.4885253906;1579.8118896484;7483.15625;1503.0791015625;3425.8371582031;953.9963989258;1448.6958007813;1171.9757080078…
RPLP0P2	IP_775646	DLLLANKVPAATR	2	j4445.11794.11794.2	100pep_20nM_shotgun	28855	0.760655	0.762258	110.1092072;129.10289;157.1340027;175.1193237;185.1288757;199.1809692;201.1235504;202.1270294;204.3053284;226.1192932;227.1755676;229.1183472;230.1215057;233.0187683;240.1338959;243.1459198;259.1394348;276.1673279;296.1717224;297.1524048;297.1813049;298.2128906;299.1712341;300.1551819;314.1809998;322.7998352;324.192688;342.2023621;343.2060242;347.2033997;368.2171326;368.256134;385.2472229;405.900…	16088.310546875;163356.046875;27152.59765625;220897.453125;41498.109375;145433.484375;750003.1875;37569.09375;23336.2421875;116413.6640625;169128.234375;2111889.5;159071.71875;22168.544921875;21737.1875;178516.015625;27167.03515625;48220.34765625;25145.568359375;48698.73046875;187860.140625;27065.669921875;62530.36328125;109501.7109375;60810.8671875;26799.478515625;43321.1953125;2251729.25;352896…	51.0223579;53.5221558;70.0660019;71.1719894;86.0972824;87.0559998;87.100563;88.0408783;91.6461334;95.9334564;97.4921112;98.6981964;110.0717773;112.08741;120.3271027;129.1026611;129.7462463;141.1019135;157.1333618;158.0927582;175.1194153;176.1225586;185.12883;186.0878448;199.1808624;200.1838074;201.1236725;202.1271973;209.0928497;223.1555786;226.1189117;227.175827;228.1782227;229.1186676;230.12185…	5377.7680664063;5676.4106445313;17036.048828125;6970.810546875;721704.8125;16322.193359375;36536.73828125;13942.6787109375;20559.732421875;6173.6689453125;6768.6811523438;6745.83203125;14813.2099609375;20366.06640625;6827.1674804688;102268.9609375;7456.1245117188;8742.8701171875;15234.6572265625;15194.443359375;158091.953125;12180.2734375;33740.8125;12018.9482421875;80656.0390625;8206.43359375;42…
PHBP19	IP_762813	AAVISAEGDSK	2	j13860.3252.3252.2	16pep_20nM_prm	3409	0.759924	0.620578	115.0873642;116.0903549;129.1029816;130.0868225;131.0816498;142.4178925;143.0821228;143.1182098;144.0852661;147.113205;148.1177216;159.0769501;171.113266;173.1291199;185.1655731;186.1689148;197.1292572;198.1335144;201.0873871;201.1239624;202.1268311;213.1605835;214.157074;216.134552;230.1143036;234.1458282;235.1488037;242.1508484;243.1542816;254.1511536;260.0882874;260.8691406;272.1621094;282.181…	217010.828125;6579.15234375;54796.765625;9355.1533203125;8419.513671875;3646.6286621094;459832.78125;31477.796875;24976.478515625;32496.572265625;3766.7761230469;26894.384765625;35314.4609375;14925.4580078125;428385.5;39013.53125;449166.03125;47434.14453125;21813.0546875;51702.75;5374.9418945313;176668.890625;29721.357421875;36221.828125;22585.560546875;352433.34375;35988.734375;1241920.0;141787.…	86.09729;91.6474915;92.7894669;93.8487549;101.0527878;112.7674103;115.087059;123.7676392;143.0816956;150.963913;156.4532623;185.1649323;197.1287079;242.1500092;344.8645325;406.1925659;537.4689331;623.0782471;693.3034058;806.3878784;987.1898804;1019.4641113;1075.3946533	2503.6901855469;3508.3586425781;1044.9473876953;1035.0904541016;1018.0380859375;1144.4104003906;1873.5032958984;1088.6929931641;1684.9385986328;1138.0657958984;1312.8050537109;3387.384765625;1855.2329101563;4299.4248046875;1305.3834228516;1403.2270507813;1296.8292236328;1280.4155273438;4624.8662109375;2625.2387695313;1590.9532470703;1677.6774902344;1461.4437255859
FADD	IP_198808	PLLHAAGAER	3	b4297.5065.5065.3	100pep_20nM_prm	3318	0.753534	0.753384	110.071312;110.0781174;111.0751801;114.8446808;115.0867615;116.0709305;129.0524902;129.0653229;133.6513672;138.9022522;143.0816956;158.0934296;162.1027069;163.1517334;166.0610199;171.4523163;175.118454;181.1078644;183.1488037;184.1526642;190.0965576;199.1802063;200.1019897;209.103241;211.1439056;217.1490936;217.6506042;223.15448;231.1462555;231.6472778;234.1234894;251.1500092;266.664978;267.16635…	35256.4296875;1966.7369384766;3551.5224609375;907.2736206055;3393.5749511719;1380.9188232422;1553.408203125;1476.6616210938;897.330078125;926.2015991211;1758.4487304688;1202.0871582031;1482.0574951172;1287.2359619141;1775.7706298828;1101.6229248047;24405.55078125;2184.2751464844;14092.80078125;1211.9798583984;1548.3474121094;2539.28125;1648.5302734375;9992.412109375;7463.8017578125;28924.27929687…	73.045166;81.4591064;83.061203;84.0452423;86.0972366;87.1005936;91.6473923;93.0454865;95.0611725;98.9848709;101.0715485;102.0556412;110.0718307;110.9576263;111.068779;111.0752106;112.0875168;113.0715256;115.0870895;116.0711136;116.0904846;117.0742874;129.0662231;129.1140594;129.9762726;130.0503235;130.0977478;134.8601837;138.0664368;143.0818634;148.0606537;154.0612488;155.0818024;157.1086884;158.…	2069.4418945313;2418.435546875;7922.890625;11371.8427734375;118024.9609375;5212.6245117188;3558.4157714844;8926.6162109375;3782.8664550781;48828.08203125;15439.251953125;26892.337890625;499136.03125;2262.3581542969;6496.3911132813;28561.802734375;26618.318359375;6851.5537109375;60478.19921875;23959.509765625;4487.3237304688;3564.7568359375;33977.6328125;3488.5769042969;2838.7524414063;5576.75;544…
PRRC2A	IP_138993	GIKPTVTILSR	3	j13113.10462.10462.3	100pep_20nM_prm	5008	0.750119	0.757999	110.0660019;110.0719452;111.0922012;112.0874557;112.0938492;113.0715637;113.5557022;113.5624008;115.0871048;116.0709381;120.081604;122.3572159;128.1071777;128.8300171;129.1028595;130.0530853;130.0613708;130.0867615;130.0974274;130.1064148;136.075882;142.1230316;143.1184845;144.1217651;147.1128693;153.0661316;153.1029968;155.118454;157.1089478;158.0929871;159.0657959;162.53862;167.1188965;169.1343…	2438.7058105469;30068.94921875;3418.1701660156;24790.93359375;2375.9736328125;3104.6484375;5310.7353515625;3601.919921875;15148.794921875;21758.40625;36231.78125;2142.4138183594;2970.3134765625;2487.6691894531;274939.3125;2635.2221679688;27584.978515625;4722.08984375;7556.1508789063;16950.517578125;5074.3349609375;7885.9926757813;231653.4375;16719.904296875;4438.751953125;9107.0693359375;4006.234…	82.6308441;83.4277115;84.0451965;84.0815811;85.0849991;86.0972137;87.1005478;98.8854218;101.0715485;101.1080322;102.1516571;112.0874481;113.0717163;115.0870056;116.0710526;119.0819016;127.1699753;129.1025543;130.0614471;130.0982819;130.105835;133.0974274;138.128067;141.138855;142.1228485;143.1181335;144.1214294;155.118103;157.0977936;158.0865326;158.0926666;167.118103;169.1338959;171.1130981;171.…	64848.2890625;56798.09375;217056.34375;3543307.25;117822.4765625;11629647.0;626807.0625;62088.6015625;347701.0;145575.40625;64189.09375;560588.3125;118424.1171875;374259.71875;489639.0;64996.30859375;61786.140625;5540580.5;456254.46875;103683.2578125;443199.71875;81593.5234375;105817.0;112804.4296875;134590.21875;4112220.0;387648.0;181315.328125;84762.203125;91487.453125;1109140.375;146596.75;167…
CCDC69	IP_133080	QQEPLSSFPGR	3	q11092.7750.7750.3	100pep_20nM_shotgun	14166	0.748601	0.663636	115.0867691;119.7991257;120.073349;120.0811462;121.0842514;129.0660858;129.1022797;137.7228394;147.0758362;155.0823212;158.0918884;172.1080933;175.1188354;180.4205017;183.1491241;185.1651917;207.1128845;216.1234283;227.1027527;232.1405487;239.1140442;240.0982819;241.0681152;257.1244202;280.1655273;295.1549683;312.1676025;329.1933594;330.1956787;343.1493225;368.1561584;369.1418762;386.1677246;465.…	1809.2678222656;964.5510253906;2062.3708496094;38961.69921875;2380.0083007813;3427.3747558594;2770.1569824219;986.6760253906;1847.1278076172;1610.734375;1695.7042236328;1677.1356201172;15501.45703125;1281.283203125;1900.47265625;1986.3486328125;7207.2060546875;1611.4996337891;3156.0876464844;4031.6110839844;4278.0302734375;9711.4814453125;2667.9951171875;1417.0760498047;2519.5473632813;1824.97912…	60.0454483;60.0568008;67.0721588;70.0661545;79.3468933;84.0453033;86.0973587;101.0712814;102.0556641;120.0812988;121.0850677;125.9071045;129.0665131;143.1503296;166.1916962;175.1195374;188.8451233;212.1034393;232.1416931;240.0975647;329.1945496;330.1958923;339.2053528;368.1570129;476.2615356;530.8158569;1226.4543457	2420.2531738281;2611.2875976563;2080.8564453125;28741.705078125;2203.4477539063;11673.412109375;20639.755859375;5419.85546875;2603.7424316406;45230.23828125;2564.1684570313;2506.9948730469;7070.5600585938;2785.4211425781;2249.2829589844;7683.5268554688;2464.716796875;4454.6752929688;4144.4858398438;6644.666015625;36703.3359375;6804.2880859375;3758.9018554688;5284.6079101563;4706.62109375;2536.955…
PHBP19	IP_762813	NVPIITGSK	2	j13860.6658.6658.2	100pep_20nM_shotgun	14312	0.748012	0.745379	110.0717773;115.0508118;120.0812607;122.8933945;122.9008789;124.0759888;127.0871201;128.089859;129.1027832;130.0864716;136.0758667;141.1027527;142.1062317;147.1136932;158.9647522;168.1142578;169.0977936;170.1016388;173.128418;175.1187286;183.1498718;184.1538849;186.1244812;187.1282654;187.1444244;188.1294403;196.9667053;197.1298828;198.1243134;211.1448212;212.1482086;213.9930725;214.119339;215.12…	2832.2546386719;2754.8950195313;13558.130859375;2377.2763671875;1632.8864746094;3126.0715332031;68021.8125;2324.6213378906;47194.3125;5589.1079101563;3659.4296875;114982.1171875;4470.4775390625;20960.669921875;2551.466796875;4306.841796875;146037.28125;10931.595703125;1830.7294921875;5212.4150390625;176863.375;17093.591796875;1022567.5;91737.8203125;6725.4243164063;1882.1232910156;2359.6325683594…	55.0555077;55.1633148;60.0456429;70.0298767;70.0661087;71.0635071;71.0694656;72.0817413;73.0852127;79.3926849;82.0663986;83.142395;84.081604;86.0972824;87.0561295;88.040123;91.6452255;98.0242462;98.09758;99.09272;100.0402069;100.90168;101.1075058;115.0509567;124.076355;127.086998;128.0905304;129.1026611;130.0866394;130.1064758;141.1025238;142.1060028;145.0608368;147.1131134;147.1248169;168.113693…	26272.916015625;9143.3330078125;13361.958984375;21014.484375;1159975.125;8875.818359375;47568.75;1669791.25;62615.6015625;10398.5771484375;15807.1640625;9120.0478515625;77422.1953125;154756.609375;110219.3359375;268397.0625;18479.650390625;62589.51171875;20072.1171875;15882.615234375;13361.8115234375;10773.5615234375;15802.73046875;58340.16796875;30255.85546875;504368.71875;32434.365234375;161222…
AC010677.1	IP_584259	NLYIISVKR	2	b3699.11327.11327.2	100pep_20nM_prm	5395	0.745618	0.798873	110.0714722;112.0870056;113.107605;116.0711365;119.0492935;120.0809174;129.1023407;130.0861816;136.0755615;137.0789948;138.091217;138.1430206;141.1022491;145.0972595;147.1128693;155.1176147;156.1213531;157.1084595;158.0915985;159.0908661;170.0917969;173.091629;173.1273041;175.1186981;176.1220856;182.1279907;183.1126556;184.1163635;186.1241455;186.1442108;199.1797943;200.1391296;201.1250458;201.14…	10602.009765625;5941.927734375;7968.6918945313;9137.5361328125;10764.8330078125;45430.82421875;84939.5625;9912.0947265625;516409.09375;33336.0546875;48798.6875;4713.5727539063;50176.75390625;18736.5390625;12142.5791015625;164812.5625;6844.603515625;6952.0908203125;10616.494140625;6373.365234375;8885.91796875;32962.7265625;6307.298828125;326963.84375;18042.904296875;5949.0859375;231584.140625;8160…	84.0814819;84.8665466;86.0971756;86.5659637;87.0560074;96.6122742;97.554451;100.0914307;104.6715546;129.1023254;130.9646301;133.9159546;136.0758972;140.8209686;150.5322571;155.1182098;164.9483795;164.9566498;175.1192322;183.1130219;200.1394501;221.6555328;228.1345367;249.1598511;296.1404724;372.8335571;391.1977539;489.3156738;602.3984375;603.4035645;715.4810791;716.4839478;716.9418945;782.2888184…	1577.8294677734;1170.8674316406;12089.017578125;1290.5151367188;1301.1745605469;1162.9487304688;1169.1081542969;1228.4866943359;1496.0163574219;2083.5483398438;1286.2116699219;1507.1878662109;9648.4130859375;1474.5914306641;1075.8671875;2840.4094238281;1390.7464599609;1202.7479248047;4590.1625976563;2010.3050537109;24060.5703125;1396.8984375;7212.9912109375;2489.9814453125;1326.4140625;1370.99682…
RPLP0P2	IP_775646	GAIEILSDAQLIK	2	b3805.17586.17586.2	100pep_20nM_prm	8681	0.723412	0.744733	115.6592789;129.0653534;129.1017914;130.0858154;130.095459;130.2562103;131.0892181;132.1018066;132.9390564;136.5555725;137.4246979;141.0657806;142.0484314;147.0759583;147.1121826;147.1240692;148.1150513;154.1585693;157.1328888;159.0753784;166.0479279;169.0600128;169.1325684;170.1167145;171.1118469;173.1276245;175.0704956;180.1027832;183.0756989;183.1124573;185.0914154;185.1274872;187.070816;195.0…	231902.015625;2478085.5;3816104.5;8890418.0;356566.4375;140903.859375;453968.59375;193521.09375;144951.796875;142543.90625;172192.5;169141.65625;148386.546875;1434760.125;13532844.0;485693.375;220639.875;1145093.25;2502168.5;293429.75;183893.4375;416393.84375;1577617.625;897217.1875;1869884.75;206201.953125;180053.5;203986.71875;554719.375;247228.703125;233900.484375;1862610.375;2543348.25;283000…	101.0715561;102.0556488;108.0772171;108.0844879;116.7667007;118.53862;129.0660858;129.1026306;130.086441;131.276947;143.1181488;147.1130066;155.2766571;157.1337433;168.3185883;178.9339447;179.5591583;185.1287537;187.1442413;197.1283875;199.1808319;200.1035767;203.0655518;214.154953;215.1394958;226.0819092;227.1758118;239.9921112;242.1500397;243.1341705;244.093399;260.1967468;274.4335327;310.21154…	7241.0473632813;2816.3940429688;1296.2906494141;1561.9985351563;1305.9310302734;1236.5589599609;3976.4826660156;4208.5830078125;4644.6323242188;1254.1843261719;2084.9482421875;10343.9541015625;1632.6324462891;2195.5229492188;1389.9437255859;1522.6771240234;1519.9256591797;1916.5949707031;20195.19140625;7608.91796875;2564.8273925781;2000.6381835938;1490.8327636719;2806.3835449219;9658.814453125;19…
KLHDC2	IP_751763	AIKLALLK	2	b3699.10960.10960.2	100pep_20nM_shotgun	23181	0.702179	0.699823	110.0716095;114.0916061;120.0811234;129.1021729;130.0861816;130.105835;131.089798;136.3614044;144.4394836;147.1125793;148.1164398;153.83461;155.1178436;157.1333466;158.1371002;159.0908661;169.0600128;169.1327515;173.129364;175.1186676;181.0959473;182.1283112;183.1127319;185.1282501;186.0878906;186.1316528;195.1112518;197.1280823;197.1643982;199.1803589;200.1390381;200.1844635;210.1230927;210.9504…	7723.8076171875;56798.37890625;25847.904296875;1376272.125;848221.0;85129.90625;26749.080078125;6773.5219726563;6460.115234375;1002978.875;41372.20703125;6520.6953125;14681.6982421875;3994381.5;304418.9375;10767.365234375;10327.3017578125;9962.5166015625;8125.5317382813;26587.77734375;9649.79296875;57516.1953125;14224.9755859375;1295992.25;9941.216796875;135917.15625;8601.1494140625;8962.95507812…	56.050808;59.8731766;63.3782501;69.0709;84.0817108;85.0849304;86.0973434;87.0554886;87.1005249;89.0719833;91.6451721;101.1082458;102.0921707;114.0920334;120.0815964;123.8865967;129.1027527;130.0867615;130.0943909;130.1063232;131.0902405;147.113205;148.1168365;149.9481812;155.1181183;157.1340485;158.1376648;167.3227386;185.1290131;186.1324005;197.1652374;198.1686401;199.1816864;214.1918945;225.160…	14981.3828125;5642.4663085938;5401.197265625;16758.962890625;836886.5;39408.32421875;1590550.125;8151.6201171875;97278.78125;15084.443359375;13057.1279296875;42724.3828125;6746.9331054688;15603.509765625;7921.9692382813;6273.3852539063;1936790.5;455928.5625;5351.8369140625;127434.5390625;30977.0703125;810413.3125;52064.98046875;6982.7763671875;18563.150390625;2467857.25;237829.609375;7363.3637695…
ARHGAP29	IP_067162	NFAKVLHR	3	b5417.4560.4560.3	100pep_20nM_prm	3308	0.700576	0.680798	110.0717316;111.0387573;111.0447464;112.0872803;115.0506058;116.0710526;116.0775757;120.0811615;121.0847397;129.0549164;129.1025543;130.0862274;130.1061249;130.4277954;133.0862579;134.0898895;134.9935608;147.0653534;147.1133728;147.652832;149.1331635;155.1180573;156.0766296;156.5928497;157.0975037;157.1089325;158.0926666;163.0972748;166.9658813;174.9924469;175.119278;175.9944305;176.121994;176.98…	15206.927734375;784.4021606445;9809.5166015625;2696.0354003906;19280.1875;17765.16796875;1212.3314208984;205769.25;13743.9189453125;10302.666015625;150514.015625;2629.8732910156;7679.1953125;938.321105957;2530.9370117188;1260.8431396484;14938.62109375;2863.8195800781;1749.12109375;954.2890625;1341.0379638672;3609.5886230469;2319.59375;10375.5322265625;1301.5520019531;6982.017578125;6476.591308593…	69.4202194;70.0296631;70.0660782;71.0329895;72.0816879;73.0850296;84.0815811;84.4752579;85.0848389;86.0972061;87.0560608;87.1006241;88.040062;88.0594482;89.043457;90.0441513;91.0550308;98.0244064;98.9848175;100.9891815;101.1079483;103.0550385;103.1299362;105.0703354;106.8171921;110.0717468;111.0751801;112.0874176;112.1910019;113.0716248;113.107872;114.1031265;115.0870132;116.0711136;120.0811996;1…	2469.9216308594;225978.28125;29446.642578125;6288.9575195313;110131.78125;5907.2885742188;187964.984375;2464.0866699219;8043.7177734375;149783.546875;232182.703125;7473.3129882813;431333.59375;8325.3701171875;11677.1044921875;2893.0256347656;25687.349609375;15314.16015625;334782.40625;3437.0229492188;5531.2524414063;7967.4736328125;3735.7915039063;4764.45703125;2975.8776855469;65944.9921875;3897.…
RPLP0P2	IP_775646	DEAKEESEGGVR	3	b3805.2949.2949.3	16pep_20nM_prm	2476	0.673218	0.417035	112.8589859;122.0809937;129.1018524;145.2196503;155.1179352;157.0830994;158.0905609;166.1062317;172.060791;175.1183319;181.059967;197.1272888;199.0706177;200.1388092;208.9524231;210.9493713;211.9548798;212.9465332;217.0807037;218.0832977;240.1330109;245.0756683;274.8831787;297.1546326;308.1082458;311.1665039;322.9154358;324.9147644;329.1856995;331.2073975;371.200592;388.228363;389.2290955;435.196…	941.3765258789;1342.5335693359;26151.302734375;1045.0131835938;1871.6271972656;2526.001953125;1956.3326416016;1302.2666015625;1629.4486083984;12709.625;17219.802734375;1673.736328125;10116.544921875;6630.4887695313;6812.7392578125;26604.140625;1571.5517578125;8964.6572265625;33992.87109375;2288.7741699219;2408.5888671875;12926.6650390625;1528.3630371094;2602.2141113281;1725.9416503906;1561.683349…	91.6454697;91.6473618;98.0400772;98.7345276;98.9849014;102.0554047;117.3299026;119.6018143;126.0698242;129.1024933;132.3191071;142.2037201;162.4568176;175.1190033;181.0607452;199.0713806;201.5357361;210.014267;217.0823212;229.604187;245.0767365;259.1828613;306.5637817;388.22995;452.9450073;499.6546631;517.2780151;540.6599731;645.1075439;733.34375;736.6737671;767.4265137;823.0181274;1256.3388672;1…	1404.9163818359;2429.1943359375;1103.1137695313;1009.5886230469;3967.9309082031;5756.2080078125;1000.9137573242;990.1985473633;1172.4633789063;5370.544921875;1105.1654052734;1231.1947021484;1086.9211425781;1154.1268310547;1744.8558349609;1866.7553710938;1251.7857666016;1107.04296875;5872.4038085938;1101.1407470703;1926.5242919922;1310.79296875;1197.0712890625;4918.5258789063;1290.8145751953;1387.…
CCDC69	IP_133080	EASSLELAK	2	q11092.3964.3964.2	100pep_20nM_prm	4183	0.673217	0.662319	129.0653992;129.1019745;130.0863342;130.4450378;147.0765076;147.112442;147.5563202;155.0812988;157.0605621;173.0924072;173.1284027;175.0713348;183.0763092;200.1386108;201.0861206;201.1227264;218.150528;218.1673889;222.3489227;225.3837585;270.10849;311.1355896;321.1180725;331.2335205;339.1282654;347.3305664;352.9852295;357.1421509;369.2584229;406.2119751;418.0836487;424.2198181;430.6049805;442.266…	2409.5466308594;4403.2138671875;3313.1623535156;1224.2601318359;3596.2209472656;13912.7705078125;1271.2745361328;10091.994140625;1414.8436279297;3994.8303222656;2540.2165527344;2472.0017089844;10765.6201171875;2475.3767089844;1815.2006835938;1590.6938476563;16527.689453125;1749.5798339844;1392.0300292969;1427.5969238281;7226.7026367188;4267.6064453125;15376.3818359375;14573.6123046875;15440.38476…	66.0933838;69.180542;70.0296326;70.0661621;71.3586731;79.155098;83.0611191;84.0452347;84.0816193;85.0848465;85.3101883;86.0972443;87.1005783;88.0400238;99.5292892;101.0715485;101.1079712;102.0556183;103.0589371;110.0606384;111.055809;112.0722656;113.0714645;122.4201279;127.0871277;128.0709534;129.02211;129.0662231;129.0795593;129.085083;129.1025696;129.1073608;130.0696259;130.0866089;130.1060181;…	4257.4262695313;4326.5263671875;19726.03515625;4890.4677734375;5036.7470703125;4835.7890625;9085.7373046875;222817.484375;141274.8125;6460.580078125;5364.0834960938;324148.1875;20515.10546875;22429.638671875;5332.083984375;6312.5444335938;16113.5810546875;294209.3125;12299.46875;34206.15234375;15637.212890625;5107.453125;15195.2939453125;4791.6640625;17041.41015625;29898.197265625;5275.5380859375…
AC004706.3	IP_250569	APSGPTALGLGAAYER	2	j6218.11202.11202.2	100pep_20nM_prm	6409	0.663065	0.603313	110.0714035;111.3299789;115.0867157;116.070076;118.335968;119.4292068;120.080864;120.0875092;120.8659058;127.0859299;129.1023712;130.0861511;131.0812836;136.0756531;141.0653992;141.1020966;143.11763;145.0604706;147.1123047;155.0812378;157.0968933;157.1088715;157.1334534;158.0924988;159.0761566;167.0809631;169.0968323;170.1004791;171.1124725;173.0916138;173.1282806;174.1289825;175.1188354;176.9857…	12443.833984375;1500.5651855469;14440.033203125;1626.1844482422;1750.1145019531;1544.0595703125;18423.44140625;1323.0855712891;1556.37109375;2755.4475097656;28012.6015625;12077.689453125;2087.091796875;11971.78515625;5067.6069335938;71979.078125;5450.220703125;3717.6723632813;29925.318359375;14440.6318359375;6059.703125;2576.3830566406;3523.853515625;3163.6372070313;13172.8701171875;13062.0751953…	112.0873566;115.0871353;116.0710678;120.8087387;126.0552597;127.0869217;130.0977631;136.0760956;136.4049683;139.0866852;141.102356;142.100647;142.105896;145.0610352;145.5275879;153.1025238;155.0814362;157.0973511;158.0928497;167.081604;167.1183319;169.0973511;170.1007233;171.1130524;173.0925751;175.1192474;176.1159363;176.1227417;181.0972748;185.0922089;185.0996399;185.1283875;187.0717468;187.108…	25398.642578125;34843.83984375;49350.0859375;10834.2919921875;14653.43359375;52005.5078125;11655.794921875;34147.9765625;9824.890625;17442.04296875;979765.25;11174.5830078125;44083.8046875;28958.396484375;11332.0986328125;15126.451171875;70361.0234375;92208.5703125;26112.677734375;51019.11328125;33056.57421875;633901.1875;41846.9140625;111196.8515625;23864.34375;354883.34375;13173.2646484375;1545…
AC008758.4	IP_691643	HLIIWEASK	2	q8065.7745.7745.2	100pep_20nM_prm	5499	0.662791	0.666202	110.072258;110.0798645;111.0754623;112.087677;115.0872955;116.0711288;119.0497894;120.0815659;121.0846863;123.4872742;129.0665588;129.0956726;129.1030121;129.1109161;130.0869293;130.0979614;136.0766449;137.0805511;138.0666504;141.1030884;143.118103;147.1135864;150.7273407;158.0929413;166.0617828;170.0935516;171.1132812;173.1296539;175.1200256;176.1233368;178.1214447;178.1350403;179.1378021;183.11…	103681.5625;3339.9943847656;3410.0788574219;2219.8361816406;2924.6928710938;3212.5361328125;1325.0809326172;14647.2919921875;1902.7607421875;1109.7833251953;1910.0358886719;1274.7736816406;18004.634765625;2020.4450683594;2269.7604980469;1511.4527587891;15595.931640625;1571.7069091797;11363.671875;3066.2370605469;2799.767578125;5014.2612304688;1316.6921386719;12324.5791015625;4140.880859375;2199.5…	78.3592758;79.5958862;82.0536957;83.0611954;84.0451355;84.0815964;85.0849533;86.0972595;93.0453796;101.1080399;101.8450165;102.0555954;110.0718384;111.0751724;113.2586594;114.8742218;117.2538757;119.5789566;129.1025848;130.0215607;130.0653839;130.0865784;130.1056671;132.0808411;133.9267883;136.076004;137.5622559;138.0664368;139.0697632;141.1022491;147.1130676;154.660202;159.0769043;159.0919342;16…	7457.9912109375;6462.0390625;10481.296875;27546.359375;20453.677734375;189769.4375;12490.4912109375;106522.7890625;22174.494140625;23033.99609375;6451.21875;47826.84765625;1144557.25;45520.25;7046.0336914063;6793.4096679688;8054.0595703125;6542.693359375;202378.328125;6575.8374023438;64375.0859375;139655.359375;10258.451171875;7932.2329101563;6925.1806640625;12846.7919921875;7355.7734375;69731.41…
LINC02198	IP_135866	VIILSLVPR	2	q8144.21894.21894.2	100pep_20nM_prm	8392	0.65448	0.654943	110.0715256;110.0777359;112.086792;112.5777588;115.0868759;116.0707245;116.9830322;120.0726013;120.0811462;121.084549;129.1025696;129.1107941;130.0861816;133.08461;134.9933777;136.0759583;140.0818176;141.0658569;141.1021271;147.0465698;147.112915;149.0451202;150.0042419;157.1336212;158.092392;159.0919495;159.1131134;166.0864563;169.1332703;170.0605621;173.1286926;175.1191101;176.1214447;177.00453…	11022.421875;1055.08203125;2846.2373046875;1459.6574707031;4215.2436523438;2158.9643554688;1241.8834228516;4012.6892089844;107907.453125;4550.41015625;18470.400390625;2086.884765625;13427.7275390625;1462.7633056641;1955.1958007813;8362.3857421875;9756.5146484375;1635.7185058594;4021.8830566406;3942.9833984375;19878.76171875;4207.615234375;2408.7961425781;5279.0302734375;9168.7890625;2995.24829101…	70.0660706;71.0695877;72.0816956;73.0850601;74.1459961;80.8675308;86.0972366;87.0942917;87.1005707;91.6515274;108.3873749;112.08741;114.0919037;115.0870819;116.0715942;129.1139374;140.0821686;141.3019867;146.5131073;157.1087341;158.0926819;167.2895813;170.1524963;173.1288757;175.1192474;185.1651459;186.1685638;199.1807556;199.4345398;200.1840973;201.1236267;202.12677;207.0334015;212.1395721;213.1…	195360.90625;17841.95703125;1684167.375;89972.859375;11777.25;13468.3662109375;6070119.5;18893.736328125;373463.59375;62892.515625;12691.2412109375;59395.03515625;19035.818359375;38698.15234375;12863.31640625;26790.46484375;75528.1171875;13052.6953125;15226.923828125;24976.62109375;51513.34375;13711.9326171875;14892.091796875;81568.7734375;246467.609375;4336339.0;473015.46875;1061587.375;13815.25…
AIP	IP_198427	ASGTAAVLHR	2	b12049.4331.4331.2	100pep_20nM_shotgun	55510	0.646367	0.0159013	110.0714417;113.0710602;129.1022949;130.0865936;131.0816193;141.065979;143.0818481;145.0607605;147.1129761;153.0662231;154.5431671;159.0761871;160.5045166;171.0769653;171.1139526;173.1282196;175.1192017;182.0450439;182.0601654;183.0488739;183.1494751;198.0879211;199.0711212;212.1031189;216.0996399;227.0634308;228.0986481;229.1548309;230.0123596;230.157959;232.0009918;241.0028076;246.0434113;255.0…	9711.880859375;1960.2490234375;9069.9345703125;7648.0737304688;12458.501953125;1715.7745361328;1740.6024169922;1151.3146972656;7992.5830078125;1840.3778076172;1308.2508544922;17000.34765625;1349.7705078125;4317.5053710938;1788.8450927734;1445.8516845703;18965.6484375;54563.23828125;3169.1252441406;2699.7131347656;10582.91015625;9593.8037109375;2119.4165039063;2336.1921386719;2138.4846191406;1713.…	50.782959;53.4000473;57.2785339;59.6182785;61.1285934;68.6135025;70.7785721;86.0975113;90.1680374;93.9723816;131.0822144;133.6889801;159.0773315;175.1191101;234.1233978;288.3062744;345.8314514;370.1730347;417.5819092;425.2600403;524.3363037;595.3643188;666.401123;673.8909302;919.9669189	1983.3353271484;2099.6691894531;1988.9305419922;2395.9560546875;2630.7756347656;2284.1162109375;2208.8342285156;4562.4702148438;2381.6774902344;2325.205078125;4529.8916015625;2594.4946289063;6363.5595703125;3881.0288085938;4899.94140625;3573.8913574219;3009.4697265625;4191.869140625;3857.9953613281;5279.1484375;4839.6479492188;7078.4267578125;3950.2182617188;2956.5773925781;3023.8208007813
ELP4	IP_194273	HILKLVER	3	b4008.9321.9321.3	16pep_20nM_prm	3806	0.643362	0.604492	110.0715637;111.0685349;111.0751724;112.0873566;114.0918427;115.0868225;116.0708694;120.0811615;122.7615128;124.7174301;125.10746;127.9555206;129.1023254;130.0502777;130.0869904;130.097229;130.105835;138.0660858;139.0696411;141.1021271;147.1129761;149.0234222;154.1588898;155.1172791;157.1085968;158.056076;158.0925903;159.1127167;160.1165161;166.0476685;166.0610962;167.0650177;169.097229;170.80036…	178995.0;2001.5573730469;10766.357421875;9635.9560546875;4134.0673828125;4492.9130859375;13815.1611328125;9197.478515625;1127.1685791016;1380.5725097656;2984.6887207031;1415.9891357422;207244.90625;1175.2427978516;3605.12109375;4156.20703125;12361.1650390625;18151.052734375;1117.6384277344;4126.9184570313;4525.0932617188;3533.1110839844;1877.8846435547;1761.6761474609;4848.50390625;10251.49511718…	70.0660095;71.0502396;71.0694275;72.0816498;73.0850525;81.045723;82.0516815;82.0538712;83.0498505;83.0611572;84.0450668;84.0815353;85.0655441;85.0786057;85.0848694;85.1177826;86.0090714;86.011322;86.0688934;86.0971603;86.1844482;87.044754;87.094574;87.1005173;87.1031189;93.0453873;95.0610657;97.065506;101.1080017;102.0555191;102.0578995;102.0919418;102.1110764;109.9477768;110.0717545;110.1974869;…	88428.8203125;1717.6192626953;2517.6926269531;297103.75;13851.6826171875;3443.1518554688;2929.7866210938;5117.1225585938;1993.2413330078;36798.94921875;10946.4521484375;580439.5;134546.015625;1855.6916503906;29553.193359375;1895.1380615234;1840.0319824219;2862.2023925781;7081.33984375;1595636.75;1837.6101074219;3067.4150390625;3747.4509277344;83598.9609375;3690.0678710938;24521.556640625;4648.909…
BRD7P6	IP_638355	SFIIKLQR	2	j4641.10610.10610.2	100pep_20nM_shotgun	24172	0.638925	0.65246	110.0718765;110.8400192;116.0712433;120.0811768;120.0888062;129.0665131;129.0953522;129.1024017;131.118576;132.6859589;142.2022247;144.0811005;147.1128998;149.0454407;155.081604;158.0930176;162.091156;167.0553131;167.118515;169.0975342;175.1192322;176.1232758;183.076828;193.4511414;199.1805878;200.103363;200.1399994;200.1849213;201.12323;207.1130524;208.1164703;209.0915527;215.1405182;226.1198425…	1558.8918457031;1246.7342529297;1723.5913085938;42029.8828125;2181.5925292969;1877.2309570313;1710.7762451172;19250.78125;1862.5895996094;1372.0828857422;1508.8872070313;5400.3447265625;4373.5161132813;10886.3310546875;3006.7814941406;2946.9099121094;16201.2470703125;19909.189453125;2625.9890136719;1758.5197753906;58659.671875;2024.2923583984;10953.154296875;1813.2552490234;30165.962890625;12190.…	60.0458717;66.4507217;67.7788849;69.0706482;70.0660858;82.1850281;84.0815277;86.097168;87.0560608;87.1004715;91.6463928;112.0872116;120.0811081;129.1024475;162.0913086;175.1190643;189.1011963;199.1808472;200.18396;207.1129761;208.1160431;224.1777802;227.1757355;233.164978;235.1077728;236.1109924;242.1486359;242.1867371;261.1594849;272.6812439;276.1720276;286.151123;303.1766663;304.1798706;320.195…	7882.7490234375;2586.171875;2762.0866699219;4760.2993164063;6221.2666015625;3319.9516601563;10314.419921875;409037.59375;10595.1181640625;17279.619140625;11818.4189453125;9423.6494140625;41327.19921875;69497.2578125;9135.248046875;63961.3671875;3355.9621582031;54648.71484375;9544.0068359375;431133.9375;51038.72265625;3132.4567871094;22841.220703125;10109.9267578125;370965.6875;46200.0;3353.200927…
SVOP	IP_214654	LFLEAFKR	3	b3450.15110.15110.3	16pep_20nM_prm	6039	0.615253	0.617094	112.0871964;116.0709457;116.9243927;120.0810699;121.0766907;121.0845413;129.1024933;130.0976105;130.1062012;134.9933777;144.5370941;146.4961853;152.1071014;155.0808868;157.1086578;158.0918427;158.4797211;170.1173859;175.1190643;176.1226196;176.1441345;183.076355;189.000885;191.1177216;197.1279755;201.0855713;215.1390839;216.1426697;216.1593781;233.1648865;234.1682281;234.3144073;237.8050537;243.1…	2743.1774902344;3217.3176269531;922.3286743164;453343.84375;2040.4423828125;37831.64453125;43225.76953125;1223.7470703125;2244.0756835938;1949.8453369141;1170.015625;1681.2022705078;4209.3725585938;1426.0495605469;1607.67578125;3584.3930664063;1153.8923339844;1489.5437011719;123941.65625;3427.8735351563;1403.2847900391;3089.7897949219;1684.2578125;6152.8334960938;8973.2998046875;3114.0725097656;8…	71.04879;75.396698;76.3382874;77.0396042;84.0451813;84.0815659;86.0971985;87.094429;87.1005478;88.1038513;88.2904358;91.0551224;93.0705032;102.05233;102.0555954;103.0548325;105.0453415;112.0874176;112.7803268;113.0714798;114.0752487;114.0918274;115.0870209;116.0712814;118.0653152;120.0811768;121.0778122;121.0844727;122.0877762;125.3186188;129.1025543;130.097702;130.1058197;141.1031494;143.2142944…	5719.8081054688;6285.1982421875;6403.4047851563;11220.19921875;61930.90234375;114107.21875;10467535.0;34907.04296875;583856.8125;9493.7646484375;8378.3896484375;23164.7890625;23767.626953125;12089.357421875;212421.390625;83049.4375;7756.0751953125;57347.4140625;6898.2119140625;13654.6240234375;6802.203125;11964.28515625;14382.8720703125;43085.453125;9147.3271484375;7166094.5;16710.78515625;559973…
SLC38A10	IP_711679	LTGNTLLSAR	2	q11096.7301.7301.2	100pep_20nM_prm	5065	0.613843	0.60456	125.1075592;126.6299591;129.1021423;131.2035217;142.1228943;143.1269684;152.1071014;159.0761719;159.1133728;169.133606;170.4781189;175.1191559;187.1443481;188.1481628;197.1283875;197.946167;200.394516;201.1239471;215.1389771;216.1440735;245.0774689;245.5462036;246.1564178;254.1499634;272.1728516;273.1194763;273.1748657;283.0488586;285.0502625;301.0591736;302.059906;303.0597229;333.1876526;341.182…	4338.5;1090.2647705078;2796.5598144531;1140.5534667969;21207.962890625;1279.4482421875;9227.2587890625;1584.9315185547;7312.6528320313;3292.9072265625;1366.9924316406;8396.955078125;38416.3515625;1649.9766845703;3828.8603515625;1493.888671875;1345.7573242188;3821.2414550781;29890.7109375;2151.7580566406;2016.9282226563;1439.4475097656;2862.3959960938;4315.1323242188;8663.4296875;2361.8273925781;2…	74.0609283;75.0643234;79.1183777;84.0452042;84.0815353;85.040535;86.0608063;86.0971985;87.0560455;87.0943832;87.1005554;88.0400009;91.6471634;96.0451889;101.0715866;102.0555267;104.9534607;110.0717239;112.0400391;112.0874329;112.1125488;113.0713654;114.0667801;115.0507202;115.0870972;116.0710602;125.0347824;125.107666;126.0916443;126.1110001;127.0505829;129.1025696;129.1139069;130.0500183;130.097…	137887.109375;3115.3493652344;1853.5590820313;23744.2109375;10780.6640625;2452.1684570313;6671.3627929688;1525040.375;59514.4609375;3172.4497070313;80053.984375;4820.7607421875;6348.8100585938;3494.427734375;2963.8527832031;2513.1867675781;1780.7941894531;4034.6791992188;1883.6787109375;13278.11328125;2967.2446289063;8103.3422851563;6361.8564453125;5330.3149414063;8335.587890625;5558.87890625;809…
AC092329.4	IP_688853	AVSLSLPR	2	b3632.7229.7229.2	100pep_20nM_shotgun	26382	0.612724	0.592586	114.0579758;140.0821686;140.7201691;143.1179504;155.1178589;171.1130371;172.1173248;173.0923462;173.1286926;175.1187134;183.0982971;183.1133881;201.1229248;211.1082306;212.1363525;226.1545105;254.1499329;254.4433289;255.1445007;272.1717834;274.7217407;286.9004211;318.9848328;325.2230225;326.2275696;385.2565002;431.9378662;472.2875366;473.2908936;571.3521118;572.3586426;623.2672119;672.4053955;673…	159318.828125;207742.46875;195078.078125;4644964.5;606230.6875;3375517.0;293002.78125;421432.65625;4479599.5;527956.4375;212216.46875;573179.8125;511230.71875;304318.21875;219299.0;495365.9375;1394014.375;225077.8125;2183884.0;2041012.125;231511.9375;278752.15625;254378.9375;574599.3125;279418.40625;1143870.0;316709.4375;10174738.0;2071589.5;2234566.25;381088.3125;296574.3125;4906967.5;1592291.12…	55.0552635;59.1658478;59.1685104;60.0454216;63.4121819;70.0661545;72.0817566;73.0787582;73.0851288;86.0973053;87.056076;87.1007996;91.6532211;96.7053375;100.0762024;109.4252014;112.0875626;115.0869446;128.1074066;129.102356;129.1133423;139.4230957;140.0819244;143.1182404;144.1220245;145.1245728;151.0661469;155.1180878;157.1088562;158.0924988;159.1130219;169.0602875;171.1131439;172.1167297;173.128…	54082.453125;9055.4443359375;10049.82421875;76672.5703125;8017.0703125;88592.4453125;3080053.25;16718.669921875;143878.484375;456441.40625;35777.59765625;18033.16015625;40586.55859375;9602.2490234375;42895.58203125;10275.4560546875;53336.375;31952.77734375;11965.421875;18424.6484375;13438.1435546875;9990.2529296875;30345.953125;7508585.5;596534.625;24288.24609375;12662.7353515625;32547.912109375;…
AC008481.2	IP_691726	IFAPDHVVAK	2	q10971.7186.7186.2	100pep_20nM_shotgun	12072	0.605069	0.607649	110.0720978;110.0776672;111.884552;116.0706482;120.081543;121.0848312;127.0871582;128.2462158;129.102951;129.2204742;130.0867462;136.0757599;141.1027069;144.1051025;146.1671295;147.1135712;155.0822906;169.0980682;171.695282;175.1199188;175.7595825;183.1504517;183.6013641;191.1180267;199.1086121;199.1813812;200.1404114;207.0881958;213.0879364;218.1510773;219.1136932;222.2411041;225.099411;233.1658…	14904.08203125;1286.4461669922;1520.2670898438;2461.9948730469;85187.78125;3659.1892089844;2852.5825195313;1143.9295654297;20099.28515625;1199.5457763672;10677.9248046875;1867.5773925781;5035.7915039063;1339.8176269531;1432.7896728516;12244.9521484375;2021.3269042969;5194.0551757813;1727.6223144531;5232.9794921875;1625.7000732422;1886.9755859375;1731.7408447266;10682.4873046875;3057.2448730469;49…	61.2894554;65.1159973;69.0708466;70.0660706;72.0817032;84.0814972;86.0972214;86.6803131;87.0950089;87.1005325;91.6463852;101.1081696;110.0719833;113.6327515;119.3286591;120.0812073;121.0846863;129.1025085;130.0864105;130.1055298;134.8518066;138.0665436;141.1025085;147.1129608;148.1167603;156.0765228;169.0974274;191.1179657;192.1217041;200.1395569;209.1391754;213.0874481;218.1502533;219.1130676;21…	2783.4440917969;3005.4016113281;24534.14453125;32225.623046875;14655.0361328125;28325.26953125;928213.375;3178.5964355469;4826.3051757813;45711.859375;13238.9560546875;3143.0310058594;20023.267578125;3103.5705566406;3019.3996582031;356583.90625;36302.0546875;44442.28125;33679.80078125;4109.0825195313;3697.2290039063;3833.2512207031;17364.103515625;75293.1875;4309.1362304688;4538.0395507813;7961.9…
SLC25A5P5	IP_581916	LLLEVQHASK	2	q7746.7013.7013.2	100pep_20nM_prm	4412	0.59218	0.494422	110.0721588;116.0718613;120.0820847;122.7834854;129.0964355;129.1032257;130.0869598;136.0768585;139.0890808;145.098053;146.0612793;147.1138611;155.0823669;158.0939331;159.0764771;169.0983124;169.1346741;173.0929718;174.0566406;175.1200714;183.1509094;197.1307373;199.1820221;200.1852875;201.0891724;209.1052399;211.1456451;215.1403351;221.1048431;226.1563721;227.1769409;228.1792145;231.0978851;232.…	12995.59375;1232.0883789063;1603.6145019531;1147.5158691406;1155.9095458984;19583.271484375;4059.7702636719;2159.140625;1210.0965576172;1856.3431396484;2315.2705078125;10730.7373046875;2603.2805175781;3199.9580078125;1578.0196533203;2132.9616699219;1425.3323974609;2415.697265625;3042.53515625;8264.2431640625;16589.03515625;1942.4411621094;109817.5;12495.2734375;1479.2784423828;11352.7197265625;34…	84.0452347;84.081604;86.0972519;87.1006012;102.0555573;110.0718307;129.0665741;129.1025848;130.0867157;136.306076;138.3565063;147.1131439;153.3712616;181.108551;199.1808319;200.177124;200.1844788;201.1235657;209.1037445;215.1393433;216.1342316;227.1756897;228.1351471;228.1794586;234.1450348;243.1342621;244.1376953;249.0987091;255.8604889;258.6915588;266.1252136;296.1360474;305.1812744;306.1860046…	4353.3994140625;17222.099609375;552803.0625;28298.111328125;5860.40625;22446.63671875;2733.8935546875;12140.177734375;14192.728515625;2956.9340820313;2881.9116210938;17880.2265625;2953.5910644531;4802.6430664063;375966.59375;2794.1511230469;31814.470703125;6172.3515625;26113.244140625;28959.9375;6968.7075195313;199138.625;3607.1779785156;26937.04296875;21336.61328125;49994.6328125;6263.5073242188…
SNCAIP	IP_130051	LPLEILKR	2	q8693.13436.13436.2	100pep_20nM_shotgun	27099	0.589392	0.611887	110.0653687;110.0720673;110.0968246;112.0871811;113.0712967;115.0868988;116.0708618;116.0771332;118.0654068;119.0497818;120.074028;120.0814209;121.0845795;126.1197586;126.128273;127.086937;129.0661011;129.1027985;130.065567;130.0865479;130.0970917;130.1065216;131.0819702;132.085434;136.0761566;137.0797119;141.0662842;141.1026917;142.1058502;143.0817871;143.1182556;143.7778625;145.427597;147.11311…	2511.9411621094;48779.703125;1885.0083007813;4551.8823242188;5170.5766601563;16958.80078125;13554.7109375;1236.3126220703;2391.4611816406;26060.818359375;2782.2033691406;48584.76171875;3007.0759277344;3873.0502929688;61903.15625;6166.888671875;4973.9907226563;90969.203125;2140.6042480469;18188.099609375;5990.9887695313;3801.9013671875;140137.453125;2100.9880371094;285840.0;22150.97265625;3140.083…	58.3225021;60.0566864;70.0660248;71.0694656;71.1687393;71.2131653;72.0816193;84.0814972;84.3671951;86.0971832;87.1004715;90.207962;90.3795776;98.0606308;112.0870819;126.0553589;129.1026611;165.8502045;175.1191711;176.1223145;183.1494446;184.1531525;211.1442108;211.1736603;212.1477661;215.1391296;243.1343231;244.1374054;264.8664246;268.8739014;291.7792358;300.5332336;301.4220886;303.214386;304.217…	2534.9318847656;3690.4853515625;418600.25;15469.6279296875;2561.7272949219;2344.1760253906;3338.013671875;2826.646484375;2727.3203125;326526.125;21218.634765625;3065.080078125;2834.326171875;8458.7998046875;4373.3120117188;11522.244140625;7584.5952148438;3372.2575683594;131865.71875;4971.3828125;301575.0;38692.5234375;264951.375;4816.314453125;28846.001953125;13659.94921875;20166.744140625;3153.4…
PSAT1P3	IP_671420	IINDTENLVR	2	b5735.6804.6804.2	100pep_20nM_prm	5035	0.576313	0.560882	158.0915833;169.2833862;175.1182098;183.1123657;185.0548401;199.1797028;200.1831055;227.1742554;230.0759888;274.1857605;280.9230042;309.1484375;313.1106873;331.122406;343.1599426;345.1414185;387.2709045;484.2880249;501.3134766;502.3143616;557.1804199;630.354187;631.3500977;670.2653198;693.1503906;731.4000854;732.406189;733.4084473;827.434021;828.4144897;845.4429932;845.6035156;846.4453735;916.461…	1891212.25;1140573.25;23199158.0;2069947.5;1555791.0;135387712.0;13314616.0;18398438.0;9366755.0;8985045.0;1184716.5;1380137.25;1589773.0;2767501.25;2438659.0;1609897.875;6009756.5;5211328.0;32155134.0;5755390.0;1846414.625;18170546.0;3381197.0;2601747.5;2028986.0;28394078.0;9136464.0;1762998.375;2102794.0;10912185.0;45329012.0;3048962.75;17226986.0;2256593.0;2553434.5;15187784.0;30827398.0;14081…	84.0452271;84.0815659;84.3468475;86.0971909;86.1180878;87.0560684;87.0945053;87.1005325;87.1031342;88.0400467;91.6516495;97.1548004;98.024292;102.0556412;112.0874863;113.3354568;114.0917892;114.1029587;116.071022;119.4751892;124.0763168;125.1082764;129.1025238;130.0979614;130.1057281;131.1182404;141.0658875;141.1021118;142.0977173;142.1231842;143.0452576;143.1179352;155.1177521;157.0613098;157.10…	65155.21484375;212729.0625;15130.4150390625;25017518.0;45187.84765625;403865.9375;88470.078125;1084048.5;44150.58203125;391940.5625;79086.5703125;17671.0390625;28188.181640625;58339.69921875;81247.8203125;18574.775390625;38646.62890625;24448.7734375;105746.046875;17199.009765625;17146.865234375;19845.515625;1057482.5;52731.49609375;87580.3125;61490.3046875;27902.337890625;42526.921875;24581.38476…
RAC1P4	IP_556050	GVVVGDGAVGK	2	b4291.5649.5649.2	16pep_20nM_shotgun	8016	0.557009	0.54625	110.0718536;111.039978;111.0465775;113.9655075;129.1020203;130.1052551;136.0757141;147.1120605;157.096756;171.1488495;181.6904907;183.1479492;186.123291;199.1438904;204.1333008;205.4600525;211.1431427;212.1464996;213.9931183;217.5040741;228.133194;239.6304779;245.2397461;255.1082764;256.1647644;257.1663208;273.1195984;283.1025085;301.1121521;303.201355;348.6836853;354.112915;372.1875305;400.18191…	1443.8996582031;1462.4638671875;3028.5886230469;1089.208984375;38980.8125;1537.0061035156;1507.7294921875;1405.44921875;20503.49609375;24394.650390625;1188.5166015625;3160.9255371094;2137.3994140625;7787.0698242188;13226.0830078125;1291.0261230469;18425.677734375;2045.7478027344;1603.7893066406;1506.3510742188;1656.3048095703;1699.9089355469;1432.0534667969;1656.8540039063;38212.96875;2065.332031…	51.1274109;55.0552673;56.0509109;57.0585899;58.270462;64.7751999;72.081749;73.0788269;73.0850906;84.0452576;84.0820007;84.9906921;86.097168;88.0403442;90.7052917;98.8598785;101.0717545;102.1494446;114.248642;129.1026611;130.0865479;130.0975494;130.1062317;136.0759888;147.1129761;157.0975647;158.1010437;159.1020508;169.0977478;171.1495209;172.1531219;173.0561981;183.1129303;183.150589;186.1244202;…	2439.36328125;23595.4296875;3130.0395507813;3424.4829101563;2421.6538085938;3089.2155761719;1200243.0;7038.03515625;56967.890625;5721.140625;13720.1005859375;3264.177734375;4400.6635742188;4061.7333984375;3227.4873046875;2922.6040039063;4601.8325195313;3054.3608398438;3185.3234863281;653146.1875;4402.5454101563;4584.88671875;40413.62109375;4920.8950195313;21526.806640625;523089.375;42436.87109375…
ATP2B2	IP_100681	HQSQPTALLQGR	2	b11560.7342.7342.2	100pep_20nM_shotgun	8437	0.543284	0.569413	110.0714722;111.0683746;111.0745544;112.0866852;116.0700989;123.0552673;126.0545502;129.0657043;129.1025696;138.0659485;147.0758057;151.7471466;155.0925293;156.0961151;158.0920563;159.0763702;170.0918274;171.1136627;173.0935669;175.10849;175.1190796;176.0814514;181.060257;181.097168;187.071228;188.3956604;198.0871277;199.0712433;199.1077271;201.1235504;204.0940399;208.5626678;208.6499939;215.1136…	585085.125;2021.4766845703;22089.6796875;2477.1843261719;2195.48828125;5459.6108398438;4164.154296875;7007.7104492188;3282.2971191406;37594.01171875;2650.2958984375;2698.2575683594;317117.3125;7951.1484375;8061.8168945313;5198.8676757813;3298.9558105469;3892.5244140625;2720.16015625;2591.4379882813;43167.78125;6749.2592773438;3686.1804199219;3099.8576660156;7544.7182617188;2787.3198242188;23490.2…	50.0373688;57.3361092;70.0660477;75.5104599;83.061409;83.6289368;84.045372;86.097168;88.7865219;91.6547775;98.0004654;101.0715179;110.0717468;111.068428;111.0750504;112.0874786;115.0868225;123.0559769;129.0659332;138.0661469;155.0928192;156.0964203;157.1096497;158.0930481;163.1137085;175.1192932;184.3576965;198.0875702;199.0718536;215.1146088;216.0982208;220.1202393;221.1027832;232.1405792;238.13…	2742.6240234375;2758.8088378906;15375.998046875;3449.2746582031;8425.8349609375;2990.5695800781;16494.849609375;16636.361328125;3520.3627929688;8002.9755859375;3171.984375;99655.4375;729403.0625;6043.3852539063;39621.51953125;5118.8041992188;3410.9455566406;4415.9321289063;7384.4521484375;47231.4140625;277375.96875;18317.15625;3895.4719238281;6523.015625;3821.4165039063;27166.505859375;3746.98095…
CRTAC1	IP_186925	LGSANIQGAEASAWAPSSAAVPR	2	j13478.12788.12788.2	100pep_20nM_shotgun	45080	0.542939	0.300118	119.945076;123.2934647;129.1018524;175.1187897;200.1394653;228.1340027;240.1340485;272.1707153;272.1988831;299.1721802;311.1702881;323.1334229;329.1824646;354.1764526;356.1907959;371.2397156;380.1914062;381.177063;386.2034912;398.2034302;399.2072144;408.184021;425.2123718;426.1971741;442.2755127;443.223114;444.2243958;453.2463074;469.2435608;484.2416077;493.2802429;511.287262;513.3222046;521.2697…	1726.8562011719;1774.6253662109;2114.0297851563;12334.27734375;2518.0847167969;5742.9614257813;3089.0920410156;90772.7109375;3639.8127441406;3137.7893066406;5036.5356445313;3033.4621582031;3486.4296875;3934.9138183594;4634.7885742188;19643.673828125;4848.6630859375;3930.056640625;3415.2976074219;14007.4501953125;4086.7626953125;5972.1518554688;4921.5473632813;34625.45703125;15697.2900390625;31518…	51.5732002;54.7765503;70.5456009;86.0973892;87.0561066;91.6551437;101.0720291;120.0090179;145.0619202;159.0771484;171.113678;175.1193237;183.1127777;184.749176;186.0877075;190.1616669;198.08815;200.1400909;216.0978241;217.9146576;223.1084747;225.1231842;228.099823;228.1347809;240.1348114;242.1494598;245.1610565;255.1465454;258.1459656;272.1721191;273.1194458;273.1755371;299.1720581;311.1722717;31…	3158.1223144531;3039.9069824219;3069.6145019531;26354.072265625;10706.15625;3761.2314453125;5597.4458007813;3651.4931640625;5037.5864257813;7621.1127929688;5788.4599609375;17334.806640625;10491.72265625;3844.9636230469;10712.1796875;3946.25;3956.5209960938;11947.810546875;4502.3344726563;3459.5798339844;8626.9736328125;3849.3444824219;3587.2785644531;16647.533203125;9071.8779296875;7275.498046875…
FAT4	IP_121653	IFQEASTVFAKLDTQGK	2	j13969.19332.19332.2	100pep_20nM_prm	7430	0.520364	0.169415	110.0724106;113.0726471;120.0820618;121.085968;126.0564423;127.0874786;129.0670624;129.095993;129.1035614;130.0514984;130.0876617;136.0767517;141.1034546;143.1188202;145.0501556;145.0987854;147.1141663;149.2828217;155.0828857;157.0981293;167.0831146;169.0986938;173.0942993;175.1207581;181.0625916;181.0978699;183.1148224;183.1506653;184.8181305;185.0943451;185.1301422;185.1664276;186.1259003;187.0…	7210.9033203125;2805.2414550781;71825.0390625;1932.3809814453;3388.9721679688;2332.4736328125;2626.7165527344;2345.318359375;31287.552734375;2867.255859375;12067.3154296875;18283.451171875;5482.6962890625;2007.3193359375;2166.0656738281;3996.3706054688;37459.640625;2118.6301269531;25570.5;5033.8427734375;12755.7294921875;15139.7412109375;23867.423828125;14821.0654296875;6083.5122070313;2787.13696…	130.0865326;147.1131439;153.2572021;155.812561;165.1023712;168.1023407;171.1020508;186.0872498;195.0762024;200.139328;200.8161774;201.0866852;202.925354;204.1344604;204.1412506;212.1028595;212.6170044;213.0884552;230.1140442;233.1650848;234.1683197;240.0976257;241.0820465;256.0384827;258.1086121;259.1094971;261.1598511;262.163208;270.1081848;270.1445313;276.1346741;277.137146;311.1351318;312.1190…	1316.7750244141;1309.1555175781;1057.4854736328;1124.7275390625;3533.9230957031;1040.3123779297;1134.5264892578;1408.6700439453;1044.8365478516;1714.0681152344;1056.1943359375;1369.8695068359;1002.6116943359;11115.224609375;1051.673828125;1784.4614257813;1336.2071533203;1230.8537597656;7469.4204101563;19416.703125;2453.0817871094;2559.5302734375;3082.2563476563;1200.1042480469;15734.3994140625;13…
RPLP0P2	IP_775646	IIQLLDDYLK	2	b3805.18660.18660.2	100pep_20nM_prm	9036	0.509042	0.515872	119.0488205;121.8904343;129.0656433;129.1017761;130.0858307;131.0892792;131.117569;136.0751038;136.0848694;137.0787659;141.0651093;147.1006622;147.1121979;147.8141022;148.1156464;154.1581573;166.0862274;169.1324615;183.1116943;196.1436768;197.1278076;197.1457825;198.1306915;199.1796265;200.1830444;201.1224365;201.1859436;204.1377716;208.0957947;210.1963348;214.1538391;215.1569366;218.9540863;224.…	102816.4140625;60387.03125;431726.125;2476262.25;3001802.25;132850.078125;853129.125;3216244.0;166728.46875;139471.59375;387013.9375;195840.5;4963952.0;62254.3125;133486.671875;105981.25;71159.96875;87845.8671875;218734.1875;2371219.25;3429015.25;275591.21875;163501.234375;40206472.0;4333229.0;229241.296875;109368.28125;144378.8125;378104.71875;86665.5859375;2489431.0;198070.609375;79649.0703125;…	86.0971756;86.1195374;87.0942078;87.1005173;91.0550461;101.0715408;101.1076889;102.0686264;102.0749512;108.7562561;109.347023;112.1917038;114.0918198;117.9602127;119.0493011;129.0662079;129.1024933;130.0501862;130.0865173;130.1057281;131.0898285;131.1181335;132.1213989;133.0606079;136.0758667;137.0792236;141.065979;142.3666687;147.1129303;148.1108398;148.1162262;149.136261;152.1074066;169.1337891…	14850430.0;23640.361328125;47639.03125;746979.375;34159.65625;2669158.5;29630.458984375;21430.84765625;86298.5703125;14670.484375;15795.3896484375;15414.494140625;36280.2890625;16736.470703125;24094.060546875;108430.53125;623284.4375;19012.236328125;695010.1875;28010.501953125;41260.9296875;450094.0625;28124.63671875;19986.482421875;920729.4375;72920.8203125;52467.81640625;14122.0087890625;146289…
ARHGEF6	IP_303912	LLPYVVYK	2	b6774.16122.16122.2	100pep_20nM_shotgun	38149	0.495713	0.509611	110.0659943;110.071434;111.0448303;111.6602325;112.039505;114.0916061;115.0874863;116.0708618;116.5412064;118.9645691;119.0493774;120.0808868;121.0845261;125.1070786;126.0913391;127.0867233;127.094841;129.1022491;129.411911;130.0653534;130.0862427;130.1053772;130.75177;131.0687256;131.0898285;132.0808411;136.0755768;137.0792999;140.4559326;143.1182098;144.8526917;147.1126556;148.1165161;153.09303…	4120.8217773438;45067.52734375;4138.6162109375;2960.8950195313;4649.009765625;4297.9833984375;4050.3627929688;57277.82421875;3895.4477539063;3500.0239257813;23190.66796875;545153.5;36479.2890625;4201.6875;80958.0625;4416.7021484375;4825.3383789063;970731.875;3630.9816894531;114558.1953125;622931.0625;51331.68359375;11743.255859375;9413.015625;42925.421875;29023.5234375;436479.5625;35907.51953125;…	54.9872017;56.0513725;57.1877174;58.7942924;59.9214554;60.4651489;70.0661163;71.0694427;72.0818024;84.0816345;86.0972824;87.0949097;87.1005554;101.1082077;118.1795654;119.9018021;129.1026306;130.0865326;130.1059265;136.0760345;141.5352936;147.1130829;148.1161194;171.149292;177.1088409;183.1500397;199.1808624;200.1843109;200.2032928;201.1237335;201.1865997;227.1757507;228.1791229;233.128891;234.13…	11244.787109375;9499.7294921875;11733.4150390625;12881.2421875;11821.970703125;10769.2958984375;1852944.875;56141.87109375;39473.0703125;148930.78125;5974911.5;14925.6943359375;330650.25;19082.28125;14945.9189453125;15052.5380859375;442623.875;195842.75;31635.525390625;232258.65625;14009.041015625;500445.21875;40176.8359375;25664.611328125;12504.744140625;24039.646484375;4393941.0;639672.4375;231…
RPLP0P2	IP_775646	EDLTEIRDLLLANK	3	b3805.18270.18270.3	100pep_20nM_prm	8986	0.447853	0.381313	110.2408676;110.2473679;115.5104599;129.1017456;130.0501862;130.0858917;130.093811;130.1054535;138.7196503;142.1218872;147.1122437;152.1061249;152.9658051;155.0807037;157.1334229;181.0597229;184.1074829;185.1275482;186.0870361;187.0706635;187.1435242;197.1273804;199.0704651;199.1797638;201.121994;208.1071777;209.0548096;209.0913086;213.0860748;215.1379242;217.0811005;223.1412964;225.1339874;226.0…	3110.3972167969;1428.322265625;1185.1003417969;73950.1875;2057.4733886719;18693.732421875;1418.1458740234;2412.7150878906;1457.5974121094;3379.1015625;30127.90234375;2926.9523925781;1508.4393310547;2902.3410644531;2462.1232910156;29602.583984375;2066.1120605469;2508.0390625;3210.3537597656;2099.1574707031;9133.9013671875;10436.7001953125;20715.787109375;9602.37109375;10546.0185546875;4074.7094726…	115.6493835;117.5888138;121.421608;127.0869446;129.0662079;129.1025391;130.0501404;130.0820007;130.0865173;130.1058044;130.108902;130.109787;131.0898895;139.0503998;142.122879;147.1129913;148.116272;152.1072693;155.0815887;157.0974274;157.1336212;159.2318878;169.0609589;169.1334076;170.0451813;171.3874512;173.092453;180.1148529;181.0609894;181.0975037;181.133728;182.0644684;182.1302643;182.137207…	3519.2526855469;3592.501953125;3537.4135742188;4617.80859375;7862.603515625;436898.4375;6065.9887695313;9448.7177734375;105964.03125;22561.08203125;2822.8486328125;2888.8688964844;6628.4428710938;20711.990234375;8892.5517578125;202876.109375;9418.263671875;15611.982421875;25987.046875;7812.4072265625;12647.2021484375;4168.5166015625;8126.6318359375;4896.8637695313;7954.767578125;5322.71875;14103.…
AC025470.1	IP_603113	EDVQWFKPVELR	3	q11152.16609.16609.3	100pep_20nM_shotgun	47505	0.40803	0.315429	115.0861816;115.8776703;120.0807724;129.1023712;130.1056061;136.0392761;139.0504761;143.1173248;148.0934601;155.0809326;158.0919647;159.0551758;169.095993;169.1336823;170.1357727;171.1122437;174.0662231;175.0699005;175.1187744;181.0606842;185.1640625;187.1078491;197.1283264;199.0712433;199.1804657;200.0740662;200.1830292;202.0615234;209.0545654;213.1578979;214.0853729;215.1007233;217.0810699;219.…	1711.3314208984;1156.59765625;8257.9873046875;117550.390625;5401.0615234375;2401.5249023438;2492.5932617188;8968.66015625;1312.0445556641;2860.640625;4592.7612304688;2050.3508300781;2243.1293945313;23933.375;1788.5887451172;1783.3485107422;286962.9375;30773.060546875;39323.48046875;27859.279296875;13378.16015625;3946.7065429688;13235.9853515625;31036.2734375;49040.18359375;3732.7763671875;4489.50…	55.055275;56.0505562;56.2061157;60.0565224;66.2668152;70.0660782;72.0817108;73.0849838;84.0452042;84.0816116;85.0485687;85.479744;86.097168;88.0404053;91.4164886;91.6537704;101.0716248;101.1080551;102.0556412;102.0748138;113.1081085;117.1025772;120.081337;121.0842972;124.7513428;127.0868912;128.081955;129.0657043;129.1025848;130.0652466;130.1063538;132.0807495;136.0760803;139.0505981;141.1031036;…	11085.7666015625;4929.7177734375;2599.9890136719;2745.5283203125;2798.5256347656;68108.203125;506565.75;21657.392578125;111127.5;76933.4609375;7149.18359375;2854.0622558594;5722.75;7787.4086914063;2984.5048828125;11824.0224609375;117523.9453125;4946.1240234375;87012.140625;4824.9599609375;5074.2387695313;25807.150390625;58262.5703125;4059.6506347656;3825.3315429688;3516.1352539063;3693.0349121094…
FADD	IP_198808	PLLHAAGAERPGAR	4	j4907.6399.6399.4	100pep_20nM_prm	3159	0.38627	0.393029	110.071167;111.0748444;112.0870667;113.0710297;115.0865326;116.0704498;119.0243912;129.0582428;129.0652771;130.0978851;133.0858154;136.0866547;138.0659027;143.0808716;144.8145142;149.6027069;155.0809784;157.1078644;158.0919189;162.1018829;166.0604401;173.0920868;175.1183777;176.1202393;178.1331635;181.1079559;183.1485596;184.1519012;187.1066742;190.0970154;193.7347565;199.1797943;200.1019592;200.…	448871.0;14044.005859375;15497.009765625;4397.5600585938;84730.15625;8775.6083984375;5855.0615234375;4281.6186523438;42471.15625;3548.1647949219;3823.4704589844;3807.7497558594;7963.48046875;42169.12109375;3507.0788574219;4185.771484375;11018.17578125;7116.125;24907.783203125;23527.158203125;48747.1484375;8346.515625;164590.171875;5369.3754882813;15353.177734375;47992.34765625;204303.375;12348.52…	101.0715942;102.0556717;110.0718231;111.06884;111.0751343;112.0874481;113.0714417;115.0870972;116.0710831;116.0904236;120.2851486;121.0398636;124.0763855;124.4737473;127.0871658;127.4833298;129.0615997;129.0661621;130.0978851;131.8566742;136.0870514;138.0664215;140.081955;140.3047485;143.0816956;144.084671;155.0818329;155.0927582;156.0765686;157.1087189;158.0926514;162.1029816;164.0823364;166.061…	175250.53125;133446.890625;3424718.25;45721.83203125;189603.5625;236216.25;48948.0546875;538959.5625;83325.5625;23542.345703125;12702.0810546875;11650.107421875;12362.369140625;11564.37109375;13101.7705078125;14197.5986328125;27403.41015625;279916.78125;26630.169921875;12839.841796875;43271.640625;86534.65625;37881.83203125;14355.9443359375;218409.984375;13628.986328125;108059.90625;19629.1425781…
AP4S1	IP_224381	EAGLAVLSR	2	b12242.14462.14462.2	100pep_20nM_shotgun	24557	0.383057	0.403677	110.5037079;110.7244263;112.0398712;112.0476913;112.0869675;113.0429535;113.6005478;115.0871277;115.6640854;116.0707321;129.0662689;129.7056732;130.0411835;130.0500488;130.0607605;130.0697327;130.097229;138.7724152;143.1181183;147.0765991;149.4707642;150.8183289;153.0660858;157.1083069;157.1337433;158.0927124;170.0928192;171.1129608;171.8651276;172.1164246;175.1193695;176.1225281;181.0608826;184.…	203672.96875;180865.875;20452334.0;758986.0625;684480.5;838287.5;365703.3125;403312.65625;340517.53125;635437.5625;59205840.0;225473.578125;468338.3125;8716539.0;1255491.125;3464907.25;231408.671875;279168.28125;3553016.5;557636.5;316562.0625;212095.140625;485011.875;516063.59375;1913844.75;4816166.5;818173.625;4278790.5;307076.15625;310634.15625;22238332.0;675874.0625;1634151.5;298527.0;3560566.…	68.1226044;70.0661545;72.081665;73.5303726;81.1458054;84.0451508;86.0972366;87.1005478;102.0556564;107.017746;112.0878448;143.1181793;144.1212158;155.0817261;157.1338348;158.0926361;159.0926208;171.1130066;172.1159973;173.0923615;173.1290741;174.0961761;175.119278;183.0766907;184.0801086;185.1286011;187.086853;200.1425476;201.0873413;212.1034393;212.18573;213.1064148;217.1444244;240.0981903;242.1…	2499.1000976563;17534.986328125;12683.91796875;2480.068359375;2797.9233398438;14984.1142578125;387477.96875;20172.33984375;42060.86328125;3293.7126464844;2684.3459472656;75050.1796875;5819.5307617188;56793.0703125;4899.8813476563;8493.0791015625;3172.7927246094;29380.048828125;2941.9968261719;115685.5;3303.3952636719;11670.3193359375;45139.85546875;97674.96875;6324.82421875;7881.6147460938;4371.0…
CCDC69	IP_133080	VQGLGPPR	2	q11092.2892.2892.2	100pep_20nM_shotgun	10297	0.380566	0.478978	110.0717545;112.086937;115.0867081;116.0709457;117.1026077;118.1057358;119.0490036;123.777565;127.0862656;128.0891418;129.1020355;136.075882;137.0792084;138.0652313;140.0814667;141.0661163;143.1177979;147.0438232;152.0702515;155.0815125;157.1082153;157.1341553;158.0908203;166.0608063;168.0762177;171.1130371;175.104126;175.1189575;176.1220245;183.1127625;186.0874023;187.7041931;194.0813141;195.083…	42160.69921875;9036.2880859375;5493.5126953125;2917.8486328125;279370.75;7791.2446289063;5659.6772460938;2264.5126953125;4877.34375;2576.1979980469;2593.5837402344;96473.8515625;2928.8010253906;4021.2526855469;3857.9267578125;4316.4008789063;6652.140625;3309.7592773438;16678.474609375;7712.3950195313;7827.34765625;3121.3540039063;4385.1967773438;6813.6362304688;8691.1572265625;5754.62890625;6287.…	51.6349525;52.4478111;62.369194;64.6130371;67.2535553;70.0658188;72.0816269;75.3272095;75.6549225;75.8862457;86.0969391;95.7739258;117.1027069;120.043335;147.9378967;186.798996;201.1235352;211.1077423;228.1345215;229.1195984;285.1578369;369.2253723;413.2666321;426.2434692;551.9553223;596.3511353;597.3520508	2073.6906738281;2331.3391113281;1862.7410888672;2277.9038085938;2879.2390136719;4522.7465820313;48011.1953125;2138.5847167969;2115.6140136719;2303.5927734375;3891.1127929688;2227.6525878906;9408.857421875;2409.3933105469;2697.9873046875;2291.9387207031;8022.5678710938;6760.5620117188;9251.9501953125;5604.3334960938;4139.0375976563;2947.2336425781;3337.9162597656;12094.55859375;2933.1567382813;242…
C11orf65	IP_2311662	LSAKLLSALK	2	j10868.11384.11384.2	16pep_20nM_prm	5468	0.36685	0.315258	110.0714645;112.0879517;113.0716553;120.0811539;126.0548248;128.0702515;129.065918;129.102005;129.1112518;130.0860291;130.0954285;131.0814209;131.0896301;136.0759735;138.0546265;141.0656891;141.1020813;143.1177063;144.0655365;147.0763245;147.1123657;147.1234131;148.1161652;149.0443268;158.0919952;159.0762329;159.0879669;167.0552673;168.0662231;170.0915527;171.0763855;173.1286163;175.0714874;175.1…	1931.8928222656;1288.9187011719;2141.0405273438;10390.3056640625;17789.55859375;1540.248046875;3121.1398925781;72454.8515625;3510.4213867188;52357.0;2256.5200195313;12986.4775390625;1448.2232666016;14635.6767578125;24797.419921875;3056.8054199219;1691.9822998047;2129.3784179688;3047.6459960938;9677.927734375;80567.4453125;3460.0185546875;4604.671875;2274.7145996094;2174.3745117188;19973.560546875…	81.7927246;84.0815353;85.0656128;85.0849152;86.097168;87.0559845;87.1004944;89.07164;90.9144592;101.1078568;102.0919647;105.0666351;110.0968323;113.0712738;125.1076508;126.1108398;128.1071625;129.1024933;130.0864716;130.0996552;130.1057281;130.1104584;131.0817261;131.0895538;131.1183624;132.0848694;138.091568;141.0659027;146.0600891;147.1128998;148.110199;148.1161041;153.1023254;155.1179962;156.1…	3593.6125488281;1029639.875;8451.1943359375;46528.46484375;2295187.5;7491.4462890625;93590.5234375;6555.1806640625;3689.0754394531;51989.77734375;3906.9504394531;4393.3217773438;4511.5180664063;4465.2607421875;66578.1796875;6614.4912109375;23412.40625;2199428.75;773258.375;10665.6572265625;114635.796875;7238.7797851563;125621.0234375;40935.3828125;3805.3913574219;4043.9738769531;12216.107421875;1…
RNF215	IP_293201	GPGPAAGVAAEPAGAR	2	j6104.5858.5858.2	100pep_20nM_shotgun	9703	0.349211	0.312798	127.0864868;128.0900116;129.1021576;135.2174835;139.4170227;139.6486359;140.803009;141.1017303;145.387146;147.1123047;148.3180847;155.0812683;158.0925751;169.0967102;172.107254;173.0935059;175.1186676;176.1210632;184.107605;194.0907288;198.1241302;212.1026306;213.1054688;226.1184387;233.4689484;234.0843658;238.1171112;240.1336212;255.1448669;269.1593018;271.149353;271.1750183;281.1607666;283.1394…	65110.54296875;2208.2900390625;4562.6411132813;1665.0466308594;1638.1706542969;1973.7333984375;1865.5073242188;11440.611328125;1706.8854980469;2897.96484375;1775.1665039063;89179.3203125;3567.0615234375;14558.828125;1864.2016601563;1926.3249511719;68182.4609375;2469.3891601563;11205.2490234375;2170.0056152344;2797.4150390625;206201.84375;17913.640625;25477.443359375;2421.9138183594;2657.016601562…	70.0661087;71.0695267;72.0817719;79.5560532;115.087059;116.0710144;127.0870132;128.0906372;141.102478;142.1056671;153.10289;155.0817108;156.0851898;158.0926056;165.0664368;169.0974731;170.1016235;172.1077576;175.1192322;177.06604;181.0978851;186.1241913;194.092865;197.897583;198.1244202;208.1083527;212.1033936;213.1064758;213.957428;220.1082001;220.5127258;226.1187592;227.1226349;228.1347046;238.…	1461413.75;55633.2734375;27566.388671875;25482.95703125;216392.859375;155211.546875;2008404.875;131863.296875;253439.0625;42630.53125;102917.109375;1480585.125;92182.0;48801.4921875;57719.8671875;461552.1875;31142.646484375;38443.484375;348770.375;62957.05078125;88460.390625;98329.96875;321701.4375;28416.34765625;85935.8828125;88471.7421875;528156.875;52736.62890625;27532.595703125;50120.421875;2…
ALPK1	IP_121103	KFWGGMLGK	3	j5810.9142.9142.3	100pep_20nM_prm	5679	0.334364	0.39942	111.0441208;112.0467453;113.0706635;115.0501022;120.0803909;120.0869217;129.1021118;130.0649261;130.0860291;130.105545;131.0682068;132.0800323;139.8148499;141.1016998;145.0025177;147.1125641;148.1157684;159.0914612;159.11203;161.0739136;168.0810852;169.0965271;170.0588684;171.0914459;172.1142273;175.086319;177.0899963;186.1110992;186.1235962;187.1069031;188.4276886;189.0677948;199.0860443;200.629…	2211.4399414063;1139.2900390625;7301.1669921875;1805.3787841797;10092.4482421875;808.9277954102;58099.76953125;50159.77734375;22207.7421875;1858.392578125;2589.3928222656;1557.0656738281;1295.4447021484;12198.556640625;1220.7998046875;34663.98046875;2009.4527587891;12722.0771484375;12113.052734375;6617.0048828125;1350.734375;3488.9812011719;3224.3725585938;1997.8686523438;1984.8889160156;2492.381…	77.7121887;84.0815964;84.0841293;85.0849609;86.0972366;89.0605316;91.6519012;96.1721115;97.9393463;101.1080475;103.0396576;104.0534973;113.0713348;120.0811691;129.1025696;130.0654755;130.0865479;130.1059265;131.0687714;141.1021729;147.1130219;159.0919189;161.0742798;163.1329193;183.1496124;186.1237335;187.1081848;204.1345825;205.1376953;205.833786;217.1364136;231.1495209;265.9984741;266.0307617;2…	1243.2878417969;43842.2890625;2240.5856933594;1886.5284423828;26850.083984375;1526.2585449219;2721.2404785156;946.9409790039;934.7564697266;2469.5961914063;1799.5207519531;21512.974609375;2654.4013671875;2777.1098632813;16636.978515625;12576.3388671875;4304.2514648438;1136.0104980469;2210.7099609375;1887.7481689453;8567.927734375;2981.6474609375;1242.9073486328;2081.275390625;2607.7309570313;3304…
NETO1	IP_2277655	YVFHDISQLEIR	3	b4010.13477.13477.3	100pep_20nM_prm	7199	0.279594	0.13978	110.0647354;110.0715942;111.0558548;115.0869522;119.0494995;119.113205;120.0808868;129.0660858;129.1027832;130.0867767;131.0822296;136.0757751;138.066925;141.0662079;143.1186066;147.1129456;152.8419037;155.3354187;156.1137085;158.0923157;159.0767059;173.128067;175.118988;176.1070557;176.1212311;183.1134796;187.0719452;199.1808777;201.1233063;215.1382446;226.1160889;227.1753082;229.1182556;233.128…	3214.0500488281;53107.30078125;4683.3291015625;2201.7036132813;1600.1363525391;1067.1884765625;7229.9887695313;1625.8455810547;9839.021484375;2535.0378417969;1522.1713867188;30503.11328125;1496.6181640625;1856.1170654297;2139.927734375;4028.9694824219;1147.990234375;1217.5260009766;1603.8291015625;3379.6025390625;2368.6357421875;4117.9560546875;26236.75390625;4477.306640625;2112.5180664063;4229.2…	105.0662842;106.2270203;109.1730118;110.071785;111.0752106;119.0495987;120.0811539;122.8557358;129.102478;129.4812775;134.5033417;135.4074707;136.075882;137.079361;138.9450073;147.0442657;158.092514;166.0610199;175.1192627;180.0267029;186.0352783;197.1286011;201.1235046;204.6348267;216.0982513;219.1486664;225.9089508;227.819809;235.1443024;236.1472778;243.1338654;244.4058075;253.093277;257.139709…	1758.9356689453;1163.2211914063;1158.8199462891;15602.2001953125;1144.5559082031;5163.2666015625;3344.3806152344;1270.9771728516;1692.0397949219;1172.2604980469;1173.671875;1120.9515380859;47874.921875;1973.1719970703;1108.9606933594;1642.2449951172;2840.5852050781;2129.6853027344;9139.4306640625;1300.2729492188;1222.9862060547;1389.4331054688;1715.6318359375;1172.8995361328;2038.6331787109;1192.…
FAM91A1	IP_166967	QLTLIQIVKK	3	j13609.15765.15765.3	100pep_20nM_prm	6045	0.237007	0.138445	113.0711594;113.0764618;115.0500031;117.1023941;122.810318;129.0655975;129.1020966;130.0492249;130.0860901;130.1055145;131.0813751;131.0909882;141.0654602;143.1064301;143.1176605;144.1210938;147.0761566;147.1126556;148.1158752;152.4988708;157.1332245;158.1371765;159.0761261;160.0794983;169.1339569;171.112442;172.1162415;175.1175232;183.1491852;185.1280823;185.1648254;186.1316071;186.1684265;195.1…	15607.390625;1293.7271728516;2786.3041992188;2095.2973632813;1340.9688720703;3388.2141113281;134723.0;1879.0263671875;38374.1953125;4983.1865234375;60157.0;2054.8386230469;8982.3544921875;4058.9326171875;117378.453125;8529.6943359375;1645.4844970703;60628.3828125;2754.7614746094;1396.2659912109;75050.5859375;3311.4802246094;64040.4609375;2583.6865234375;2237.6965332031;86633.0625;4371.7084960938;…	82.0658264;83.0611725;84.0451584;84.081543;84.0852509;85.0485001;85.0848618;86.0971756;87.0448074;87.0941544;87.1005249;87.103157;91.647522;96.0452499;101.0715332;101.1078262;102.0555725;102.074913;112.1125793;113.0714188;123.4353638;124.1123962;128.0706024;129.0661469;129.1024933;130.0504913;130.0695496;130.0865173;130.1057281;131.089859;131.1067505;131.1181488;141.0659637;141.1386414;142.123062…	9180.3369140625;66489.640625;1628941.5;1002775.1875;15546.5478515625;72475.3359375;36964.41015625;5957377.5;9935.8369140625;14810.853515625;369337.3125;13714.7626953125;44646.04296875;16262.2626953125;1311390.25;65194.7578125;93716.9453125;63109.49609375;12692.3671875;40284.00390625;9246.0517578125;12064.400390625;12600.6201171875;284122.28125;2573531.25;14572.5947265625;24659.3203125;325892.4062…
LOC105370248	IP_2298867	LGLLLLKR	3	j6462.13632.13632.3	100pep_20nM_prm	6163	0.219083	0.221818	112.0500259;112.0866699;116.0706024;119.1734161;129.0927277;129.1020966;130.0972748;130.105957;132.5344849;137.131073;143.1175537;144.1210632;146.796875;156.1131744;157.1078949;158.0917206;158.9413757;171.1122437;175.1185455;176.1206512;197.1637878;199.1799622;200.138443;200.1834869;208.6512299;213.9918518;221.1503601;227.1747437;228.1782684;230.0101929;232.0023651;241.9976807;242.1853943;243.190…	1407.7834472656;1544.5184326172;1485.2928466797;1292.4670410156;2491.03125;50661.93359375;1414.8426513672;1255.2706298828;1385.3736572266;1815.0148925781;428747.59375;33256.84375;1251.5655517578;1833.5031738281;1666.3208007813;3122.4514160156;1378.9405517578;45791.92578125;76075.8125;2580.4709472656;2114.2336425781;350713.6875;3516.025390625;39173.046875;7459.654296875;19479.2890625;2413.80419921…	69.0707626;70.0660172;75.0561142;84.0815659;86.0971832;87.0944443;87.1005249;88.1039658;101.0602798;101.1080017;112.0873947;113.0713654;113.1078186;114.0916748;114.1031494;115.0870438;116.0709763;121.4501801;125.1075974;126.0916367;129.1025238;130.0976868;130.1054688;133.0972595;143.1180878;144.1153107;144.1212921;145.1248322;146.1289063;147.1130524;149.2585754;151.0961914;154.0865326;154.097641;…	38614.05078125;86382.2578125;9573.087890625;101473.9375;15957886.0;71245.1171875;935977.0625;10760.0625;14861.3486328125;9950.25;61211.2890625;9706.162109375;5148.77734375;10165.7890625;7743.8032226563;21207.005859375;39592.41015625;5037.4208984375;9131.8544921875;7428.7451171875;466031.8125;22888.376953125;23394.919921875;5380.5537109375;3877475.5;27369.4296875;331840.28125;5617.9594726563;6900.…
EEA1	IP_765964	IGILKLLLK	2	b3848.14954.14954.2	100pep_20nM_shotgun	51722	0.169653	0.147721	110.2631531;110.2698288;115.0094452;120.0809708;129.1022186;130.0859985;130.0932922;143.1175232;147.1125488;149.044342;157.1336365;167.0549622;171.1124268;175.1197968;197.1645203;199.1800079;227.1749115;227.5638733;228.1778717;239.1746826;242.1857452;260.1955872;281.0515747;284.196228;298.2113037;299.0604553;300.0617981;301.0600586;340.2573547;344.9749756;355.2692261;364.2759399;364.776886;373.28…	3469.24609375;1111.1892089844;1154.2845458984;2010.447265625;23922.107421875;18864.25390625;1289.2105712891;30823.037109375;25875.609375;3069.017578125;9209.181640625;1432.7822265625;26528.0546875;1541.2147216797;2295.7971191406;10212.5458984375;9529.2724609375;1512.2847900391;1798.8571777344;12095.958984375;9040.9013671875;14832.5205078125;1989.7825927734;13097.5498046875;2524.5874023438;3905.80…	55.8816376;60.2988548;61.9069061;62.2242775;69.0710907;70.0743713;79.7792816;84.0767212;84.0818405;85.0852509;86.0248489;86.0974731;87.0951996;87.1007309;96.2614288;96.4547424;101.1082458;129.1029663;130.0869141;130.1064148;131.0903015;138.5216522;140.1972961;143.1184998;144.1220551;147.1134338;148.1172028;149.1191711;171.1135254;172.1168671;197.1655426;199.1811676;200.1844635;219.6418457;227.176…	6699.857421875;7735.1088867188;7147.9233398438;6347.9755859375;112247.9296875;8233.6015625;7769.1704101563;20092.84765625;336161.25;14214.7939453125;9229.88671875;4189648.25;12483.0458984375;213839.828125;8888.921875;7873.1181640625;23850.802734375;537177.25;388084.96875;26767.1484375;21179.20703125;7744.4184570313;6932.3583984375;277109.25;14196.4833984375;887060.8125;50436.078125;8556.21875;421…
CCDC69	IP_133080	VQGLGPPRR	3	q11092.1815.1815.3	16pep_20nM_prm	3334	0.15232	0.128729	112.0870743;113.3384247;117.1026077;118.105629;124.4692078;127.0865784;133.0782166;133.0861206;143.1183167;146.7855225;152.0713654;153.0699005;155.0813751;168.0768738;170.6147461;171.112793;174.9923096;175.1190491;175.9953308;177.1126404;193.0972595;194.0812378;195.1228943;211.1077118;221.1381683;221.2956696;228.1346436;229.1380463;239.149231;250.8899994;251.0001984;252.0046387;263.1664124;268.58…	2507.41796875;893.4997558594;20859.986328125;1281.9783935547;1080.57421875;2111.25;1466.1807861328;24982.55859375;15655.8984375;1136.6594238281;1901.203125;1227.1568603516;1757.1043701172;2043.5217285156;1076.2277832031;7185.3872070313;182989.640625;24817.162109375;6135.4482421875;21775.08203125;1249.8933105469;13767.1611328125;2682.0725097656;18994.876953125;1636.4782714844;1333.1325683594;15056…	70.0660858;72.0816879;73.0850296;76.9430313;77.0161667;83.0500336;84.0451965;84.0815659;86.0972366;87.1004486;88.4505692;98.9848328;101.0715408;102.0554047;105.6681747;110.0719757;111.857048;112.0874405;116.9953232;117.0916977;117.102684;119.4405365;127.0868149;129.1025238;129.1134796;134.7632446;139.0156403;140.4524231;141.0658417;143.1181641;149.6911163;155.0817719;168.076889;171.1127777;174.99…	19044.828125;176986.0625;8531.6796875;1170.9516601563;1433.6872558594;2749.8735351563;7345.8349609375;4478.533203125;31709.603515625;1903.2694091797;1052.7474365234;514663.5625;4079.8205566406;1247.5604248047;997.3319091797;8485.3837890625;992.8063354492;9514.146484375;7310.1293945313;2933.2294921875;20562.50390625;1058.8305664063;6248.6923828125;5668.9428710938;1115.6143798828;1155.0716552734;18…
CEPT1	IP_679545	QGALLLLK	2	b12397.13215.13215.2	100pep_20nM_shotgun	35110	0.118737	0.147797	113.0705566;120.0812836;124.0395966;129.0661011;129.0929108;129.1024628;130.0697174;130.0864563;130.1052551;140.350708;141.0659485;142.0689392;147.1130066;148.1163788;152.0343475;153.0374756;155.0814667;157.1335449;158.092453;167.0553589;167.0825653;169.0609436;170.0652008;171.7486725;183.0766449;185.1287079;186.0874634;187.0916595;195.076355;199.1808777;205.0611725;208.9534302;212.0706329;212.10…	6661.50390625;9116.59765625;75280.3671875;498185.65625;8960.7373046875;223473.484375;18978.4375;202844.640625;8940.890625;7239.4428710938;258593.5625;12743.6162109375;481820.84375;18431.08984375;385190.4375;46573.70703125;17747.837890625;78087.2734375;90078.5078125;12352.99609375;6893.673828125;1114874.125;74842.21875;5657.9204101563;16553.55078125;247195.84375;1405729.25;89680.34375;32204.5625;1…	56.0506058;60.0455894;61.0404396;69.0686722;83.0613022;84.0452271;84.0815659;85.0485458;85.0850143;86.0972214;87.0950165;87.1005402;96.0453186;98.9852753;101.071579;101.1081238;102.0748978;108.4901733;112.4158554;113.0714264;119.5501709;129.0662231;129.1025543;130.0865784;130.0970917;130.1055756;131.090271;140.0821533;141.0659027;147.1129913;148.116684;157.1338196;158.0926666;158.1371002;168.0771…	7734.6000976563;2747.8425292969;2666.4912109375;2948.9035644531;12203.12890625;190563.046875;155349.265625;8952.69140625;8129.9233398438;1322663.375;4588.95703125;76434.609375;5317.0610351563;6722.1186523438;166200.625;19242.0;8678.3193359375;3147.9780273438;2979.2248535156;8795.8125;3231.2065429688;21765.625;267032.78125;266424.9375;4343.88671875;18121.95703125;15589.154296875;16638.466796875;39…
MUC20P1	IP_619904	NFTPSETLTTDIATKGPFPTSR	2	q9898.14933.14933.2	100pep_20nM_prm	7473	0.108334	0.0832046	115.0868454;120.0811462;121.0846634;121.233017;129.1024933;130.0653534;130.0864868;131.0686035;136.0759277;136.9019928;147.112793;155.0822296;155.4935303;157.0757446;157.0973816;158.0929413;160.3331909;167.0817719;168.0855865;171.1129913;172.0757141;175.0868073;175.1193848;176.1075287;183.1491241;185.0921021;186.0914307;187.0715637;187.0869446;187.1447754;195.0762024;195.6871185;199.1084442;200.0…	2313.8403320313;74572.9921875;3680.6154785156;1742.4859619141;24147.021484375;33113.75;1778.9880371094;2092.3569335938;4114.1899414063;1645.5749511719;2069.5952148438;2684.2421875;1616.0035400391;1940.9434814453;4296.6674804688;2556.6743164063;1680.2885742188;16364.529296875;1841.9360351563;5731.5146484375;15235.900390625;25296.38671875;19618.18359375;3952.3151855469;5299.7817382813;16305.9941406…	182.1559448;204.9056854;262.1192322;301.1931152;336.8830872;365.4734497;480.9993896;536.1294556;761.392395;861.5394287;1061.5749512;1135.7922363;1189.5496826;1390.7391357;1394.3852539;1491.5811768;1706.9156494;1803.3571777;2019.0294189	1254.3770751953;1513.6096191406;2160.5002441406;1701.2633056641;1551.5092773438;1885.6008300781;1579.4465332031;1658.90625;2609.0119628906;1951.2633056641;4191.5;2275.990234375;2100.6291503906;2304.4448242188;1959.6766357422;2137.3747558594;2265.9943847656;2345.5361328125;3093.8918457031
