# Supplementary material for: Newfound Coding Potential of Transcripts Unveils Missing Members of Human Protein Communities
Source: Genomics Proteomics Bioinformatics. 2022 Sep 30;21(3):515–34. doi: 10.1016/j.gpb.2022.09.008 (PMC10787177; doi:10.1016/j.gpb.2022.09.008)
Supplement: Supplementary Table S3 [file mmc4.xlsx]

## Sheet: Table S4
Table S4 CORUM complexes
Note: This table lists CORUM complexes recovered in the re-analyses and altProts in the neighborhood of CORUM complex subunits that served as bait. Detailed information include complex ID, complex name, subunits (gene name), subunit coverage, and altProt edges. Subunit coverage mean the fraction of subunits recovered in the complex.
Complex ID	Complex name	Synonyms	Subunits (gene name)	Subunit coverage	altProt edges
27	Arp2/3 protein complex	ARP2/3 protein complex	ARPC1B|ARPC2|ARPC3|ARPC5|ARPC4|ACTR3|ACTR2	0.428571	AC093157.1-ARPC1B
32	PA700 complex	19S complex	PSMD11|PSMD12|PSMD9|PSMD14|PSMD3|PSMD10|PSMC3|PSMC2|PSMC4|PSMD8|PSMD7|PSMD4|PSMC1|PSMC5|PSMC6|PSMD2|PSMD6|PSMD5|PSMD1|PSMD13	0.95
36	AP1 adaptor complex	None	AP1G1|AP1G2|AP1S2|AP1S1|AP1B1|AP1S3|AP1M1|AP1M2	1	LOC105378807-AP1S2
60	Interferon-stimulated gene factor 3 transcription complex ISGF3	None	STAT1|STAT2|IRF9	1
95	Ku antigen-NARG1 complex	OCFRE-binding complex	XRCC6|XRCC5|NAA15	0.666667	XRCC6P1-XRCC6
103	RNA polymerase II holoenzyme complex	None	POLR2D|GTF2F2|ERCC2|POLR2C|POLR2E|ERCC3|TBP|POLR2A|GTF2E1|GTF2E2|POLR2B|GTF2H1|GTF2F1|POLR2I|POLR2H|POLR2J|POLR2K|POLR2F|POLR2G|POLR2L|GTF2B|GTF2H2|GTF2H3|GTF2H4	0.0833333
104	RNA polymerase II core complex	None	POLR2D|POLR2C|POLR2E|POLR2A|POLR2B|POLR2I|POLR2H|POLR2J|POLR2K|POLR2F|POLR2G|POLR2L	0.166667
112	Prefoldin complex	PFD complex	PFDN6|PFDN1|VBP1|PFDN5|PFDN4|PFDN2	1
116	Polycomb repressive complex 1 (PRC1, hPRC-H)	None	CBX4|SMARCA5|HSPA1A|YY1|BMI1|PHC1|RING1|CBX2|PHC2|PHC3|SCMH1|RNF2|CBX8	0.692308	AC092329.4-PHC1|CEPT1-PHC1
123	Rnase/Mrp complex	None	POP7|RPP40|RPP14|POP4|RPP38|RPP30|POP5|POP1|RPP25|RPP21	0.9
143	APP-APBB1-LRP1 complex	APP-FE65-LRP1 complex	APBB1|APP|LRP1	0.666667
144	Gamma-BAR-AP1 complex	None	AP1G1|AP1G2|AP1S2|AP1S1|AP1B1|AP1AR|AP1S3|AP1M1|AP1M2	1	LOC105378807-AP1S2
162	COG complex	Conserved oligomeric Golgi (COG) complex	COG7|COG2|COG1|COG3|COG8|COG4|COG5|COG6	1
178	Respiratory chain complex I (holoenzyme), mitochondrial	NADH:ubiquinone oxidoreductase (EC 1.6.5.3)	NDUFS8|NDUFA4|NDUFAB1|NDUFA1|NDUFS4|NDUFB5|NDUFB3|NDUFC1|NDUFA2|NDUFS5|NDUFS7|NDUFS2|NDUFS6|NDUFB1|NDUFS3|NDUFB6|NDUFA3|NDUFB4|NDUFB8|NDUFB2|NDUFA7|NDUFC2|NDUFA10|NDUFB10|MT-ND1|MT-ND2|MT-ND3|MT-ND4L|MT-ND5|MT-ND6|NDUFB7|NDUFV2|NDUFS1|NDUFV1|NDUFA8|NDUFV3|NDUFA6|NDUFA5|NDUFA9|NDUFA11|NDUFB11|NDUFA13|NDUFA12|NDUFB9	0.613636
181	26S proteasome	None	PSMA7|PSMC3|PSMB1|PSMA1|PSMA2|PSMA3|PSMA4|PSMA5|PSMB4|PSMB6|PSMB5|PSMC2|PSMC4|PSMB3|PSMB2|PSMD4|PSMA6|PSMC1|PSMC5|PSMC6|PSMB7|PSMD13	0.909091
191	20S proteasome	None	PSMA7|PSMB1|PSMA1|PSMA2|PSMA3|PSMA4|PSMA5|PSMB4|PSMB6|PSMB5|PSMB3|PSMB2|PSMA6|PSMB7	0.928571
192	PA28-20S proteasome	None	PSMA7|PSMB1|PSMA1|PSMA2|PSMA3|PSMA4|PSMA5|PSMB4|PSMB6|PSMB5|PSMB3|PSMB2|PSMA6|PSME1|PSMB7|PSME2	0.9375
193	PA700-20S-PA28 complex	proteasome	PSMD11|PSMD12|PSMD9|PSMD14|PSMA7|PSMD3|PSMD10|PSMC3|PSMB1|PSMA1|PSMA2|PSMA3|PSMA4|PSMA5|PSMB4|PSMB6|PSMB5|PSMC2|PSMC4|PSMD8|PSMB3|PSMB2|PSMD7|PSMD4|PSMA6|PSMC1|PSMC5|PSMC6|PSME1|PSMD2|PSMD6|PSMD5|PSMB7|PSMD1|PSME2|PSMD13	0.944444
194	PA28gamma-20S proteasome	None	PSMA7|PSMB1|PSMA1|PSMA2|PSMA3|PSMA4|PSMA5|PSMB4|PSMB6|PSMB5|PSMB3|PSMB2|PSMA6|PSME3|PSMB7	0.866667	PSME3-BEND4
210	Ubiquitin E3 ligase (ASB7, TCEB1, TCEB2, CUL5, RNF7)	Asb7-Elongin BC-Cul5-Rbx2 complex	TCEB1|TCEB2|CUL5|ASB7|RNF7	0.6	ELOCP31-CUL5
228	SMCC complex	SRB/MED-containing cofactor complex	MED14|MED24|MED6|CCNC|CDK8|MED21|MED1|MED31	1
229	NAT complex	None	MED14|MED6|CCNC|CDK8|MED21|MED10|MED23	1
230	Mediator complex	Mediator of transcriptional regulation	MED19|MED7|MED14|MED24|MED6|MED26|CCNC|CDK8|MED21|MED22|MED1|MED27|MED13L|MED25|MED12|MED8|MED30|MED15|MED10|MED18|CDK19|MED28|MED20|MED4|MED17|MED9|MED29|MED11|MED13|MED23|MED16|MED31	0.9375
232	ARC complex	activator-recruited cofactor	MED7|MED14|MED24|MED6|MED26|MED1|MED25|MED12|MED8|MED15|MED4|MED17|MED13|ACAD8|MED23	0.866667
244	BRAFT complex	BLM complex I	FANCG|FANCA|RPA2|RPA1|RPA3|MLH1|BLM|FANCC|TOP3A|RMI1|FANCE|FANCF|FANCL	0.384615
248	BRAFT complex	None	FANCG|FANCA|RPA2|RPA1|RPA3|BLM|FANCC|TOP3A|FANCE|FANCF|FANCL	0.454545
251	BCDX2 complex	RAD51B-RAD51C-RAD51D-XRCC2 complex	RAD51B|RAD51C|XRCC2|RAD51D	0.5
261	RAD51B-RAD51C-RAD51D-XRCC2-XRCC3 complex	None	RAD51B|RAD51C|XRCC3|XRCC2|RAD51D	0.4
274	9-1-1-RAD17-RFC complex	RAD17-RFC-9-1-1 checkpoint supercomplex	RAD1|HUS1|RAD17|RFC4|RFC2|RFC5|RFC3|RAD9A	1
282	SNF2h-cohesin-NuRD complex	ISWI (SNF2h)-containing chromatin remodeling complex	RAD21|SMARCA5|MTA2|MBD3|RBBP4|CHD3|MTA1|HDAC1|SMC1A|RBBP7|STAG2|STAG1|HDAC2|BAZ1A|MBD2|SMC3	0.8125
284	CRSP complex	Cofactor required for Sp1	MED7|MED14|MED24|MED6|MED26|MED21|MED1|MED25|MED15|MED17|MED23	0.909091
287	ARC-L complex	None	MED7|MED14|MED24|MED6|CCNC|CDK8|MED21|MED1|MED25|MED12|MED15|MED17|MED13|MED23	0.928571
288	ARC complex	activator-recruited cofactor	MED7|MED14|MED24|MED6|MED26|CCNC|CDK8|MED21|MED1|MED25|MED12|MED15|MED17|MED13|MED23	0.933333
300	PC2 complex	None	MED7|MED14|MED24|MED6|MED21|MED27|MED10|MED20|MED17|THRAP3|MED16|MED31	0.833333
301	SMCC complex	SRB/MED-containing cofactor complex	MED7|MED14|MED24|MED6|CCNC|CDK8|MED21|MED1|MED27|MED12|MED10|MED20|MED17|MED13|THRAP3|MED16|MED31	0.882353
306	Ribosome, cytoplasmic	None	RPLP1|RPLP2|RPLP0|RPS17|RPSA|RPS2|RPL35A|RPL7|RPL17|RPS4Y1|RPS3|RPS12|RPL13|RPL10|RPL12|RPL9| RPL9|RPL22|RPL4|RPS19|RPL3|RPL13A|RPS27|RPL35|RPL27A|RPL5|RPL21|RPL28|RPS9|RPS5|RPS10|RPL29|RPL34|RPL14|RPS20|RPS3A|RPL26|RPL15|RPL27|RPL37A|RPL37|RPS7|RPS8|RPS15A|RPS16|RPS14|RPS23|RPS18|RPS29|RPS13|RPS11|RPL7A|RPS4X|RPL23A|RPS6|RPL23|RPS15|RPS24|RPS25|RPS26|RPS28|FAU|RPL30|RPL39|RPL31|RPL10A|RPL32|RPL1…	0.1625	RPL23AP29-RPL28|AL133163.1-RPLP0|RPS2-AC004706.3|RPS2-AL096701.1|RPLP0P2-RPLP0|RPSA-RPSAP54|RPS2-AL139100.1|RPL18-BEND4|RPSAP2-RPSA
308	60S ribosomal subunit, cytoplasmic	large ribosomal subunit, cytoplasmic	RPLP1|RPLP2|RPLP0|RPL35A|RPL7|RPL17|RPL13|RPL10|RPL12|RPL9| RPL9|RPL22|RPL4|RPL3|RPL13A|RPL35|RPL27A|RPL5|RPL21|RPL28|RPL29|RPL34|RPL14|RPL26|RPL15|RPL27|RPL37A|RPL37|RPL7A|RPL23A|RPL23|RPL30|RPL39|RPL31|RPL10A|RPL32|RPL11|RPL8|RPL41|UBA52|RPL38|RPL24|RPL36A|RPL19|RPL18A|RPL6|RPL18|RPL36	0.148936	RPL23AP29-RPL28|AL133163.1-RPLP0|RPL18-BEND4|RPLP0P2-RPLP0
312	Cell cycle kinase complex CDK4	None	CDK4|PCNA|CCND1|CDKN1A	0.75	HSP90AB6P-CDK4
313	Cell cycle kinase complex CDK5	None	PCNA|CCND1|CCND3|CDKN1A|CDK5	0.8
324	39S ribosomal subunit, mitochondrial	Large ribosomal subunit, mitochondrial	MRPL33|MRPL3|MRPL19|MRPL12|LACTB|MRPL28|MRPL49|MRPL23|MRPL51|MRPL2|MRPL54|MRPL14|MRPL21|MRPL55|MRPL10|MRPL52|MRPL41|MRPL50|MRPL43|MRPL30|MRPL24|MRPL38|MRPL53|MRPL48|MRPL34|MRPL45|MRPL32|MRPL20|MRPL13|MRPL9|MRPL4|MRPL1|MRPL37|MRPL18|MRPL46|MRPL44|MRPL47|MRPL40|MRPL17|MRPL22|MRPL16|MRPL39|MRPL35|MRPL15|MRPL36|MRPL27|MRPL11|MRPL42	0.9375	SLC38A10-MRPL12
338	40S ribosomal subunit, cytoplasmic	small ribosomal subunit, cytoplasmic	RPS17|RPSA|RPS2|RPS3|RPS12|RPS19|RPS9|RPS5|RPS10|RPS20|RPS3A|RPS7|RPS8|RPS15A|RPS16|RPS14|RPS23|RPS18|RPS29|RPS13|RPS11|RPS4X|RPS6|RPS15|RPS24|RPS25|RPS26|RPS28|FAU|RPS27A|RPS21	0.129032	RPS2-AC004706.3|RPS2-AL096701.1|RPSA-RPSAP54|RPS2-AL139100.1|RPSAP2-RPSA
387	MCM complex	None	MCM3|MCM4|MCM5|MCM7|MCM2|MCM6	1
430	18S U11/U12 snRNP	None	DHX15|SF3B1|SNRPB|SNRPE|SNRPF|SNRPG|SNRPD1|SNRPD2|SNRPD3|YBX1|SF3B2|SF3B3|SF3B4|ZRSR2|SNRNP35|SNRNP48|PRPF8|PDCD7|ZCRB1|RNPC3|SNRNP25|SF3B5|ZMAT5|SF3B6	0.791667
445	TFTC complex (TATA-binding protein-free TAF-II-containing complex)	None	TAF4|ATXN7|SUPT3H|TADA3|TAF5L|TAF6|TAF10|SF3B3|TAF5|TAF7|TAF12|TAF9|TAF2|KAT2A|TRRAP|TAF6L	0.375
470	TFTC complex (TATA-binding protein-free TAF-II-containing complex)	None	TAF4|ATXN7|SUPT3H|TADA3|TAF5L|TAF6|TAF10|SF3B3|TAF5|TAF13|TAF7|TAF12|TAF9|TAF2|KAT2A|TRRAP|TAF6L	0.352941
476	STAGA complex	STAGA coactivator complex| SPT3-TAF9-GCN5 acetyltransferase complex	ATXN7|SUPT3H|TADA3|TAF5L|SUPT7L|TAF10|SF3B3|TAF12|TAF9|KAT2A|TADA1|TRRAP|TAF6L	0.769231
513	TFTC complex (TATA-binding protein-free TAF-II-containing complex)	None	TAF4|ATXN7|SUPT3H|TADA3|TAF5L|TAF6|TAF10|SF3B3|TAF5|TAF7|TAF12|TAF9|TAF2|KAT2A|TAF9B|TRRAP|TAF6L	0.411765
528	NuA4/Tip60-HAT complex	None	YEATS4|ACTL6A|MORF4L2|KAT5|EP400|BRD8|EPC1|MEAF6|DMAP1|MRGBP|ING3|MORF4L1|RUVBL2|RUVBL1|TRRAP	1
529	NuA4/Tip60-HAT complex	None	YEATS4|ACTL6A|MORF4L2|VPS72|KAT5|EP400|BRD8|EPC1|MEAF6|DMAP1|MRGBP|ING3|MORF4L1|RUVBL2|RUVBL1|TRRAP	1
535	TRAP complex	thyroid hormone receptor-associated protein complex	MED14|MED24|MED6|THRA|CCNC|MED21|MED1|MED27|MED12|MED10|MED4|MED17|MED13|THRAP3|MED16|MED31	0.8125
547	SMCC complex	SRB/MED-containing cofactor complex	MED14|MED24|MED6|CCNC|CDK8|MED21|MED1|MED27|MED12|MED4|MED17|MED13|THRAP3|MED16	0.857143
548	DRIP complex	vitamine-D-receptor interacting protein complex	MED7|MED14|MED24|MED6|MED26|VDR|RXRB|MED1|MED12|MED4|MED17|MED13|MED23|MED16	0.785714
559	Decapping complex	None	DDX6|EDC4|DCP2|EDC3|DCP1A	1
561	LSm1-7 complex	None	LSM1|LSM3|LSM6|LSM7|LSM2|LSM5|LSM4	1
562	LSm2-8 complex	None	LSM8|LSM3|LSM6|LSM7|LSM2|LSM5|LSM4	1
587	NuRD.1 complex	nucleosome remodeling and histone deacetylation complex	MBD3|RBBP4|MTA1|CHD4|RBBP7|HDAC1|HDAC2|MTA3	0.75
626	LSD1 complex	None	KDM1A|ZNF217|HSPA1A|HSPA1B|CTBP1|HDAC1|RREB1|PHF21A|PHF21B|HMG20A|HMG20B|RCOR3|ZMYM2|RCOR1	0.714286
632	Anti-HDAC2 complex	None	KDM1A|MTA2|GTF2I|RBBP4|CHD3|MTA1|HDAC1|ZMYM3|GSE1|CHD4|RBBP7|HDAC2|PHF21A|SIN3A|HMG20B|ZMYM2|RCOR1	0.705882
642	CtBP complex	None	CBX4|ZEB2|KDM1A|ZNF217|ZEB1|CTBP2|CTBP1|HDAC1|ZNF516|RREB1|HDAC2|LCOR|EHMT2|EHMT1|RCOR3|RCOR1|CDYL	0.764706
726	DDB2 complex	Ubiquitin E3 ligase	COPS2|RBX1|GPS1|CUL4A|DDB1|COPS6|DDB2|COPS5|COPS8|COPS4|COPS7A|COPS3	0.833333
727	CSA complex	Ubiquitin E3 ligase	COPS2|RBX1|GPS1|ERCC8|CUL4A|DDB1|COPS6|COPS5|COPS8|COPS4|COPS7A|COPS3	0.75
728	CSA-POLIIa complex	Ubiquitin E3 ligase	POLR2A|COPS2|RBX1|GPS1|ERCC8|CUL4A|DDB1|COPS6|COPS5|COPS8|COPS4|COPS7A|COPS3	0.692308
781	URI complex (Unconventional prefoldin RPB5 Interactor)	Prefoldin-like complex	URI1|POLR2E|SKP1|SKP2|CUL1|PFDN2|STAP1|RUVBL2|RUVBL1	0.444444
789	Exosome	None	EXOSC10|EXOSC9|EXOSC2|EXOSC7|EXOSC6|EXOSC8|EXOSC4|EXOSC5|EXOSC3|DIS3|EXOSC1	1	RNF215-EXOSC7|RNF215-EXOSC3|RNF215-EXOSC8
798	NuA4/Tip60-HAT complex A	None	YEATS4|ACTL6A|EPC2|KAT5|EP400|BRD8|EPC1|MEAF6|DMAP1|MRGBP|ING3|MORF4L1|RUVBL2|RUVBL1|TRRAP	1
835	6S methyltransferase and RG-containing Sm proteins complex	None	SNRPB|CLNS1A|SNRPE|SNRPF|SNRPG|SNRPD1|SNRPD2|SNRPD3	0.875
846	RICH1/AMOT polarity complex, Flag-Rich1 precipitated	None	CAPZB|CAPZA1|AMOT|ARHGAP17|MPP5|PATJ|SH3KBP1|CD2AP	0.875
867	TRAP-SMCC mediator complex	None	MED19|MED22|MED1|MED25|MED8|MED18|MED4|MED17|MED29|MED11	0.8
874	SNARE complex (VAMP3, VAMP4, VAMP8, STX6)	None	STX6|VAMP4|VAMP3|VAMP8	0.5
877	SNARE complex (VAMP4, STX6, STX16, VTI1a, VTI1b)	None	STX16|STX6|VAMP4|VTI1A|VTI1B	0.4
886	MTA1 complex	None	MBD3|RBBP4|MTA1|RBBP7|HDAC1|HDAC2	0.666667
889	MTA1-HDAC core complex	None	RBBP4|MTA1|RBBP7|HDAC1|HDAC2	0.6
895	hMediator complex (MED23, CDK8, CCNC, MED7)	None	MED7|CCNC|CDK8|MED23	1
909	ARC92-Mediator complex	A-Med complex	MED7|MED14|MED6|MED26|CDK8|MED1|MED25|MED12|MED15|MED17|MED13|MED23|MED16	0.923077
910	CRSP-Mediator 2 complex	CRSP-Med 2 complex	MED7|MED14|MED24|MED6|MED15|MED18|MED4|MED17|MED23|MED16	0.9
929	CEN complex	centromer chromatin complex| interphase centromere complex| ICEN complex	SMARCA5|CENPB|HSPA5|HSPA8|FBL|BMI1|CENPA|KIF23|CENPC|RING1|SSRP1|CBX3|CUL4A|WTAP|DDB1|COBLL1|ZC3H13|KIAA1429|PLPPR3|CENPU|CENPL|NUP93|SHCBP1|DHX38|CENPI|ZFP91|RSF1|RNF2|CENPK|CENPO|SRRT|WDR11|RACGAP1|CENPH|CBX8|CENPM|SUPT16H	0.0810811
955	LLGL2-PAR-6B-PRKCI complex	None	PRKCI|LLGL2|PARD6B	1
994	GAA1-GPI8-PIGT-PIG-PIGS complex	None	GPAA1|PIGK|PIGT|PIGS|PIGU	0.6
1004	RC complex during S-phase of cell cycle	None	PARP1|POLA1|TOP1|RPA2|LIG1|CCNA2|CDK2|RPA1|POLD1|RPA3|RFC2|RFC1|POLE	0.230769	ALPK3-CCNA2
1005	RC complex during G2/M-phase of cell cycle	None	CDK1|PARP1|POLA1|TOP1|CCNB1|RPA2|CCNA2|RPA1|POLD1|RPA3|RFC2|RFC1|POLE	0.230769	ALPK3-CCNA2
1068	12S U11 snRNP	None	SNRPB|SNRPE|SNRPF|SNRPG|SNRPD1|SNRPD2|SNRPD3|YBX1|SNRNP35|SRSF7|SNRNP48|PDCD7|TOE1|SNRNP25|PRKRIP1	0.8
1097	eIF3 complex (EIF3S6, EIF3S5, EIF3S4, EIF3S3, EIF3S6IP, EIF3S2, EIF3S9, EIF3S12, EIF3S10, EIF3S8, EIF3S1, EIF3S7, PCID1)	None	EIF3F|EIF3D|EIF3H|EIF3G|EIF3J|EIF3B|EIF3E|EIF3I|EIF3A|EIF3M|EIF3C|EIF3K|EIF3L	0.846154	EIF3E-EIF3LP2
1119	Chromosomal passenger complex CPC (INCENP, CDCA8, BIRC5, AURKB)	None	BIRC5|CDCA8|AURKB|INCENP	0.75
1120	Chromosomal passenger complex CPC (INCENP, CDCA8, BIRC5)	None	BIRC5|CDCA8|INCENP	1
1141	CF IIAm complex (Cleavage factor IIAm complex)	None	NUDT21|DHX16|PCF11|ERCC3|SFPQ|U2AF2|PTBP1|MRE11A|U2AF1|TJP1|CAPRIN1|CPSF6|CPSF7|GTF2H4|CLP1|CPSF3	0.125
1152	FA complex (Fanconi anemia complex)	None	FANCG|FANCA|FANCC|FANCM|FANCB|FANCE|FANCF|FANCL	0.25
1178	BCOR complex	Ubiquitin E3 ligase	HSPA8|SKP1|RING1|BCOR|RYBP|KDM2B|RNF2|PCGF1	0.75
1183	CDC5L complex	None	SFI1|PPM1D|PLRG1|SF3B1|BCAS2|SNRPA|SNRPA1|HSPA8|TOP2A|TCF4|SFPQ|RBMX|PPP1CA|SNRPD1|SNRPD2|SNRPD3|PRKDC|SRSF2|SRSF1|ILF2|SF3B2|DYNC1H1|SF3B4|BZW1|SRRM1|GCN1|CDC5L|CWC15|PRPF19|SCAF8	0.4	SNRPA1-AL078621.1|GIMAP1-SNRPA1
1189	DNA double-strand break end-joining complex	None	NBN|XRCC6|XRCC5|LIG4|MRE11A|XRCC4|RAD50	0.571429	XRCC6P1-XRCC6
1194	E2F-6 complex	E2F6.com-1 complex	E2F6|GJB3|MAX|RING1|TFDP1|MGA|YAF2|L3MBTL2|EHMT2|RNF2|PCGF6|EHMT1	0.75
1197	Telomere-associated protein complex	TRF1-TIN2 complex, Shelterin	TERF1|TERF2|ACD|TINF2|POT1|TERF2IP	1
1198	TIN2 complex	None	TERF2|ACD|TINF2|POT1	1
1201	TRF1-TIN2 complex	None	TERF1|ACD|TINF2|POT1	1
1202	TRF1 telomere length regulation complex	None	TNKS|TERF1|TINF2	1
1204	Rap1 complex	None	TERF1|TERF2|RAD50|ACD|TINF2|POT1|TERF2IP	0.857143
1206	TRF-Rap1 complex I, 2MD	None	TNKS|TERF1|TERF2|TINF2|POT1|TERF2IP	1
1256	MLL-HCF complex	None	MEN1|SERPIND1|HCFC1|WDR5|KMT2A|KDM6B|ASH2L	0.714286
1257	ALL-1 supercomplex	None	SAP18|SMARCA5|KDM1A|SAP30|MTA2|MBD3|TBP|TAF1|TAF6|SMARCA2|WDR5|RAN|KMT2A|RBBP4|SMARCB1|CHD3|HDAC1|EFTUD2|KDM6B|TAF12|RBBP7|TAF9|SMARCC2|HDAC2|SYMPK|SMARCC1|SIN3A|CPSF2	0.392857
1332	Large Drosha complex	None	DDX3X|HNRNPDL|DHX15|DDX5|HNRNPH1|FUS|HNRNPM|HNRNPU|EWSR1|ILF2|ILF3|TARDBP|DGCR8|DDX1|TAF15|DDX17|SRPK1|HNRNPUL1|DROSHA|RALY	0.1	LOC643387-TARDBP
1345	Septin complex	None	SEPT2|SEPT7|SEPT8|SEPT11|SEPT9	1	SEPT2-SEPT7P8
1377	hASC-1 complex	None	TRIP4|ASCC3|ASCC1|ASCC2	1
1623	FA core complex 1 (Fanconi anemia core complex 1)	None	FANCG|FANCA|FANCC|FANCE|FANCF	0.4
1624	FA core complex (Fanconi anemia core complex)	None	FANCG|FANCA|FANCC|FAAP100|FANCM|FANCB|FANCE|FANCF|FANCL	0.222222
1625	FA core complex (Fanconi anemia core complex)	None	FANCG|FANCA|FANCC|FANCM|FANCB|FANCE|FANCF	0.285714
1634	CyclinD1-CDK4-p21 complex	None	CDK4|CCND1|CDKN1A	1	HSP90AB6P-CDK4
1743	(E.F.G) complex	None	SNRPE|SNRPF|SNRPG	1
1745	SMN complex	None	GEMIN2|SNRPA|SNRPB|GEMIN4|SNRPE|SNRPF|SNRPG|SNRPD1|SNRPD2|SNRPD3|SNRPN|GEMIN5|GEMIN6|GEMIN7|DDX20	0.8	DDX20-CARD17
1749	SMN-PolII-RHA complex	None	GEMIN2|SNRPB2|SNRPB|TBP|POLR2A|GEMIN4|SNRPN|GTF2B|DHX9|DDX20	0.2	DDX20-CARD17
2174	COP9 signalosome complex	JAB1-containing signalosome (GPS1, COPS2, COPS3, COPS4, COPS5, COPS6, COPS7)| COP9 complex homolog	COPS2|GPS1|COPS6|COPS5|COPS8|COPS4|COPS7A|COPS3	1
2198	9-1-1-POLB complex	RAD9-RAD1-HUS1-POLB complex	RAD1|HUS1|POLB|RAD9A	0.75
2573	Class C VPS/HOPS complex	None	RAB5A|EEA1|VPS39|VPS16|VPS11|VPS18	0.333333
2582	Chromosomal passenger complex CPC (CDCA8, AURKB, BIRC5)	None	BIRC5|CDCA8|AURKB	0.666667
2600	BRD4 complex	None	MED14|CCNT1|BRD4|MED24|CDK9|MED1|MED12|MED17	0.75	HSP90AA4P-CDK9
2601	P-TEFb-BRD4-TRAP220 complex	None	CCNT1|BRD4|CDK9|MED1	0.5	HSP90AA4P-CDK9
2602	P-TEFb-7SKRNA-HEXIM1 complex	None	CCNT1|HEXIM1|CDK9	1	HSP90AA4P-CDK9
2639	HES1 promoter-Notch enhancer complex	None	CCNT1|POLR2A|NOTCH1|CDK8|CDK7|CDK9|RBPJ|EP300|MED1|SUPT6H|MAML1|INPP5K|SUPT16H	0.538462	HSP90AA4P-CDK9
2685	RNA polymerase II (RNAPII)	None	POLR2D|GTF2F2|POLR2C|POLR2E|POLR2A|POLR2B|GTF2F1|POLR2I|POLR2H|POLR2J|POLR2K|POLR2F|POLR2G|POLR2L|GTF2B|RPAP1|CTDP1	0.117647
2686	BRCA1-core RNA polymerase II complex	None	POLR2D|POLR2C|POLR2E|POLR2A|POLR2B|POLR2I|BRCA1|POLR2H|POLR2J|POLR2K|POLR2F|POLR2G|POLR2L	0.153846
2715	Ubiquitin E3 ligase (CSN1, CSN8, HRT1, SKP1, SKP2, CUL1, CUL2, CUL3)	None	RBX1|SKP1|GPS1|SKP2|CUL1|CUL2|CUL3|COPS8	0.375
2721	HCF-1 complex	HCF-1-associated protein complex	SETD1A|OGT|SIN3B|SAP30|HSP90AA1|SP1|HSPA5|HSPA8|HSPA4|HCFC1|WDR5|RBBP4|HDAC1|RBBP7|HDAC2|SIN3A|SUDS3|ASH2L	0.5
2725	Ubiquitin E3 ligase (NFKBIA, FBXW11, CUL1, SKP1A)	None	NFKBIA|SKP1|CUL1|FBXW11	0.5
2739	FA complex (Fanconi anemia complex)	None	FANCG|FANCA|RPA1|BLM|FANCC|TOP3A|FANCB|RMI1|FANCE|FANCF|FANCL	0.181818
2755	17S U2 snRNP	None	U2SURP|DHX15|SF3B1|DNAJC8|SMNDC1|SNRPB2|SNRPA1|HSPD1|SNRPB|U2AF2|SNRPE|SNRPF|SNRPG|SNRPD1|SNRPD2|SNRPD3|U2AF1|SRSF1|SF3A3|TRAP1|SF3B2|SF3B3|SF3B4|SF3A2|SF3A1|DDX46|PHF5A|CHERP|RBM17|SF3B5|HMG20B|PUF60|SF3B6	0.636364	HSPD1-HSPD1P7|HSPD1P4-HSPD1|GIMAP1-SNRPA1|HSPD1P10-HSPD1|SNCAIP-HSPD1|SNRPA1-AL078621.1|HSPD1P1-HSPD1
2757	SMN complex, U7 snRNA specific	None	SNRPB|SNRPE|SNRPF|SNRPG|SNRPD3|LSM11|LSM10	0.857143
2766	TERF2-RAP1 complex	None	XRCC6|XRCC5|MRE11A|TERF2|RAD50|TINF2|TERF2IP	0.714286	XRCC6P1-XRCC6
2772	Ubiquitin E3 ligase (CRY1, SKP1A, CUL1, FBXL3)	SCF(FBXL3) ubiquitin ligase complex	SKP1|CUL1|CRY1|FBXL3	0.5
2808	9-1-1-APE1 complex	RAD9-RAD1-HUS1-APE1 complex	RAD1|HUS1|APEX1|RAD9A	0.75
2825	BRCA1-RNA polymerase II complex	None	POLR2D|GTF2F2|ERCC2|POLR2C|POLR2E|ERCC3|TBP|POLR2A|GTF2E1|GTF2E2|POLR2B|GTF2H1|GTF2F1|POLR2I|BRCA1|POLR2H|POLR2J|POLR2K|POLR2F|POLR2G|POLR2L|GTF2B|MED21|GTF2H2|GTF2H3|GTF2H4	0.0769231
2857	NuA4/Tip60 HAT complex	ING3-TIP60 complex	YEATS4|ACTL6A|EPC2|KAT5|EP400|BRD8|EPC1|MEAF6|DMAP1|ING3|MORF4L1|RUVBL2|RUVBL1|TRRAP	1
2884	Respiratory chain complex I (early intermediate NDUFAF1 assembly), mitochondrial	NADH:ubiquinone oxidoreductase (EC 1.6.5.3) incomplete intermediate	NDUFS7|NDUFS3|NDUFB6|MT-ND1|NDUFA6|NDUFA9|NDUFAF1	0.714286
2904	Respiratory chain complex I (intermediate VII/650kD), mitochondrial	NADH:ubiquinone oxidoreductase (EC 1.6.5.3) subcomplex VII	NDUFS4|NDUFA2|NDUFS5|NDUFS7|NDUFS2|NDUFS3|MT-ND1|NDUFV2|NDUFA6|NDUFA9	0.9
2905	Respiratory chain complex I (intermediate), mitochondrial	NADH:ubiquinone oxidoreductase (EC 1.6.5.3)	NDUFS4|NDUFA2|NDUFS5|NDUFS7|NDUFS2|NDUFS3|NDUFB6|MT-ND1|NDUFV2|NDUFA6|NDUFA9	0.818182
2920	Respiratory chain complex I (lambda subunit) mitochondrial	NADH:ubiquinone oxidoreductase (EC 1.6.5.3) lambda subunit	NDUFS8|NDUFS4|NDUFA2|NDUFS7|NDUFS2|NDUFS6|NDUFS3|NDUFA7|NDUFV2|NDUFS1|NDUFV1|NDUFV3|NDUFA5|NDUFA11|NDUFA13|NDUFA12	0.9375
2931	SHARP-CtBP1-CtIP-RBP-Jkappa corepressor complex	None	RBPJ|CTBP1|SPEN|RBBP8	0.5
3015	p27-cyclinE-Cdk2 - Ubiquitin E3 ligase (SKP1A, SKP2, CUL1, CKS1B, RBX1) complex	None	CCNE1|CDK2|CDKN1B|CKS1B|RBX1|SKP1|SKP2|CUL1	0.375
3036	Ubiquitin E3 ligase (SKP1A, SKP2, CUL1, CKS1B, RBX1)	None	CKS1B|RBX1|SKP1|SKP2|CUL1	0.4
3040	Multisynthetase complex	Aminoacyl tRNAsynthetase multienzyme complex	EEF1E1|EPRS|DARS|IARS|QARS|RARS|MARS|AIMP1|AIMP2|KARS|LARS	1
3051	MAD-MAX complex	None	MAX|MXD1	1
3055	Nop56p-associated pre-rRNA complex	Nop56p-associated pre-ribosomal ribonucleoprotein complex	NOP56|RSL1D1|SLC25A5|RPLP1|RPLP2|RPLP0|NPM1|RPS17|HNRNPA1|TOP1|EEF2|RPS2|HIST1H1D|RPL35A|RPL7|RPL17|NCL|FBL|RPS12|U2AF2|RPL13|RPL10|RPL12|RPL9| RPL9|RPL22|RPL4|SRP14|RPL3|RPL13A|RPL35|RPL27A|RPL5|RPL21|RPL28|RPS9|RPL29|TUFM|RPL14|HNRNPM|NAP1L1|SNU13|RPS3A|RPL26|RPL15|RPL27|RPL37A|RPS7|RPS8|RPS15A|RPS16|RPS14|RPS23|RPS18|RPS29|RPS13|RPS11|RPL7A|ACTA2|RPL23A|RPS6|RPL23|RPS15|RPS24|RPL30|RPL39|RPL31…	0.317308	RPL23AP29-RPL28|AL133163.1-RPLP0|RPS2-AC004706.3|RPS2-AL096701.1|RPLP0P2-RPLP0|RPS2-AL139100.1|NPM1-NPM1P52|RPL18-BEND4|EEF1A1P4-EEF1A1|EEF1A1-EEF1A1P11|EEF1A1-EEF1A1P22|EEF1A1-EEF1A1P8|NPM1P19-NPM1|EEF1A1-EEF1A1P24
3060	RNA polymerase II complex (RPB1, RAP74, CDK8, CYCC, SRB7, BAF190, BAF47), chromatin structure modifying	None	CCNC|POLR2A|GTF2F1|CDK8|SMARCA2|SMARCB1|MED21	0.428571
3064	RNA polymerase II complex, chromatin structure modifying	None	TBP|CCNC|POLR2A|GTF2E1|GTF2H1|GTF2F1|CDK8|SMARCA2|GTF2B|SMARCB1|MED21|DRAP1|PCSK4|SMARCC2|SMARCC1|SMARCD1	0.1875
3065	RNA polymerase II complex, chromatin structure modifying	None	ACTL6A|CCNC|CDK8|SMARCB1|MED21|SMARCC2|SMARCC1|SMARCE1|SMARCD1	0.333333
3066	RNA polymerase II complex, chromatin structure modifying	None	ERCC3|CCNC|POLR2A|GTF2F1|CDK8|SMARCA2|SMARCA4|GTF2B|SMARCB1|MED21|GTF2H3|CREBBP|KAT2B	0.230769
3067	RNA polymerase II complex, (CDK8 complex), chromatin structure modifying	None	CCNC|GTF2F1|CDK8|CCNH|SMARCB1|MED21|SMARCC2|SMARCC1	0.375
3084	CCND1-CDK4 complex	None	CDK4|CCND1	1	HSP90AB6P-CDK4
3086	CCND3-CDK4 complex	None	CDK4|CCND3	1	HSP90AB6P-CDK4
3089	CCND3-CDK6 complex	None	CCND3|CDK6	1
3297	SMN complex (GEMIN6,7, UNRIP), SMN-independent intermediate	None	GEMIN6|GEMIN7|STRAP	1
3525	Tetrameric COG subcomplex	None	COG7|COG8|COG5|COG6	1
3545	COG5-COG6-COG7 subcomplex	None	COG7|COG5|COG6	1
3552	COG1-COG8-COG5-COG6-COG7 subcomplex	None	COG7|COG1|COG8|COG5|COG6	1
5100	CyclinD3-CDK4-CDK6 complex	None	CDK4|CCND3|CDK6	1	HSP90AB6P-CDK4
5101	CyclinD3-CDK4-CDK6-p21 complex	None	CDK4|CCND3|CDKN1A|CDK6	1	HSP90AB6P-CDK4
5183	DNA-PK-Ku-eIF2-NF90-NF45 complex	None	EIF2S1|XRCC6|XRCC5|EIF2S2|EIF2S3|PRKDC|ILF2|ILF3	0.5	XRCC6P1-XRCC6
5196	TNF-alpha/NF-kappa B signaling complex (CHUK, BTRC, NFKB2, PPP6C, REL, CUL1, IKBKE, SAPS2, SAPS1, ANKRD28, RELA, SKP1)	None	PPP6C|ANKRD28|CHUK|PPP6R2|SKP1|NFKB2|RELA|REL|CUL1|IKBKE|PPP6R1|BTRC	0.5
5231	53BP1-containing complex	53BP1-Ku70-Ku80-RPA1-RPA2 complex	XRCC6|XRCC5|RPA2|RPA1|TP53BP1	0.8	XRCC6P1-XRCC6
5232	TNF-alpha/Nf-kappa B signaling complex (RPL6, RPL30, RPS13, CHUK, DDX3X, NFKB2, NFKBIB, REL, IKBKG, NFKB1, MAP3K8, RELB, GLG1, NFKBIA, RELA, TNIP2, GTF2I)	None	DDX3X|CHUK|NFKB1|NFKBIA|MAP3K8|RPS13|RPL30|GTF2I|NFKB2|RELB|RPL6|RELA|REL|NFKBIB|TNIP2|GLG1|IKBKG	0.470588
5233	TNF-alpha/NF-kappa B signaling complex 5	None	IKBKB|CHUK|CD3EAP|POLR1A|NFKB1|MCC|LRPPRC|MTIF2|KPNA2|POLR2H|POLR2L|SKP1|NFKB2|RELA|REL|IQGAP2|CUL1|NFKBIB|PDCD2|POLR1E|POLR1B|RASAL2|FBXW11|POLR1D|IKBKG	0.24
5251	Ku-ORC complex	None	ORC4|XRCC6|XRCC5|ORC2|ORC3|ORC6	0.666667	XRCC6P1-XRCC6
5253	MNK1-eIF4F complex	None	EIF4E|EIF4A1|EIF4G1|MKNK1	0.75	EIF4A1-EIF4A1P7
5266	TNF-alpha/NF-kappa B signaling complex 6	None	IKBKB|CHUK|HSP90AA1|HSP90AB1|FBL|RPL4|RPS13|RPS11|RPL30|RPL8|RPL6|CDC37|MAP3K14|IKBKG	0.285714
5380	TRBP containing complex (DICER, RPL7A, EIF6, MOV10 and subunits of the 60S ribosomal particle)	None	RPLP1|RPLP2|RPL35A|RPL7|RPL13|RPL12|RPL21|RPL28|RPL34|RPL14|EIF6|RPL15|RPL27|RPL37A|RPL7A|RPL30|RPL10A|RPL32|RPL11|RPL19|RPL18A|MOV10|RSL24D1|DICER1|RPL36	0.24	RPL23AP29-RPL28
5386	MLL1-WDR5 complex	None	TAF4|MGAM|E2F6|TAF1|HSPA4|TAF6|HCFC1|WDR5|KMT2A|KDM6B|TAF7|TAF9|INO80C|KANSL1|BAP18|PELP1|PRPF31|MCRS1|RNF2|PHF20|SENP3|KAT8|CHD8|TEX10|ASH2L|RUVBL1|LAS1L	0.37037
5432	Sororin-cohesin complex	None	RAD21|SMC1A|PDS5A|CDCA5|PDS5B|SMC3	1
5450	Mediator complex	None	MED19|MED7|MED14|OPA1|MED24|MED6|MED26|MED21|MED22|MED1|MED27|MED13L|MED25|MED8|MED30|MED15|MED10|MED18|MED20|MED4|MED17|MED29|MED11|MED13|MED23|MED16|MED31	0.888889
5473	DISC complex (FAS, FADD, CASP8)	Death-inducing signaling complex (DISC)	FAS|FADD|CASP8	1	FADD-FADD|FAS-TUBB8P11
5475	MURR1-NF(kappa)Bp65-IKBA complex	None	NFKBIA|RELA|COMMD1	0.666667
5498	ILK-PARVB-ARHGEF6 complex	None	ILK|ARHGEF6|PARVB	0.666667
5529	TRAF2-cIAP1/BIRC2 complex	None	TRAF2|BIRC2	1
5531	Tumor necrosis factor receptor 1 signaling complex	None	TNFRSF1A|TRAF2|BIRC2|TRADD	1
5799	DISC complex (FAS, FADD, CASP8, CFLAR), membrane-associated, CD95L induced	Death induced signaling complex (DISC)	CFLAR|FAS|FADD|CASP8	0.75	FADD-FADD|FAS-TUBB8P11
5808	DISC complex (CD95, FADD, CASP8)	Death inducing signaling complex	FADD|CASP8|CD95	1	FADD-FADD|FAS-TUBB8P11
5859	FAS-FADD-CASP8-CASP10 complex	None	FAS|FADD|CASP8|CASP10	0.75	FADD-FADD|FAS-TUBB8P11
5861	FAS-FADD-CASP10 complex	None	FAS|FADD|CASP10	0.666667	FADD-FADD|FAS-TUBB8P11
6084	AFF4 super elongation complex (SEC)	None	ELL2|CCNT1|CCNT2|MLLT3|CDK9|AFF1|ELL|MLLT1|EAF1|ELL3|AFF4	0.909091	HSP90AA4P-CDK9
6131	SELK multiprotein complex	None	RPN1|RPN2|CANX|DDOST|STT3A|VCP|VIMP|DERL1|DERL2|SELK	0.2	VCP-EEA1
6163	BBSome	None	BBIP1|BBS9|BBS7|BBS5|BBS1|TTC8|BBS4|BBS2	0.875
6172	Intraflagellar transport complex B	IFT-B	TTC26|IFT88|IFT20|TTC30B|Cluap1|TRAF3IP1|IFT81|IFT74|IFT27|IFT22|IFT46|IFT57|IFT80|IFT172|IFT52|HSPB11	0.666667
6173	Intraflagellar transport complex B core complex	IFT-B core complex	TTC26|IFT88|TTC30B|IFT81|IFT74|IFT27|IFT22|IFT46|IFT52|HSPB11	0.8
6236	Dynein-2 complex, cytoplasmic	None	DYNLT3|DYNLL1|DYNLT1|NUDCD3|DYNC2H1|DYNC2LI1|DYNLRB2|WDR60|TCTEX1D2|WDR34|DYNLL2|DYNLRB1	0.333333	CCT6P4-WDR34|CASR-WDR34
6268	Cullin-RING E3 ubiquitin ligase complex	ASB9-ELOBC-CUL5 quaternary complex| CRL	TCEB1|TCEB2|CUL5|ASB9	0.75	MADD-ASB9|ASB9P1-ASB9|ELOCP31-CUL5
6344	TNF-R1-associated signaling complex	native TNF-RSC| native TNF-R1 signaling complex| TNFR1-associated signaling complex	IKBKB|CHUK|MAP3K7|TNF|TNFRSF1A|TRAF2|BIRC3|RIPK1|TNIP1|TRADD|TAB1|RNF31|RBCK1|TAB2|IKBKG	0.333333
6347	TNF-R1 signaling complex	TNFR1 complex	TNF|TNFRSF1A|TRAF2|RIPK1|TRADD	0.6
6389	HOPS complex	Homotypic fusion and vacuole protein sorting complex| Endosomal tethering complex HOPS	VPS41|VPS33A|VPS39|VPS16|VPS11|VPS18	1
6460	MLL2 complex	None	MEN1|KMT2D|OGT|PSIP1|HCFC1|WDR5|KDM6B|DPY30|ASH2L|HCFC2	0.6
6462	MLL1 complex	None	MEN1|OGT|HCFC1|WDR5|KMT2A|KDM6B|DPY30|ASH2L	0.625
6468	TRAPP complex	None	TRAPPC3|TRAPPC6A|TRAPPC2|TRAPPC10|TRAPPC3L|TRAPPC11|TRAPPC6B|TRAPPC5|TRAPPC12|TRAPPC9|TRAPPC2L|TRAPPC4|TRAPPC8|TRAPPC1	0.928571
6469	Set1A complex	None	SETD1A|OGT|HCFC1|WDR5|KDM6B|WDR82|DPY30|CXXC1|ASH2L|HCFC2	0.6
6470	Set1B complex	None	OGT|HCFC1|WDR5|KDM6B|WDR82|BOD1L1|BOD1|DPY30|CXXC1|ASH2L|SETD1B|HCFC2	0.666667
6567	SWELL1-containing complex	LRRC8A-containing complex	LRRC8E|LRRC8B|LRRC8D|LRRC8A|LRRC8C	1
6601	BBS1-BBS4-BBS5-PKD1-TTC8 complex	BBS1-BBS4-BBS5-PKD1-BBS8 complex	PKD1|BBS5|BBS1|TTC8|BBS4	0.8
6635	WDR20-USP46-UAF1 complex	None	USP46|WDR48|WDR20	1
6639	CCC-Wash (WASH1, FAM21C) complex	CCC (COMMDs1-10, CCDC22, CCDC93)-C16orf62-WASH (WASH1, FAM21C) complex	WASH1|CCDC22|CCDC93|C16orf62|COMMD6|COMMD7|COMMD2|COMMD1|COMMD5|COMMD4|COMMD8|COMMD9|COMMD3|FAM21C|COMMD10	0.8
6641	USP22-SAGA complex	hSAGA transcriptional cofactor complex| SAGA transcription coactivator HAT complex| Histone acetyltransferase complex USP22-SAGA	TADA3|TAF10|ATXN7L3|TADA2B|KAT2A|TAF9B|USP22|TRRAP	0.625
6643	SAGA complex, GCN5-linked	Histone acetyltransferase (HAT) complex SAGA	SUPT3H|TADA3|TAF5L|SUPT7L|ADA|TAF10|ATXN7L3|TAF12|TAF9|ATXN7L2|TADA2B|SUPT20H|KAT2A|SGF29|TAF9B|ATXN7L1|USP22|TRRAP|TAF6L	0.578947
6644	CCDC22-COMMD1-CUL2 complex	CCDC22-MURR1-CUL2 complex	CCDC22|CUL2|COMMD1	0.666667
6645	CCC complex	CCC (COMMDs1-10, CCDC22, CCDC93, C16orf62) multiprotein complex	CCDC22|CCDC93|C16orf62|COMMD6|COMMD7|COMMD2|COMMD1|COMMD5|COMMD4|COMMD8|COMMD9|COMMD3|COMMD10	0.923077
6657	ATAC complex, GCN5-linked	Histone acetyltransferase (HAT) complex ATAC	TADA2A|TADA3|WDR5|DR1|ZZZ3|KAT2A|SGF29|KAT14|MBIP|YEATS2	1
6658	CCDC22-COMMD8-CUL1 complex	None	CCDC22|CUL1|COMMD8	0.666667
6664	STAGA complex, SPT3-linked	HAT complex STAGA| Histone acetyltransferase complex STAGA	ATXN7|SUPT3H|TADA3|TAF5L|SUPT7L|TAF10|ATXN7L3|TAF12|TAF9|TADA2B|SUPT20H|KAT2A|TADA1|SGF29|SAP130|ENY2|USP22|TRRAP|TAF6L	0.684211
6665	ATAC complex, YEATS2-linked	HAT complex ATAC| Histone acetyltransferase complex ATAC	MAP3K7|TADA2A|TADA3|WDR5|DR1|UBAP2L|ZZZ3|KAT2A|SGF29|KAT14|POLE4|POLE3|MBIP|YEATS2	0.714286
6703	TBCD-tubulin(alpha)-tubulin(beta) complex	None	TUBB|TUBA1A|TBCD	0.666667
6859	HRD1 complex	None	ERLIN2|HSPA5|HSP90B1|BSG|OS9|SYVN1|FAF2|ERLEC1|DERL2|FAM8A1|SEL1L|UBE2J1|AUP1	0.153846	UBBP4-ERLIN2
6884	Fanconi anemia FAAP100 complex	None	FANCG|FANCA|FANCC|FAAP100|FANCM|FANCB|FAAP24|FANCE|FANCF|FANCL	0.2
6893	Gamma-tubulin complex	None	TUBG1|TUBGCP3|TUBGCP6|TUBGCP5|TUBGCP2|TUBGCP4	1
6902	Ubiquitin E3 ligase (CUL1, FBXO17, RBX1, SKP1)	None	RBX1|SKP1|CUL1|FBXO17	0.5
6919	ILK-LIMS1-PARVA complex	PIP complex| PINCH-1-ILK-alpha-parvin complex	LIMS1|ILK|PARVA	1
6920	ILK-LIMS2-PARVA complex	PIP complex| PINCH-2-ILK-alpha-parvin complex	ILK|LIMS2|PARVA	0.666667
6949	Isocitrate dehydrogenase [NAD], mitochondrial	Isocitrate dehydrogenase [NAD] (alpha2-beta-gamma), mitochondrial| IDH3A(2)-IDH3B-IDH3G heterotetramer	IDH3B|IDH3A|IDH3G	1
6956	REP-RGGT-Rab complex	None	RAB3A|CHM|RABGGTA	0.666667
7024	GNAI1-GNB1-GNG3 complex	G-protein alphaai1-beta1-gamma3 complex	GNB1|GNAI1|GNG3	1
7025	GNAI1-GNB2-GNG3 complex	G-protein alphai1-beta2-gamma3 complex	GNB2|GNAI1|GNG3	1
7026	GNAI1-GNB3-GNG3 complex	G-protein alphai1-beta3-gamma3 complex	GNB3|GNAI1|GNG3	0.666667
7027	GNAI1-GNB4-GNG3 complex	G-protein alphai1-beta4-gamma3 complex	GNAI1|GNG3|GNB4	1
7028	GNAI1-GNB5-GNG3 complex	G-protein alphai1-beta5-gamma3 complex	GNB5|GNAI1|GNG3	0.666667
7067	GNAI1-GNB2-GNG7 complex	G-protein alphai1-beta2-gamma7 complex	GNG7|GNB2|GNAI1	0.666667
7131	COMMD1-CCDC22-CCDC93-C16orf62 complex	None	CCDC22|CCDC93|C16orf62|COMMD1	1
7133	CCDC93-COMMD1-COMMD6 complex	None	CCDC93|COMMD6|COMMD1	1
7143	GNAS-L-GNB2-GNG1 complex	G-protein alpha(s)-L-beta2-gamma1 complex	GNB2|GNAS|GNGT1	0.666667
7148	GNAS-L-GNB2-GNG2 complex	G-protein alpha(s)-L-beta2-gamma2 complex	GNG2|GNB2|GNAS	0.666667
7152	GNAS-L-GNB1-GNG3 complex	G-protein alpha(s)-L-beta1-gamma3 complex	GNB1|GNAS|GNG3	1
7153	GNAS-L-GNB2-GNG3 complex	G-protein alpha(s)-L-beta2-gamma3 complex	GNB2|GNAS|GNG3	1
7155	GNAS-L-GNB4-GNG3 complex	G-protein alpha(s)-L-beta4-gamma3 complex	GNAS|GNG3|GNB4	1
7161	GNAS-L-GNB2-GNG4 complex	G-protein alpha(s)-L-beta2-gamma4 complex	GNG4|GNB2|GNAS	0.666667
7166	GNAS-L-GNB2-GNG5 complex	G-protein alpha(s)-L-beta2-gamma5 complex	GNB2|GNAS|GNG5	1
7169	GNAS-L-GNB5-GNG5 complex	G-protein alpha(s)-L-beta1-gamma5 complex	GNB5|GNAS|GNG5	0.666667
7171	GNAS-L-GNB2-GNG7 complex	G-protein alpha(s)-L-beta2-gamma7 complex	GNG7|GNB2|GNAS	1
7176	GNAS-L-GNB2-GNG8 complex	G-protein alpha(s)-L-beta2-gamma8 complex	GNB2|GNAS|GNG8	0.666667
7188	GNAS-L-GNB2-GNG10 complex	G-protein alpha(s)-L-beta2-gamma10 complex	GNG10|GNB2|GNAS	0.666667
7199	GNAS-L-GNB2-GNG11 complex	G-protein alpha(s)-L-beta2-gamma11 complex	GNG11|GNB2|GNAS	0.666667
7205	GNAS-L-GNB2-GNG12 complex	G-protein alpha(s)-L-beta2-gamma12 complex	GNB2|GNAS|GNG12	1
7208	GNAS-L-GNB5-GNG12 complex	G-protein alpha(s)-L-beta5-gamma12 complex	GNB5|GNAS|GNG12	0.666667
7210	GNAS-L-GNB2-GNG13 complex	G-protein alpha(s)-L-beta2-gamma13 complex	GNB2|GNAS|GNG13	0.666667
7285	HEXIM1-DNA-PK-paraspeckle components-ribonucleoprotein complex	HDP-RNP complex	HEXIM1|XRCC6|XRCC5|SFPQ|MATR3|PRKDC|NONO|PSPC1|RBM14	0.222222	XRCC6P1-XRCC6
7443	Exosome	None	EXOSC10|EXOSC9|EXOSC2|EXOSC7|EXOSC6|DIS3L|EXOSC8|MPHOSPH6|EXOSC4|EXOSC5|EXOSC3|EXOSC1	1	RNF215-EXOSC7|RNF215-EXOSC3|RNF215-EXOSC8
7548	MAPK6-MAPKAPK5-SEPT7 complex	ERK3-MK5-SEPT7 complex	SEPT7|MAPK6|MAPKAPK5	0.666667
7566	7SK RNP complex	CDK9-CCNT1-HEXIM1-LARP7 complex	CCNT1|HEXIM1|CDK9|LARP7	1	HSP90AA4P-CDK9
7577	APP-APBB1-KAT5 complex	APP-Fe65-Tip60 complex	APBB1|APP|KAT5	0.666667
7581	ESR1-TRAP/Mediator coactivator-complex	ESRA-TRAP/Mediator complex	MED7|MED14|MED24|MED6|ESR1|CCNC|CDK8|EP300|MED21|MED1|NCOA1|MED12|MED10|MED20|MED17|MED13|MED23|MED16	0.777778
7582	ESR2-TRAP/Mediator coactivator complex	ESRB-TRAP/Mediator complex	MED7|MED14|MED24|MED6|CCNC|CDK8|EP300|MED21|MED1|NCOA1|ESR2|MED12|MED10|MED20|MED17|MED13|MED23|MED16	0.777778
