# Supplementary material for: Newfound Coding Potential of Transcripts Unveils Missing Members of Human Protein Communities
Source: Genomics Proteomics Bioinformatics. 2022 Sep 30;21(3):515–34. doi: 10.1016/j.gpb.2022.09.008 (PMC10787177; doi:10.1016/j.gpb.2022.09.008)
Supplement: Supplementary Table S4 [file mmc5.xlsx]

## Sheet: Table S5
Table S5 altProts coded by pseudogenes for which corresponding parent genes are annotated in psiCUBE
Note: This table lists altProts coded by pseudogenes for which corresponding parent genes are annotated in psiCUBE. No path indicates that (1) for the pseudogene-encoded altProt, the parent gene-encoded refProt was not identified; or (2) that the altProt and the refProt are not part of the same component in the network.
altProt accession	Pseudogene	Parent gene	Parent refProt	Shortest path length	NW alignment score	Count shared interproscan	altProt interproscan descriptions	refProt interproscan descriptions	altProt interproscan IDs	refProt interproscan IDs
IP_662403	NPM1P19	NPM1	ENSP00000296930.5	1	643	2	Nucleoplasmin core domain|Nucleoplasmin	Nucleoplasmin core domain|Nucleoplasmin	IPR024057|IPR004301	IPR024057|IPR004301
IP_762813	PHBP19	PHB	ENSP00000393320.2	1	757.5	2	Prohibitin|Band 7 protein	Prohibitin|Band 7 protein	IPR000163|IPR001107	IPR000163|IPR001107
IP_591826	HSPD1P10	HSPD1	ENSP00000340019.2	1	237	1	Chaperonin Cpn60/TCP-1 family|TCP-1-like chaperonin intermediate domain	GroEL-like apical domain|Chaperonin Cpn60/TCP-1 family|Chaperonin Cpn60, conserved site|Chaperonin Cpn60|GroEL-like equatorial domain	IPR002423|IPR027410	IPR018370|IPR027413|IPR001844|IPR002423|IPR027409
IP_556050	RAC1P4	RAC2	ENSP00000249071.6	1	861	6	Small GTPase superfamily|P-loop containing nucleoside triphosphate hydrolase|Small GTPase superfamily, Rho type|Small GTP-binding protein domain|Small GTPase superfamily, Ras type|Small GTPase superfamily, Rab type	Small GTPase superfamily|P-loop containing nucleoside triphosphate hydrolase|Ran GTPase|Small GTPase superfamily, Rho type|Small GTP-binding protein domain|Small GTPase superfamily, Ras type|Small GTPase superfamily, Rab type	IPR003579|IPR005225|IPR027417|IPR003578|IPR001806|IPR020849	IPR003579|IPR005225|IPR027417|IPR003578|IPR001806|IPR020849|IPR002041
IP_3390265	ANXA2P1	ANXA2	ENSP00000346032.3	1	975.5	4	Annexin repeat, conserved site|Annexin, type II|Annexin|Annexin repeat	Annexin repeat, conserved site|Annexin, type II|Annexin|Annexin repeat	IPR018252|IPR001464|IPR018502|IPR002389	IPR002389|IPR001464|IPR018502|IPR018252
IP_737074	EEF1A1P22	EEF1A1	ENSP00000479055.1	1	409	2	P-loop containing nucleoside triphosphate hydrolase|Transcription factor, GTP-binding domain	Translation protein, beta-barrel domain|P-loop containing nucleoside triphosphate hydrolase|Translation elongation factor EFTu/EF1A, domain 2|Tr-type G domain, conserved site|Translation elongation factor EF1A, eukaryotic/archaeal|Translation elongation factor EFTu/EF1A, C-terminal|Transcription factor, GTP-binding domain|Translation elongation factor EF1A/initiation factor IF2gamma, C-terminal	IPR000795|IPR027417	IPR004161|IPR004539|IPR031157|IPR009001|IPR027417|IPR009000|IPR000795|IPR004160
IP_761275	GAPDHP44	GAPDH	ENSP00000229239.5	1	418	3	NAD(P)-binding domain|Glyceraldehyde 3-phosphate dehydrogenase, NAD(P) binding domain|Glyceraldehyde/Erythrose phosphate dehydrogenase family	Glyceraldehyde 3-phosphate dehydrogenase, active site|NAD(P)-binding domain|Glyceraldehyde 3-phosphate dehydrogenase, catalytic domain|Glyceraldehyde-3-phosphate dehydrogenase, type I|Glyceraldehyde/Erythrose phosphate dehydrogenase family|Glyceraldehyde 3-phosphate dehydrogenase, NAD(P) binding domain	IPR016040|IPR020831|IPR020828	IPR016040|IPR020829|IPR020831|IPR006424|IPR020830|IPR020828
IP_564999	LDHAP4	LDHA	ENSP00000445331.1	1	1083	6	Lactate/malate dehydrogenase, N-terminal|Lactate dehydrogenase/glycoside hydrolase, family 4, C-terminal|L-lactate dehydrogenase, active site|NAD(P)-binding domain|L-lactate/malate dehydrogenase|Lactate/malate dehydrogenase, C-terminal	Lactate/malate dehydrogenase, N-terminal|Lactate dehydrogenase/glycoside hydrolase, family 4, C-terminal|L-lactate dehydrogenase, active site|NAD(P)-binding domain|L-lactate/malate dehydrogenase|L-lactate dehydrogenase|Lactate/malate dehydrogenase, C-terminal	IPR016040|IPR022383|IPR001236|IPR018177|IPR015955|IPR001557	IPR016040|IPR001236|IPR022383|IPR011304|IPR018177|IPR015955|IPR001557
IP_762589	EEF1A1P4	EEF1A1	ENSP00000330054.2	1	925	4	Translation elongation factor EF1A/initiation factor IF2gamma, C-terminal|Translation protein, beta-barrel domain|Translation elongation factor EFTu/EF1A, domain 2|Translation elongation factor EFTu/EF1A, C-terminal	Translation protein, beta-barrel domain|P-loop containing nucleoside triphosphate hydrolase|Translation elongation factor EFTu/EF1A, domain 2|Tr-type G domain, conserved site|Translation elongation factor EF1A, eukaryotic/archaeal|Translation elongation factor EFTu/EF1A, C-terminal|Transcription factor, GTP-binding domain|Translation elongation factor EF1A/initiation factor IF2gamma, C-terminal	IPR004161|IPR009000|IPR004160|IPR009001	IPR004161|IPR004539|IPR031157|IPR009001|IPR027417|IPR009000|IPR000795|IPR004160
IP_735797	GAPDHP61	GAPDH	ENSP00000229239.5	1	271	3	NAD(P)-binding domain|Glyceraldehyde 3-phosphate dehydrogenase, NAD(P) binding domain|Glyceraldehyde/Erythrose phosphate dehydrogenase family	Glyceraldehyde 3-phosphate dehydrogenase, active site|NAD(P)-binding domain|Glyceraldehyde 3-phosphate dehydrogenase, catalytic domain|Glyceraldehyde-3-phosphate dehydrogenase, type I|Glyceraldehyde/Erythrose phosphate dehydrogenase family|Glyceraldehyde 3-phosphate dehydrogenase, NAD(P) binding domain	IPR016040|IPR020831|IPR020828	IPR016040|IPR020829|IPR020831|IPR006424|IPR020830|IPR020828
IP_758374	EIF4A1P7	EIF4A1	ENSP00000293831.8	1	828	4	Helicase superfamily 1/2, ATP-binding domain|DEAD/DEAH box helicase domain|P-loop containing nucleoside triphosphate hydrolase|Helicase, C-terminal	P-loop containing nucleoside triphosphate hydrolase|ATP-dependent RNA helicase DEAD-box, conserved site|RNA helicase, DEAD-box type, Q motif|Helicase superfamily 1/2, ATP-binding domain|Helicase, C-terminal|DEAD/DEAH box helicase domain	IPR014001|IPR001650|IPR011545|IPR027417	IPR011545|IPR001650|IPR014014|IPR027417|IPR014001|IPR000629
IP_775646	RPLP0P2	RPLP0	ENSP00000339027.3	1	1337	2	60S acidic ribosomal protein P0|Ribosomal protein L10P	60S acidic ribosomal protein P0|Ribosomal protein L10P	IPR001790|IPR030670	IPR001790|IPR030670
IP_672168	GAPDHP46	GAPDH	ENSP00000229239.5	1	610	5	Glyceraldehyde 3-phosphate dehydrogenase, active site|NAD(P)-binding domain|Glyceraldehyde 3-phosphate dehydrogenase, catalytic domain|Glyceraldehyde/Erythrose phosphate dehydrogenase family|Glyceraldehyde 3-phosphate dehydrogenase, NAD(P) binding domain	Glyceraldehyde 3-phosphate dehydrogenase, active site|NAD(P)-binding domain|Glyceraldehyde 3-phosphate dehydrogenase, catalytic domain|Glyceraldehyde-3-phosphate dehydrogenase, type I|Glyceraldehyde/Erythrose phosphate dehydrogenase family|Glyceraldehyde 3-phosphate dehydrogenase, NAD(P) binding domain	IPR016040|IPR020829|IPR020831|IPR020828|IPR020830	IPR016040|IPR020829|IPR020831|IPR006424|IPR020830|IPR020828
IP_736336	ASB9P1	ASB9	ENSP00000369850.3	1	532	2	Ankyrin repeat-containing domain|Ankyrin repeat	Ankyrin repeat-containing domain|Ankyrin repeat	IPR002110|IPR020683	IPR002110|IPR020683
IP_591881	GAPDHP63	GAPDH	ENSP00000229239.5	1	709	3	NAD(P)-binding domain|Glyceraldehyde 3-phosphate dehydrogenase, NAD(P) binding domain|Glyceraldehyde/Erythrose phosphate dehydrogenase family	Glyceraldehyde 3-phosphate dehydrogenase, active site|NAD(P)-binding domain|Glyceraldehyde 3-phosphate dehydrogenase, catalytic domain|Glyceraldehyde-3-phosphate dehydrogenase, type I|Glyceraldehyde/Erythrose phosphate dehydrogenase family|Glyceraldehyde 3-phosphate dehydrogenase, NAD(P) binding domain	IPR020828|IPR020831|IPR016040	IPR016040|IPR020829|IPR020831|IPR006424|IPR020830|IPR020828
IP_571963	AC024451.2	NSFL1C	ENSP00000216879.4	1	845	2	UBA-like|SEP domain	Ubiquitin-related domain|UBA-like|UBX domain|SEP domain	IPR012989|IPR009060	IPR012989|IPR009060|IPR001012|IPR029071
IP_789496	DYNC1I2P1	DYNC1I2	ENSP00000339430.4	1	881	1	Cytoplasmic dynein 1 intermediate chain 1/2	WD40 repeat|WD40-repeat-containing domain|Cytoplasmic dynein 1 intermediate chain 1/2|WD40/YVTN repeat-like-containing domain	IPR025956	IPR001680|IPR025956|IPR017986|IPR015943
IP_658154	HSPD1P7	HSPD1	ENSP00000340019.2	1	685	2	Chaperone tailless complex polypeptide 1 (TCP-1)|Chaperonin Cpn60/TCP-1 family|GroEL-like equatorial domain	GroEL-like apical domain|Chaperonin Cpn60/TCP-1 family|Chaperonin Cpn60, conserved site|Chaperonin Cpn60|GroEL-like equatorial domain	IPR002423|IPR027413|IPR017998	IPR018370|IPR027413|IPR001844|IPR002423|IPR027409
IP_637160	AL078621.1	SNRPA1	ENSP00000254193.6	1	1251	2	U2A'/phosphoprotein 32 family A, C-terminal|Leucine-rich repeat	U2A'/phosphoprotein 32 family A, C-terminal|Leucine-rich repeat	IPR001611|IPR003603	IPR001611|IPR003603
IP_671420	PSAT1P3	PSAT1	ENSP00000365773.3	1	894	3	Pyridoxal phosphate-dependent transferase|Aminotransferase class V domain|Pyridoxal phosphate-dependent transferase, major region, subdomain 1	Pyridoxal phosphate-dependent transferase|Pyridoxal phosphate-dependent transferase, major region, subdomain 2|Phosphoserine aminotransferase|Aminotransferase class V domain|Aminotransferase class-V, pyridoxal-phosphate binding site|Pyridoxal phosphate-dependent transferase, major region, subdomain 1	IPR015421|IPR000192|IPR015424	IPR015424|IPR000192|IPR015422|IPR022278|IPR015421|IPR020578
IP_570964	NPM1P52	NPM1	ENSP00000428755.1	1	219	2	Nucleoplasmin core domain|Nucleoplasmin	Nucleoplasmin core domain|Nucleoplasmin	IPR024057|IPR004301	IPR024057|IPR004301
IP_560713	GAPDHP1	GAPDH	ENSP00000229239.5	1	970	3	NAD(P)-binding domain|Glyceraldehyde 3-phosphate dehydrogenase, catalytic domain|Glyceraldehyde/Erythrose phosphate dehydrogenase family	Glyceraldehyde 3-phosphate dehydrogenase, active site|NAD(P)-binding domain|Glyceraldehyde 3-phosphate dehydrogenase, catalytic domain|Glyceraldehyde-3-phosphate dehydrogenase, type I|Glyceraldehyde/Erythrose phosphate dehydrogenase family|Glyceraldehyde 3-phosphate dehydrogenase, NAD(P) binding domain	IPR020831|IPR016040|IPR020829	IPR016040|IPR020829|IPR020831|IPR006424|IPR020830|IPR020828
IP_761691	HSPD1P4	HSPD1	ENSP00000340019.2	1	1968.5	4	Chaperonin Cpn60|GroEL-like apical domain|Chaperonin Cpn60/TCP-1 family|GroEL-like equatorial domain	GroEL-like apical domain|Chaperonin Cpn60/TCP-1 family|Chaperonin Cpn60, conserved site|Chaperonin Cpn60|GroEL-like equatorial domain	IPR002423|IPR027409|IPR001844|IPR027413	IPR018370|IPR027413|IPR001844|IPR002423|IPR027409
IP_755938	RPSAP54	RPSA	ENSP00000346067.4	1	642	4	Ribosomal protein S2|Ribosomal protein S2, flavodoxin-like domain|Ribosomal protein S2, conserved site|Ribosomal protein S2, eukaryotic/archaeal	40S ribosomal protein SA|Ribosomal protein S2, eukaryotic/archaeal|Ribosomal protein S2, conserved site|Ribosomal protein S2|Ribosomal protein S2, eukaryotic|Ribosomal protein S2, flavodoxin-like domain	IPR023591|IPR001865|IPR018130|IPR005707	IPR001865|IPR027504|IPR018130|IPR027498|IPR023591|IPR005707
IP_557819	GAPDHP65	GAPDH	ENSP00000229239.5	1	668	5	Glyceraldehyde 3-phosphate dehydrogenase, active site|NAD(P)-binding domain|Glyceraldehyde 3-phosphate dehydrogenase, catalytic domain|Glyceraldehyde/Erythrose phosphate dehydrogenase family|Glyceraldehyde 3-phosphate dehydrogenase, NAD(P) binding domain	Glyceraldehyde 3-phosphate dehydrogenase, active site|NAD(P)-binding domain|Glyceraldehyde 3-phosphate dehydrogenase, catalytic domain|Glyceraldehyde-3-phosphate dehydrogenase, type I|Glyceraldehyde/Erythrose phosphate dehydrogenase family|Glyceraldehyde 3-phosphate dehydrogenase, NAD(P) binding domain	IPR016040|IPR020829|IPR020831|IPR020830|IPR020828	IPR016040|IPR020829|IPR020831|IPR006424|IPR020830|IPR020828
IP_635387	GLULP6	GLUL	ENSP00000307900.5	1	139	0	NA	Glutamine synthetase, catalytic domain|Glutamine synthetase, beta-Grasp domain|Glutamine synthetase/guanido kinase, catalytic domain|Glutamine synthetase, N-terminal conserved site|Glutamine synthetase, glycine-rich site	NA	IPR027302|IPR008146|IPR014746|IPR008147|IPR027303
IP_672870	EEF1A1P11	EEF1A1	ENSP00000330054.2	1	1305	4	Translation elongation factor EF1A/initiation factor IF2gamma, C-terminal|Translation elongation factor EFTu/EF1A, C-terminal|Translation protein, beta-barrel domain|Translation elongation factor EFTu/EF1A, domain 2	Translation protein, beta-barrel domain|P-loop containing nucleoside triphosphate hydrolase|Translation elongation factor EFTu/EF1A, domain 2|Tr-type G domain, conserved site|Translation elongation factor EF1A, eukaryotic/archaeal|Translation elongation factor EFTu/EF1A, C-terminal|Transcription factor, GTP-binding domain|Translation elongation factor EF1A/initiation factor IF2gamma, C-terminal	IPR004161|IPR009000|IPR004160|IPR009001	IPR004161|IPR004539|IPR031157|IPR009001|IPR027417|IPR009000|IPR000795|IPR004160
IP_3409528	ENPP7P13	ENPP7	ENSP00000332656.5	1	394.5	5	Type I phosphodiesterase/nucleotide pyrophosphatase/phosphate transferase|Alkaline phosphatase-like, alpha/beta/alpha|Ectonucleotide pyrophosphatase/phosphodiesterase family member 7|Alkaline-phosphatase-like, core domain|Ectonucleotide pyrophosphatase/phosphodiesterase family	Type I phosphodiesterase/nucleotide pyrophosphatase/phosphate transferase|Alkaline phosphatase-like, alpha/beta/alpha|Ectonucleotide pyrophosphatase/phosphodiesterase family member 7|Alkaline-phosphatase-like, core domain|Ectonucleotide pyrophosphatase/phosphodiesterase family	IPR017849|IPR002591|IPR017850|IPR024873|IPR029895	IPR017849|IPR002591|IPR017850|IPR024873|IPR029895
IP_747029	AL133163.1	RPLP0	ENSP00000339027.3	1	747	1	Ribosomal protein L10P	60S acidic ribosomal protein P0|Ribosomal protein L10P	IPR001790	IPR001790|IPR030670
IP_789305	ANXA2P3	ANXA2	ENSP00000346032.3	1	445	3	Annexin, type II|Annexin|Annexin repeat	Annexin repeat, conserved site|Annexin, type II|Annexin|Annexin repeat	IPR018502|IPR001464|IPR002389	IPR002389|IPR001464|IPR018502|IPR018252
IP_755869	GAPDHP69	GAPDH	ENSP00000229239.5	1	1452	4	NAD(P)-binding domain|Glyceraldehyde 3-phosphate dehydrogenase, catalytic domain|Glyceraldehyde 3-phosphate dehydrogenase, NAD(P) binding domain|Glyceraldehyde/Erythrose phosphate dehydrogenase family	Glyceraldehyde 3-phosphate dehydrogenase, active site|NAD(P)-binding domain|Glyceraldehyde 3-phosphate dehydrogenase, catalytic domain|Glyceraldehyde-3-phosphate dehydrogenase, type I|Glyceraldehyde/Erythrose phosphate dehydrogenase family|Glyceraldehyde 3-phosphate dehydrogenase, NAD(P) binding domain	IPR020828|IPR020831|IPR016040|IPR020829	IPR016040|IPR020829|IPR020831|IPR006424|IPR020830|IPR020828
IP_788703	XRCC6P1	XRCC6	ENSP00000384082.1	1	1300.5	6	Ku70/Ku80, N-terminal alpha/beta|von Willebrand factor, type A|Ku70|Ku70/Ku80 beta-barrel domain|SPOC-like, C-terminal domain|Ku70, bridge and pillars domain	Ku70/Ku80, N-terminal alpha/beta|von Willebrand factor, type A|Ku70|Ku70/Ku80 beta-barrel domain|SPOC-like, C-terminal domain|Ku70/Ku80 C-terminal arm|Ku70, bridge and pillars domain|SAP domain	IPR005161|IPR027388|IPR016194|IPR006165|IPR002035|IPR006164	IPR005161|IPR027388|IPR016194|IPR003034|IPR006165|IPR002035|IPR005160|IPR006164
IP_591777	TUBB3P1	TUBB3	ENSP00000320295.7	1	351.5	4	Tubulin/FtsZ, C-terminal|Tubulin|Tubulin/FtsZ, 2-layer sandwich domain|Beta tubulin	Tubulin|Beta tubulin|Tubulin/FtsZ, 2-layer sandwich domain|Beta tubulin, autoregulation binding site|Tubulin, C-terminal|Tubulin, conserved site|Tubulin/FtsZ, GTPase domain|Tubulin/FtsZ, C-terminal	IPR002453|IPR008280|IPR000217|IPR018316	IPR003008|IPR000217|IPR017975|IPR002453|IPR013838|IPR018316|IPR023123|IPR008280
IP_623047	EEF1A1P8	EEF1A1	ENSP00000330054	1	373	0	P-loop containing nucleoside triphosphate hydrolase|Transcription factor, GTP-binding domain	NA	IPR000795|IPR027417	NA
IP_746370	ADAM21P1	ADAM21	ENSP00000474385	1	663	0	Peptidase M12B, propeptide	NA	IPR002870	NA
IP_603739	HSPD1P1	HSPD1	ENSP00000340019.2	1	791	2	Chaperone tailless complex polypeptide 1 (TCP-1)|Chaperonin Cpn60/TCP-1 family|GroEL-like equatorial domain	GroEL-like apical domain|Chaperonin Cpn60/TCP-1 family|Chaperonin Cpn60, conserved site|Chaperonin Cpn60|GroEL-like equatorial domain	IPR002423|IPR027413|IPR017998	IPR018370|IPR027413|IPR001844|IPR002423|IPR027409
IP_597202	RPSAP2	RPSA	ENSP00000346067.4	1	646	3	Ribosomal protein S2|Ribosomal protein S2, flavodoxin-like domain|Ribosomal protein S2, eukaryotic/archaeal	40S ribosomal protein SA|Ribosomal protein S2, eukaryotic/archaeal|Ribosomal protein S2, conserved site|Ribosomal protein S2|Ribosomal protein S2, eukaryotic|Ribosomal protein S2, flavodoxin-like domain	IPR023591|IPR001865|IPR005707	IPR001865|IPR027504|IPR018130|IPR027498|IPR023591|IPR005707
IP_624363	EEF1A1P24	EEF1A1	ENSP00000330054.2	1	513	2	P-loop containing nucleoside triphosphate hydrolase|Transcription factor, GTP-binding domain	Translation protein, beta-barrel domain|P-loop containing nucleoside triphosphate hydrolase|Translation elongation factor EFTu/EF1A, domain 2|Tr-type G domain, conserved site|Translation elongation factor EF1A, eukaryotic/archaeal|Translation elongation factor EFTu/EF1A, C-terminal|Transcription factor, GTP-binding domain|Translation elongation factor EF1A/initiation factor IF2gamma, C-terminal	IPR000795|IPR027417	IPR004161|IPR004539|IPR031157|IPR009001|IPR027417|IPR009000|IPR000795|IPR004160
IP_619904	MUC20P1	MUC20	ENSP00000325431.6	1	1913	0	NA		NA
IP_603079	SETP21	SET	ENSP00000361777.4	2	970	1	Nucleosome assembly protein (NAP)	Nucleosome assembly protein (NAP)	IPR002164	IPR002164
IP_610386	HSP90AA4P	HSP90AA1	ENSP00000335153.7	2	497	3	Heat shock protein Hsp90, N-terminal|Heat shock protein Hsp90 family|Histidine kinase-like ATPase, C-terminal domain	Heat shock protein Hsp90, conserved site|Ribosomal protein S5 domain 2-type fold|Heat shock protein Hsp90, N-terminal|Heat shock protein Hsp90 family|Histidine kinase-like ATPase, C-terminal domain	IPR020575|IPR001404|IPR003594	IPR019805|IPR020575|IPR001404|IPR020568|IPR003594
IP_672618	AL354702.1	HSPA5	ENSP00000324173.6	2	1324.5	2	Heat shock protein 70, conserved site|Heat shock protein 70 family	Heat shock protein 70, conserved site|Heat shock protein 70kD, C-terminal domain|Heat shock protein 70 family|Heat shock protein 70kD, peptide-binding domain	IPR013126|IPR018181	IPR013126|IPR029048|IPR018181|IPR029047
IP_755625	HSP90AB6P	HSP90AB1	ENSP00000360609.1	2	128	1	Histidine kinase-like ATPase, C-terminal domain	Heat shock protein Hsp90, conserved site|Ribosomal protein S5 domain 2-type fold|Heat shock protein Hsp90, N-terminal|Heat shock protein Hsp90 family|Histidine kinase-like ATPase, C-terminal domain	IPR003594	IPR019805|IPR020575|IPR001404|IPR020568|IPR003594
IP_775497	PGAM1P8	PGAM1	ENSP00000359991.4	2	628	3	Phosphoglycerate mutase 1|Histidine phosphatase superfamily, clade-1|Histidine phosphatase superfamily	Phosphoglycerate mutase 1|Histidine phosphatase superfamily, clade-1|Histidine phosphatase superfamily|Phosphoglycerate/bisphosphoglycerate mutase, active site	IPR013078|IPR005952|IPR029033	IPR013078|IPR001345|IPR005952|IPR029033
IP_686636	SEPT7P8	44446	NP_001229885.1	2	426.5	2	Septin|Septin-type guanine nucleotide-binding (G) domain	Septin 7|P-loop containing nucleoside triphosphate hydrolase|Septin|Septin-type guanine nucleotide-binding (G) domain	IPR016491|IPR030379	IPR016491|IPR008115|IPR030379|IPR027417
IP_628102	PGAM1P4	PGAM1	ENSP00000359991.4	2	588	2	Phosphoglycerate mutase 1|Histidine phosphatase superfamily	Phosphoglycerate mutase 1|Histidine phosphatase superfamily, clade-1|Histidine phosphatase superfamily|Phosphoglycerate/bisphosphoglycerate mutase, active site	IPR005952|IPR029033	IPR013078|IPR001345|IPR005952|IPR029033
IP_710744	UBBP4	UBB	ENSP00000464594.1	2	215	3	Ubiquitin|Ubiquitin-related domain|Ubiquitin domain|Ubiquitin conserved site	Ubiquitin|Ubiquitin-related domain|Ubiquitin domain	IPR000626|IPR019956|IPR019954|IPR029071	IPR000626|IPR019956|IPR029071
IP_556449	LDHBP2	LDHB	ENSP00000379386.1	2	330	3	NAD(P)-binding domain|Lactate/malate dehydrogenase, N-terminal|L-lactate/malate dehydrogenase	Lactate/malate dehydrogenase, N-terminal|Lactate dehydrogenase/glycoside hydrolase, family 4, C-terminal|L-lactate dehydrogenase, active site|NAD(P)-binding domain|L-lactate/malate dehydrogenase|L-lactate dehydrogenase|Lactate/malate dehydrogenase, C-terminal	IPR001236|IPR001557|IPR016040	IPR016040|IPR001236|IPR022383|IPR011304|IPR018177|IPR015955|IPR001557
IP_790907	EIF3LP2	EIF3L	NP_001229852.1	2	1277	1	Translation initiation factor 3 complex subunit L	Tetratricopeptide-like helical domain|Translation initiation factor 3 complex subunit L	IPR019382	IPR011990|IPR019382
IP_670861	SLC25A3P1	SLC25A3	ENSP00000188376.5	2	367	2	Mitochondrial substrate/solute carrier|Mitochondrial carrier domain	Mitochondrial substrate/solute carrier|Mitochondrial carrier domain	IPR018108|IPR023395	IPR018108|IPR023395
IP_620044	CCT6P4	CCT6A	ENSP00000275603.4	2	230	2	Chaperonin Cpn60/TCP-1 family|GroEL-like equatorial domain	Chaperone tailless complex polypeptide 1 (TCP-1)|GroEL-like apical domain|Chaperonin Cpn60/TCP-1 family|Chaperonin TCP-1, conserved site|TCP-1-like chaperonin intermediate domain|T-complex protein 1, zeta subunit|GroEL-like equatorial domain	IPR002423|IPR027413	IPR027413|IPR027410|IPR012722|IPR002423|IPR027409|IPR002194|IPR017998
IP_581010	CCT6P3	CCT6A	ENSP00000275603.4	2	194	2	Chaperonin Cpn60/TCP-1 family|TCP-1-like chaperonin intermediate domain	Chaperone tailless complex polypeptide 1 (TCP-1)|GroEL-like apical domain|Chaperonin Cpn60/TCP-1 family|Chaperonin TCP-1, conserved site|TCP-1-like chaperonin intermediate domain|T-complex protein 1, zeta subunit|GroEL-like equatorial domain	IPR002423|IPR027410	IPR027413|IPR027410|IPR012722|IPR002423|IPR027409|IPR002194|IPR017998
IP_3381524	AKR7A2P1	AKR7A2	ENSP00000235835.3	2	763	2	Aldo/keto reductase|NADP-dependent oxidoreductase domain	Aldo/keto reductase|NADP-dependent oxidoreductase domain	IPR001395|IPR023210	IPR001395|IPR023210
IP_572422	TUBBP1	TUBB	NP_001280145.1	3	1062	6	Tubulin|Beta tubulin|Tubulin/FtsZ, 2-layer sandwich domain|Tubulin, C-terminal|Tubulin/FtsZ, GTPase domain|Tubulin/FtsZ, C-terminal	Tubulin|Beta tubulin|Tubulin/FtsZ, 2-layer sandwich domain|Tubulin, C-terminal|Tubulin, conserved site|Tubulin/FtsZ, GTPase domain|Tubulin/FtsZ, C-terminal	IPR003008|IPR000217|IPR002453|IPR018316|IPR023123|IPR008280	IPR003008|IPR000217|IPR017975|IPR002453|IPR018316|IPR023123|IPR008280
IP_723386	RPL18P13	RPL18	ENSP00000447001.1	3	306	2	Ribosomal protein L18e/L15P|Ribosomal protein L18e	Ribosomal protein L18e|Ribosomal protein L18e/L15P|Ribosomal protein L18e, conserved site	IPR000039|IPR021131	IPR000039|IPR021132|IPR021131
IP_762158	TUBB8P5	TUBB2B	ENSP00000259818.6	3	799	6	Tubulin|Beta tubulin|Tubulin/FtsZ, 2-layer sandwich domain|Tubulin, C-terminal|Tubulin/FtsZ, GTPase domain|Tubulin/FtsZ, C-terminal	Tubulin|Beta tubulin|Tubulin/FtsZ, 2-layer sandwich domain|Beta tubulin, autoregulation binding site|Tubulin, C-terminal|Tubulin, conserved site|Tubulin/FtsZ, GTPase domain|Tubulin/FtsZ, C-terminal	IPR003008|IPR000217|IPR002453|IPR018316|IPR023123|IPR008280	IPR003008|IPR000217|IPR017975|IPR002453|IPR013838|IPR018316|IPR023123|IPR008280
IP_621894	HSPA8P9	HSPA8	ENSP00000227378.3	3	793.5	1	Heat shock protein 70 family	Heat shock protein 70, conserved site|Heat shock protein 70kD, C-terminal domain|Heat shock protein 70 family|Heat shock protein 70kD, peptide-binding domain	IPR013126	IPR013126|IPR029048|IPR018181|IPR029047
IP_762570	ELOCP31	ELOC	ENSP00000428171.1	3	349	3	SKP1 component, POZ domain|POZ domain|S-phase kinase-associated protein 1-like	SKP1 component, POZ domain|POZ domain|S-phase kinase-associated protein 1-like	IPR011333|IPR001232|IPR016073	IPR011333|IPR001232|IPR016073
IP_557390	AC239600.2	TUBA1A	ENSP00000448725.1	3	269.5	2	Tubulin|Tubulin/FtsZ, GTPase domain	Tubulin|Alpha tubulin|Tubulin/FtsZ, GTPase domain	IPR003008|IPR000217	IPR002452|IPR003008|IPR000217
IP_763499	HSPA8P5	HSPA8	ENSP00000227378.3	3	624.5	1	Heat shock protein 70 family	Heat shock protein 70, conserved site|Heat shock protein 70kD, C-terminal domain|Heat shock protein 70 family|Heat shock protein 70kD, peptide-binding domain	IPR013126	IPR013126|IPR029048|IPR018181|IPR029047
IP_557240	TUBB4AP1	TUBB4A	ENSP00000264071.1	4	127	2	Tubulin|Tubulin/FtsZ, GTPase domain|Beta-tubulin, nematoda	Tubulin|Beta tubulin|Tubulin/FtsZ, 2-layer sandwich domain|Beta tubulin, autoregulation binding site|Tubulin, C-terminal|Tubulin, conserved site|Tubulin/FtsZ, GTPase domain|Tubulin/FtsZ, C-terminal	IPR003008|IPR000217|IPR031207	IPR003008|IPR000217|IPR017975|IPR002453|IPR013838|IPR018316|IPR023123|IPR008280
IP_637308	RPL23AP29	RPL23A	ENSP00000468402.1	4	203	3	Ribosomal protein L25/L23|Nucleotide-binding alpha-beta plait domain|Ribosomal protein L23/L15e core domain	Nucleotide-binding alpha-beta plait domain|Ribosomal protein L23/L15e core domain|Ribosomal protein L23/L25, conserved site|Ribosomal protein L23/L25, N-terminal|Ribosomal protein L23|Ribosomal protein L25/L23	IPR012678|IPR013025|IPR012677	IPR001014|IPR013025|IPR012677|IPR005633|IPR012678|IPR019985
IP_667404	AL390728.1	HSPA8	ENSP00000227378.3	4	672	1	Heat shock protein 70 family	Heat shock protein 70, conserved site|Heat shock protein 70kD, C-terminal domain|Heat shock protein 70 family|Heat shock protein 70kD, peptide-binding domain	IPR013126	IPR013126|IPR029048|IPR018181|IPR029047
IP_595308	HNRNPA1P58	HNRNPA1	ENSP00000341826.6	4	425	0		RNA recognition motif domain|Nucleotide-binding alpha-beta plait domain		IPR000504|IPR012677
IP_623594	PPIAP71	PPIA	ENSP00000419425.1	4	168	3	Cyclophilin-type peptidyl-prolyl cis-trans isomerase|Cyclophilin-type peptidyl-prolyl cis-trans isomerase domain|Cyclophilin-like domain	Cyclophilin-type peptidyl-prolyl cis-trans isomerase|Cyclophilin-type peptidyl-prolyl cis-trans isomerase domain|Cyclophilin-like domain|Cyclophilin-type peptidyl-prolyl cis-trans isomerase, conserved site	IPR029000|IPR024936|IPR002130	IPR029000|IPR024936|IPR020892|IPR002130
IP_557268	HSPA8P1	HSPA8	ENSP00000227378.3	4	382	2	Heat shock protein 70 family|Heat shock protein 70kD, peptide-binding domain	Heat shock protein 70, conserved site|Heat shock protein 70kD, C-terminal domain|Heat shock protein 70 family|Heat shock protein 70kD, peptide-binding domain	IPR013126|IPR029047	IPR013126|IPR029048|IPR018181|IPR029047
IP_582257	HSPA8P8	HSPA8	ENSP00000435908.1	5	18	1	Heat shock protein 70, conserved site|Heat shock protein 70 family	Heat shock protein 70kD, C-terminal domain|Heat shock protein 70 family|Heat shock protein 70kD, peptide-binding domain	IPR013126|IPR018181	IPR013126|IPR029048|IPR029047
IP_557223	HSPA8P20	HSPA8	ENSP00000434851	5	201	0	Heat shock protein 70 family	NA	IPR013126	NA
IP_638538	EEF1A1P12	EEF1A1	ENSP00000330054.2	5	824	2	P-loop containing nucleoside triphosphate hydrolase|Transcription factor, GTP-binding domain	Translation protein, beta-barrel domain|P-loop containing nucleoside triphosphate hydrolase|Translation elongation factor EFTu/EF1A, domain 2|Tr-type G domain, conserved site|Translation elongation factor EF1A, eukaryotic/archaeal|Translation elongation factor EFTu/EF1A, C-terminal|Transcription factor, GTP-binding domain|Translation elongation factor EF1A/initiation factor IF2gamma, C-terminal	IPR000795|IPR027417	IPR004161|IPR004539|IPR031157|IPR009001|IPR027417|IPR009000|IPR000795|IPR004160
IP_671454	ACTG1P21	ACTG1	ENSP00000461407.1	5	232	1	Actin family	Actin, conserved site|Actin family|Actin/actin-like conserved site	IPR004000	IPR004000|IPR004001|IPR020902
IP_581325	HSPA8P16	HSPA8	ENSP00000227378.3	5	329.5	1	Heat shock protein 70 family	Heat shock protein 70, conserved site|Heat shock protein 70kD, C-terminal domain|Heat shock protein 70 family|Heat shock protein 70kD, peptide-binding domain	IPR013126	IPR013126|IPR029048|IPR018181|IPR029047
IP_667401	AL390728.1	HSPA8	ENSP00000227378.3	5	605	3	Heat shock protein 70, conserved site|Heat shock protein 70 family|Heat shock protein 70kD, peptide-binding domain	Heat shock protein 70, conserved site|Heat shock protein 70kD, C-terminal domain|Heat shock protein 70 family|Heat shock protein 70kD, peptide-binding domain	IPR013126|IPR018181|IPR029047	IPR013126|IPR029048|IPR018181|IPR029047
IP_710742	UBBP4	UBB	ENSP00000464594.1	6	207	3	Ubiquitin|Ubiquitin-related domain|Ubiquitin domain|Ubiquitin conserved site	Ubiquitin|Ubiquitin-related domain|Ubiquitin domain	IPR000626|IPR019956|IPR019954|IPR029071	IPR000626|IPR019956|IPR029071
IP_760824	AC068993.1	RALA	ENSP00000005257.2	6	305	4	Small GTPase superfamily|Small GTPase superfamily, Ras type|P-loop containing nucleoside triphosphate hydrolase|Ras-related protein Ral	Small GTPase superfamily|P-loop containing nucleoside triphosphate hydrolase|Ran GTPase|Small GTP-binding protein domain|Small GTPase superfamily, Rho type|Small GTPase superfamily, Ras type|Small GTPase superfamily, Rab type|Ras-related protein Ral	IPR028412|IPR001806|IPR020849|IPR027417	IPR003579|IPR028412|IPR005225|IPR027417|IPR003578|IPR001806|IPR020849|IPR002041
IP_639798	RPL23AP32	RPL23A	ENSP00000389103.2	6	561	4	Ribosomal protein L23/L25, N-terminal|Nucleotide-binding alpha-beta plait domain|Ribosomal protein L23/L15e core domain|Ribosomal protein L25/L23	Nucleotide-binding alpha-beta plait domain|Ribosomal protein L23/L15e core domain|Ribosomal protein L23/L25, conserved site|Ribosomal protein L23/L25, N-terminal|Ribosomal protein L23|Ribosomal protein L25/L23	IPR012678|IPR013025|IPR012677|IPR005633	IPR001014|IPR013025|IPR012677|IPR005633|IPR012678|IPR019985
IP_774695	TUBAP2	TUBA1C	ENSP00000443475.1	6	1821	6	Tubulin|Tubulin/FtsZ, 2-layer sandwich domain|Tubulin, conserved site|Alpha tubulin|Tubulin/FtsZ, GTPase domain|Tubulin/FtsZ, C-terminal	Tubulin|Tubulin/FtsZ, 2-layer sandwich domain|Tubulin, C-terminal|Alpha tubulin|Tubulin, conserved site|Tubulin/FtsZ, GTPase domain|Tubulin/FtsZ, C-terminal	IPR003008|IPR000217|IPR017975|IPR018316|IPR002452|IPR008280	IPR003008|IPR000217|IPR017975|IPR018316|IPR002452|IPR023123|IPR008280
IP_557270	HSPA8P1	HSPA8	ENSP00000227378.3	7	515.5	1	Heat shock protein 70 family	Heat shock protein 70, conserved site|Heat shock protein 70kD, C-terminal domain|Heat shock protein 70 family|Heat shock protein 70kD, peptide-binding domain	IPR013126	IPR013126|IPR029048|IPR018181|IPR029047
IP_578417	RPL7P59	RPL7	ENSP00000339795.2	7	299	1	Ribosomal protein L30, ferredoxin-like fold domain	Ribosomal protein L7, eukaryotic|Ribosomal protein L30, N-terminal|Ribosomal protein L30, conserved site|Ribosomal protein L30, ferredoxin-like fold domain	IPR016082	IPR016082|IPR012988|IPR005998|IPR018038
IP_755876	NUS1P2	NUS1	ENSP00000357480.3	no path	538	1	Decaprenyl diphosphate synthase-like	Decaprenyl diphosphate synthase-like	IPR001441	IPR001441
IP_639223	AK2P2	AK2	ENSP00000346921.6	no path	418	2	P-loop containing nucleoside triphosphate hydrolase|Adenylate kinase/UMP-CMP kinase	P-loop containing nucleoside triphosphate hydrolase|Adenylate kinase 2|Adenylate kinase subfamily|Adenylate kinase/UMP-CMP kinase|Adenylate kinase, active site lid domain	IPR000850|IPR027417	IPR006259|IPR007862|IPR000850|IPR027417|IPR028587
IP_776992	KRT8P41	KRT8	ENSP00000293308.6	no path	704	3	Intermediate filament protein|Intermediate filament protein, conserved site|Keratin, type II	Intermediate filament protein|Prefoldin|Intermediate filament protein, conserved site|Keratin, type II	IPR003054|IPR001664|IPR018039	IPR009053|IPR001664|IPR018039|IPR003054
IP_590800	GAPDHP72	GAPDH	ENSP00000229239.5	no path	1033	5	Glyceraldehyde 3-phosphate dehydrogenase, active site|NAD(P)-binding domain|Glyceraldehyde 3-phosphate dehydrogenase, catalytic domain|Glyceraldehyde/Erythrose phosphate dehydrogenase family|Glyceraldehyde 3-phosphate dehydrogenase, NAD(P) binding domain	Glyceraldehyde 3-phosphate dehydrogenase, active site|NAD(P)-binding domain|Glyceraldehyde 3-phosphate dehydrogenase, catalytic domain|Glyceraldehyde-3-phosphate dehydrogenase, type I|Glyceraldehyde/Erythrose phosphate dehydrogenase family|Glyceraldehyde 3-phosphate dehydrogenase, NAD(P) binding domain	IPR016040|IPR020829|IPR020831|IPR020828|IPR020830	IPR016040|IPR020829|IPR020831|IPR006424|IPR020830|IPR020828
IP_708794	KRT41P	KRT38	ENSP00000246646.2	no path	698	3	Intermediate filament protein|Intermediate filament protein, conserved site|Keratin, type I	Intermediate filament protein|Intermediate filament protein, conserved site|Keratin, type I	IPR002957|IPR001664|IPR018039	IPR002957|IPR001664|IPR018039
IP_079312	ENO1P1	ENO1	ENSP00000234590.4	no path	1755	5	Enolase N-terminal domain-like|Enolase|Enolase, N-terminal|Enolase, C-terminal|Enolase C-terminal domain-like	Enolase, conserved site|Enolase N-terminal domain-like|Enolase|Enolase, N-terminal|Enolase, C-terminal|Enolase C-terminal domain-like	IPR029065|IPR020811|IPR029017|IPR020810|IPR000941	IPR029065|IPR020809|IPR020811|IPR029017|IPR020810|IPR000941
