# Supplementary material for: Newfound Coding Potential of Transcripts Unveils Missing Members of Human Protein Communities
Source: Genomics Proteomics Bioinformatics. 2022 Sep 30;21(3):515–34. doi: 10.1016/j.gpb.2022.09.008 (PMC10787177; doi:10.1016/j.gpb.2022.09.008)
Supplement: Supplementary Table S5 [file mmc6.xlsx]

## Sheet: Table S3
Table S3 Bait–prey pairs involving detected altProts
Note: This table lists bait–prey pairs involving detected altProts. Detailed information include bait gene, prey altProt accession, prey gene, bait–prey pairs involving an altProt and a refProt from the same gene, bait–prey pairs involving a pseudogene-encoded altProt interacting with the refProt of the corresponding parent gene, sequences of the peptides, and sequence coverage. 1 A score of 1 in…
Bait	Prey	Prey gene	alt–ref same gene1	alt–ref pseudogene2	Count replicates	Count total unique peptides	Total unique peptides	Detected coverage	Peptides set meets HPP PE13	Count unique peptides validated PepQuery	PepQuery peptides	Z score	WD score	Entropy	HCIP classifier score
SNRPA1	IP_158762	GIMAP1	0	0	2	1	APVLGAAPQAVVGGR	0.3	0	1	APVLGAAPQAVVGGR	54.8361225	59.5568528	1	1
CRIP1	IP_2348194	UBE3D	0	0	2	1	MTLFLYFRNK	0.1754386	0	1	MTLFLYFRNK	54.8361225	59.5568528	1	1
GCHFR	IP_243685	FUS	0	0	2	1	WIPGVSTDR	0.10465116	0	1	WIPGVSTDR	54.8361225	59.5568528	1	1
TPRA1	IP_581916	SLC25A5P5	0	0	2	1	LLLEVQHASK	0.06493506	0	1	LLLEVQHASK	54.8361225	59.5568528	1	1
MLLT11	IP_638538	EEF1A1P12	0	0	2	1	YYVTIVDAPGHR	0.07017544	0	1	YYVTIVDAPGHR	54.8361225	59.5568528	1	1
MLLT11	IP_580996	LINC02604	0	0	2	1	LLPPDGIFR	0.11538462	0	1	LLPPDGIFR	54.8361225	59.5568528	1	1
SPINK2	IP_766428	KRR1	0	0	2	1	KAELGGLLEPGR	0.26666667	0	1	KAELGGLLEPGR	54.8361225	59.5568528	1	1
SPINK4	IP_788569	LRRC4C	0	0	2	0		0.19512195	0	1	SMFIFLYK	54.8361225	59.5568528	1	1
AP2S1	IP_611467	SPINK9	0	0	2	1	ASGADAINWK	0.22727273	0	1	ASGADAINWK	54.8361225	59.5568528	1	1
H2AFX	IP_3406860	SLC25A29	0	0	2	1	SNIIIVHLR	0.23684211	0	1	SNIIIVHLR	54.8361225	59.5568528	1	1
NOL12	IP_723386	RPL18P13	0	0	2	1	TDSTFNQVVLK	0.125	0	1	TDSTFNQVVLK	54.8361225	59.5568528	1	1
NUDT1	IP_122416	NR3C2	0	0	2	1	ETDPGRGSDGDQR	0.30232558	0	1	ETDPGRGSDGDQR	54.8361225	59.5568528	1	1
TAP2	IP_667737	AL954650.1	0	0	2	1	ILNFILTDPR	0.13157895	0	1	ILNFILTDPR	54.8361225	59.5568528	1	1
TMCC2	IP_689722	AC008567.1	0	0	2	1	HQGVMVGIGQK	0.08333333	0	1	HQGVMVGIGQK	54.8361225	59.5568528	1	1
ATP2B2	IP_100681	ATP2B2	1	0	2	2	MYPGEELHNQRGDQPSDVLIGFQYKR|GDQPSDVLIGFQYKRHQSQPTALLQGRK	0.90697674	1	28	GDQPSDVLIGFQYKR|NQRGDQPSDVLIGFQYK|HQSQPTAL|GDQPSDVLIGF|HQSQPTALLQGRK|MYPGEELHNQRGDQPSDVLIGFQYK|YPGEELHNQR|RHQSQPTALLQGR|PTALLQGR|GDQPSDVLIGFQYK|PSDVLIGFQYK|SQPTALLQGRK|KRHQSQPTALLQGR|RGDQPSDVLIGFQYK|VLIGFQYK|QPSDVLIGFQYK|GEELHNQR|HQSQPTALLQGR|QSQPTALLQGR|GDQPSDVLIGFQY|QPSDVLIGFQYKR|HQSQPTALLQG|MYPGEELHNQR|GDQPSDVLIGFQYKRHQSQPTALLQGR|PTALLQGRK|HQSQPTALLQ|SQPTALLQGR|DQPSDVLIGFQYK	54.8361225	465.15389	1	1
PTPRA	IP_786527	CASC2	0	0	2	1	FIKVLIPVK	0.12676056	0	1	FIKVLIPVK	54.8361225	84.2261089	1	1
ZFYVE20	IP_3390493	LOC112268467	0	0	2	1	QDDLFLPYTK	0.2	0	1	QDDLFLPYTK	54.8361225	84.2261089	1	1
DDX20	IP_3201973	CARD17	0	0	2	0		0.1509434	0	1	LALIIFNK	54.8361225	59.5568528	1	1
AP1S2	IP_2391344	LOC105378807	0	0	2	1	MEALSAFSRSYLEK	0.24137931	0	1	MEALSAFSRSYLEK	54.8361225	59.5568528	1	1
TCAP	IP_557270	HSPA8P1	0	0	2	2	SFYPEDVSSMVLTK|NQVAMNPTNAVFDAKR	0.26785714	1	2	SFYPEDVSSMVLTK|NQVAMNPTNAVFDAKR	54.8361225	59.5568528	1	1
MRPL12	IP_711690	SLC38A10	0	0	2	1	APVLLFNIPL	0.22727273	0	1	APVLLFNIPL	54.8361225	59.5568528	1	1
MTHFS	IP_074307	RASAL2	0	0	2	1	KQQCFSNKLMLILNYK	0.35555556	0	1	KQQCFSNKLMLILNYK	54.8361225	84.2261089	1	1
UBE2E3	IP_579683	RPS27AP12	0	0	2	1	DVLSDYNIQK	0.19230769	0	1	DVLSDYNIQK	54.8361225	59.5568528	1	1
TXNDC9	IP_194273	ELP4	0	0	2	0		0.20512821	0	1	HILKLVER	54.8361225	59.5568528	1	1
C16orf93	IP_771272	ATF7IP	0	0	2	1	LLQDKAVIDK	0.15873016	0	1	LLQDKAVIDK	54.8361225	59.5568528	1	1
TPPP	IP_209309	ARF3	0	0	2	1	FDPSGDTTSRTPK	0.36111111	0	1	FDPSGDTTSRTPK	54.8361225	59.5568528	1	1
HLF	IP_755876	NUS1P2	0	0	2	0		0.0733945	0	1	VLLPEDGK	54.8361225	59.5568528	1	1
CSPP1	IP_767719	ZNF84	0	0	2	0		0.16666667	0	1	ISTHLVIR	54.8361225	59.5568528	1	1
GSTA1	IP_228922	AL137786.1	0	0	2	1	IEGAPKIAIIK	0.34375	0	1	IEGAPKIAIIK	54.8361225	59.5568528	1	1
PRELID1	IP_2360322	RETREG1	0	0	2	1	MPYRFLVHR	0.1	0	1	MPYRFLVHR	54.8361225	84.2261089	1	1
CEACAM21	IP_276857	NPAS1	0	0	2	1	RHLQPAGQGFHR	0.04270463	0	1	RHLQPAGQGFHR	54.8361225	59.5568528	1	1
KLK11	IP_593099	TUBB2BP1	0	0	2	1	IRSGPFGQIYRPDNFVFGQSGAGNNWAK	0.12444444	0	2	SGPFGQIYRPDNFVFGQSGAGNNWAK|IRSGPFGQIYRPDNFVFGQSGAGNNWAK	54.8361225	59.5568528	1	1
NXPH3	IP_562397	SMPX	0	0	2	1	VVMTHQLQEKEMISK	0.30612245	0	1	VVMTHQLQEKEMISK	54.8361225	59.5568528	1	1
PGAM2	IP_628102	PGAM1P4	0	0	2	2	MRKAMEAVAAQGK|TIAKALPFWNEEIVPQIK	0.248	1	4	AKALPFWNEEIVPQIK|TIAKALPFWNEEIVPQIK|MRKAMEAVAAQGK|IAKALPFWNEEIVPQIK	54.8361225	145.8839	1	1
SNRPA1	IP_637160	AL078621.1	0	1	2	1	GGPSPGDVETIK	0.04705882	0	1	GGPSPGDVETIK	54.8361225	59.5568528	1	1
CLIC5	IP_2320285	PTPN20	0	0	2	1	MTQGRVEVEGPR	0.28571429	0	1	MTQGRVEVEGPR	54.8361225	84.2261089	1	1
METTL21C	IP_133161	FAT2	0	0	2	0		0.13114754	0	1	GLKLGLLK	54.8361225	59.5568528	1	1
PITPNC1	IP_135984	LUCAT1	0	0	2	0		0.22222222	0	1	MLLMKLLK	54.8361225	103.155495	1	1
CBFA2T2	IP_773722	AP001318.1	0	0	2	1	PIPGFPQATRK	0.31428571	0	1	PIPGFPQATRK	54.8361225	84.2261089	1	1
DKK1	IP_3412977	LOC102725180	0	0	2	1	SPLLLFQGR	0.12162162	0	1	SPLLLFQGR	54.8361225	59.5568528	1	1
FHL3	IP_084200	C2orf71	0	0	2	1	KVVPKILPNGK	0.18644068	0	1	KVVPKILPNGK	54.8361225	59.5568528	1	1
ICAM2	IP_762400	LOC729291	0	0	2	1	KSFFLPHSNLFLYK	0.41176471	0	1	KSFFLPHSNLFLYK	54.8361225	84.2261089	1	1
CBR1	IP_289338	CBR1	1	0	2	1	VPMDNLFQR	0.26470588	0	1	VPMDNLFQR	54.8361225	84.2261089	1	1
DNAAF2	IP_556791	AL391419.1	0	0	2	1	PSWGNHTPIFR	0.16923077	0	1	PSWGNHTPIFR	54.8361225	59.5568528	1	1
FAM131C	IP_671823	AL355994.2	0	0	2	1	VAHLIEWKGWSAQR	0.12389381	0	1	VAHLIEWKGWSAQR	54.8361225	59.5568528	1	1
ASB9	IP_195391	MADD	0	0	2	1	IPLLSSPSLTR	0.1375	0	1	IPLLSSPSLTR	54.8361225	59.5568528	1	1
OTUD6B	IP_150018	TNRC18	0	0	2	1	LAQLRLAAR	0.05202312	0	1	LAQLRLAAR	54.8361225	59.5568528	1	1
RPS2	IP_651189	AL096701.1	0	0	2	1	IPDWFLNRR	0.07692308	0	1	IPDWFLNRR	54.8361225	59.5568528	1	1
RPS2	IP_592636	AL139100.1	0	0	2	1	IAIYELLFKK	0.19230769	0	1	IAIYELLFKK	54.8361225	59.5568528	1	1
HOGA1	IP_665467	AL121916.1	0	0	2	0		0.08888889	0	1	LGLLVHKK	54.8361225	84.2261089	1	1
MAGEA4	IP_2393965	LOC105376850	0	0	2	1	VDEALSVPSRR	0.26829268	0	1	VDEALSVPSRR	54.8361225	59.5568528	1	1
CCDC84	IP_2372457	CD200	0	0	2	1	MLLEDLLYKSFQ	0.38709677	0	1	MLLEDLLYKSFQ	54.8361225	59.5568528	1	1
HIST1H4A	IP_670861	SLC25A3P1	0	0	2	0		0.06956522	0	1	FGLYEVFK	54.8361225	59.5568528	1	1
C19orf46	IP_258612	C17orf82	0	0	2	1	GPGTPNPLR	0.11111111	0	1	GPGTPNPLR	54.8361225	59.5568528	1	1
GPN2	IP_667401	AL390728.1	0	0	2	1	LLQDFINGK	0.04166667	0	1	LLQDFINGK	54.8361225	59.5568528	1	1
GPN2	IP_578417	RPL7P59	0	0	2	1	AGNFYVPAEAK	0.16176471	0	1	AGNFYVPAEAK	54.8361225	59.5568528	1	1
BCCIP	IP_267348	LINC01910	0	0	2	1	KPSALPAEKK	0.07194245	0	1	KPSALPAEKK	54.8361225	59.5568528	1	1
CIAPIN1	IP_127489	RAB3C	0	0	2	1	QVIFINGLTK	0.22222222	0	1	QVIFINGLTK	54.8361225	59.5568528	1	1
AKR7A3	IP_3381524	AKR7A2P1	0	0	2	1	FYAFNPLAGDLLTGKYK	0.10559006	0	1	FYAFNPLAGDLLTGK	54.8361225	84.2261089	1	1
GAPDH	IP_560713	GAPDHP1	0	0	2	5	MVDLMAHMASK|IVGSAFCTTNCLAPLAK|GALQNIIPASTGTAKAMGK|GILGYTEHQVVSSDFNSNTHS|AKVIHDNFGIVEGLMTIVHAITATQK	0.44878049	1	4	MVDLMAHMASK|GALQNIIPASTGTAK|GILGYTEHQVVSSDFNSNTHS|GALQNIIPASTGTAKAMGK	54.8361225	157.572621	1	1
LDHA	IP_564999	LDHAP4	0	1	2	1	LVVESAYEVIK	0.04761905	0	1	LVVESAYEVIK	54.8361225	59.5568528	1	1
C10orf47	IP_3435248	HECW2	0	0	2	1	MRFQVFPYIISLVWMR	0.2962963	0	1	MRFQVFPYIISLVWMR	54.8361225	59.5568528	1	1
SORD	IP_111043	PQLC2L	0	0	2	0		0.13559322	0	1	LPLENKHV	54.8361225	59.5568528	1	1
OBFC1	IP_708040	LINC01977	0	0	2	1	IQGQLLAILNSR	0.06486486	0	1	IQGQLLAILNSR	54.8361225	84.2261089	1	1
PRKAR2B	IP_301371	ATRX	0	0	2	1	IVIKLINLGKNK	0.36363636	0	1	IVIKLINLGKNK	54.8361225	59.5568528	1	1
PRKAR2B	IP_156019	PRKAR2B	1	0	2	1	AGPGGTWAPLPGAAPPAR	0.34615385	0	1	AGPGGTWAPLPGAAPPAR	54.8361225	59.5568528	1	1
PSAT1	IP_571913	PSAT1P1	0	0	2	1	IINNAENLVR	0.12195122	0	1	IINNAENLVR	54.8361225	59.5568528	1	1
RSAD2	IP_2298867	LOC105370248	0	0	2	0		0.25	0	1	LGLLLLKR	54.8361225	84.2261089	1	1
AAGAB	IP_632513	LMCD1	0	0	2	0		0.22857143	0	1	IFSKISFK	54.8361225	84.2261089	1	1
PCYT2	IP_2362092	LOC105379404	0	0	2	1	SHNIKIFASGK	0.37931034	0	1	SHNIKIFASGK	54.8361225	59.5568528	1	1
ASAH1	IP_639798	RPL23AP32	0	0	2	1	MSPTFQRPK	0.06923077	0	1	MSPTFQRPK	54.8361225	59.5568528	1	1
SLC22A23	IP_158279	ZYX	0	0	2	1	MATMQRVLWEVPSR	0.23333333	0	1	MATMQRVLWEVPSR	54.8361225	59.5568528	1	1
WDR34	IP_108384	CASR	0	0	2	1	SDIELGMAVLVMAEGITGGLCMMWLPK	0.45	0	1	SDIELGMAVLVMAEGITGGLCMMWLPK	54.8361225	103.155495	1	1
MDH1	IP_595437	AL021407.2	0	0	2	1	DLDVAILLGSVPR	0.08280255	0	1	DLDVAILLGSVPR	54.8361225	59.5568528	1	1
RBKS	IP_2322753	LOC105376156	0	0	2	1	RAIKEVLEGPR	0.08333333	0	2	RAIKEVLEGPR|AIKEVLEGPR	54.8361225	84.2261089	1	1
ABHD2	IP_150650	ITGB8	0	0	2	0		0.21621622	0	1	ITPTLLAR	54.8361225	59.5568528	1	1
MAPK9	IP_064666	OSBPL9	0	0	2	0		0.25806452	0	1	ASFSKKDT	54.8361225	59.5568528	1	1
PAK4	IP_154569	SLC25A13	0	0	2	1	HPFYVHLLFK	0.33333333	0	1	HPFYVHLLFK	54.8361225	59.5568528	1	1
WLS	IP_595308	HNRNPA1P58	0	0	2	1	KALSKQEMVSASSSQRGR	0.19565217	0	2	KALSKQEMVSASSSQRGR|ALSKQEMVSASSSQRGR	54.8361225	84.2261089	1	1
GDI1	IP_3400371	PDSS1	0	0	2	0		0.21052632	0	1	QQVIYKLR	54.8361225	59.5568528	1	1
PHC1	IP_679545	CEPT1	0	0	2	0		0.19047619	0	1	QGALLLLK	54.8361225	59.5568528	1	1
SERPINA10	IP_146950	SCAF8	0	0	2	1	LFSPFWIWQPGFR	0.39393939	0	1	LFSPFWIWQPGFR	54.8361225	59.5568528	1	1
TUBB3	IP_791587	AC068896.1	0	0	2	1	MDSSVLPPR	0.20930233	0	1	MDSSVLPPR	54.8361225	84.2261089	1	1
TUBB3	IP_591777	TUBB3P1	0	1	2	1	EVDEQMLSIQSK	0.09756098	0	1	EVDEQMLSIQSK	54.8361225	59.5568528	1	1
TUBB3	IP_557240	TUBB4AP1	0	0	2	0		0.21621622	0	1	FWEVISDK	54.8361225	59.5568528	1	1
TUBB3	IP_572422	TUBBP1	0	0	2	1	HISEQFTAMFR	0.05188679	0	1	HISEQFTAMFR	54.8361225	59.5568528	1	1
AGT	IP_581325	HSPA8P16	0	0	2	1	QQGKVEIIANDQGNR	0.11278195	0	1	QQGKVEIIANDQGNR	54.8361225	59.5568528	1	1
IFIT5	IP_786429	LOC105378533	0	0	2	1	MPLLSSFFRHR	0.22916667	0	1	MPLLSSFFRHR	54.8361225	84.2261089	1	1
CYP2C9	IP_204360	KCNQ1OT1	0	0	2	1	TVFIIILRK	0.31034483	0	1	TVFIIILRK	54.8361225	84.2261089	1	1
FBXO4	IP_605986	AC008522.1	0	0	2	1	DGRGKEILLYR	0.36666667	0	1	DGRGKEILLYR	54.8361225	59.5568528	1	1
CHRNA9	IP_099004	LINC01123	0	0	2	1	AVSSSSEEAGSTVWEGR	0.28813559	0	1	AVSSSSEEAGSTVWEGR	54.8361225	59.5568528	1	1
ETV1	IP_233890	ADAM10	0	0	2	1	QEIEGALQK	0.20930233	0	1	QEIEGALQK	54.8361225	59.5568528	1	1
CSGALNACT2	IP_135974	MEF2C-AS1	0	0	2	1	AVLIHSLKR	0.2	0	1	AVLIHSLKR	54.8361225	59.5568528	1	1
HSPD1	IP_591826	HSPD1P10	0	0	2	1	TLNDELEIIKGIK	0.22413793	0	1	TLNDELEIIK	54.8361225	84.2261089	1	1
HSPD1	IP_603739	HSPD1P1	0	0	2	2	MISANGDKEIGNIISDAMK|QSKPVTTPEEIAQVAMISANGDK	0.20481928	1	2	QSKPVTTPEEIAQVAMISANGDK|MISANGDKEIGNIISDAMK	54.8361225	59.5568528	1	1
POTEB	IP_162907	HMBOX1	0	0	2	1	MPDTDILSSHK	0.18644068	0	1	MPDTDILSSHK	54.8361225	59.5568528	1	1
GBP1	IP_145280	ECHDC1	0	0	2	1	MINHFLLLQTAGVKFMGNGPSFK	0.575	0	1	MINHFLLLQTAGVKFMGNGPSFK	54.8361225	59.5568528	1	1
CDK4	IP_755625	HSP90AB6P	0	0	2	1	MILHLKENQTEYLEER	0.53333333	0	1	MILHLKENQTEYLEER	54.8361225	59.5568528	1	1
MTMR14	IP_2391560	LOC105378773	0	0	2	1	SHKSLQLLHR	0.23809524	0	1	SHKSLQLLHR	54.8361225	59.5568528	1	1
PDLIM5	IP_574611	NDRG1	0	0	2	1	LLAQQAAAPVGARR	0.16091954	0	1	LLAQQAAAPVGARR	54.8361225	59.5568528	1	1
ARID3A	IP_2271225	LOC105372310	0	0	2	1	MSLKEVGEQQR	0.30555556	0	1	MSLKEVGEQQR	54.8361225	84.2261089	1	1
SRPR	IP_766259	PTPRQ	0	0	2	0		0.12121212	0	1	DHLLALRK	54.8361225	59.5568528	1	1
FERMT3	IP_262843	KCNJ2-AS1	0	0	2	1	FSASQPSFPAARRER	0.42857143	0	1	FSASQPSFPAARRER	54.8361225	59.5568528	1	1
GLB1	IP_101889	GLB1	1	0	2	1	TPLSSFLDGPR	0.13580247	0	1	TPLSSFLDGPR	54.8361225	59.5568528	1	1
CUL5	IP_762570	ELOCP31	0	0	2	1	KAMLSGPAQFAENETNEVNFR	0.21875	0	2	KAMLSGPAQFAENETNEVNFR|AMLSGPAQFAENETNEVNFR	54.8361225	59.5568528	1	1
CYP4A22	IP_251871	CDRT1	0	0	2	1	ELTWDGMESNQVLQLR	0.33333333	0	1	ELTWDGMESNQVLQLR	54.8361225	59.5568528	1	1
GAA	IP_068073	KCNC4	0	0	2	1	AMAPGLGAAAAGSPACGR	0.38297872	0	1	AMAPGLGAAAAGSPACGR	54.8361225	84.2261089	1	1
BMP1	IP_162095	BMP1	1	0	2	1	LLVADSSPSSTAPSPAR	0.05519481	0	1	LLVADSSPSSTAPSPAR	54.8361225	59.5568528	1	1
COBL	IP_671454	ACTG1P21	0	0	2	1	YPIEHSIITNWDDMEK	0.25806452	0	1	YPIEHSIITNWDDMEK	54.8361225	59.5568528	1	1
NSFL1C	IP_571963	AC024451.2	0	1	2	3	SSNELVDDLFK|DLTHDQDEDEEEEEGQR|GLGAAPEEESAYVAGEKR	0.24731183	1	2	SSNELVDDLFK|DLTHDQDEDEEEEEGQR	54.8361225	103.155495	1	1
TRMT12	IP_204222	KCNQ1OT1	0	0	2	1	MMNNIGGLTLSDLK	0.42424242	0	1	MMNNIGGLTLSDLK	54.8361225	59.5568528	1	1
VCP	IP_765964	EEA1	0	0	2	1	IGILKLLLK	0.23076923	0	1	IGILKLLLK	54.8361225	84.2261089	1	1
SERPINA3	IP_2361361	LOC107986256	0	0	2	0		0.25806452	0	1	MIINDYVK	54.8361225	59.5568528	1	1
POTEB	IP_617769	EXOC1	0	0	2	0		0.27586207	0	1	MPIQLFFK	49.0452887	31.3850431	1	1
TARDBP	IP_635191	LOC643387	0	0	2	1	LVEGILHAPDAGWR	0.125	0	1	LVEGILHAPDAGWR	54.8361225	59.5568528	1	1
PLK1	IP_067162	ARHGAP29	0	0	2	0		0.19512195	0	1	NFAKVLHR	54.8361225	59.5568528	1	1
FAM167A	IP_621894	HSPA8P9	0	0	2	1	LKVQVEYKGETK	0.06486486	0	2	LKVQVEYK|LKVQVEYKGETK	49.0452887	31.3850431	1	1
NEUROG3	IP_250569	AC004706.3	0	0	2	10	APVATEVLLAPR|GSNLGESYVGEAR|VELHPVPAGEGPVER|APSGPTALGLGAAYER|VPRPVQEETGSELWGER|SLGEETAYENALGMSGTR|VPGPVEGETGSEGVSGLWR|VPGSVELEPGDGGFSGLSGR|VPPASVPGALASSSEMAPHLWR|QQTAGMPGTVGLSAASGVPVAPR	0.15534805	1	7	QQTAGMPGTVGLSAASGVPVAPR|APSGPTALGLGAAYER|DILNLWER|APVATEVLLAPR|GSNLGESYVGEAR|VELHPVPAGEGPVER|VPGSVELEPGDGGFSGLSGR	48.5538916	23.9493857	1	1
PCDHB16	IP_710742	UBBP4	0	0	2	1	MKIFVKTLTGKTITLEVEPSDTIENVK	0.35064935	0	1	MKIFVKTLTGKTITLEVEPSDTIENVK	49.0452887	31.3850431	1	0.99999999
METTL20	IP_658154	HSPD1P7	0	0	2	2	GANPVEIKR|TVITEQNWGSPK	0.12804878	1	1	GANPVEIKR	27.1944022	30.8616067	1	0.99976986
44810	IP_686636	SEPT7P8	0	0	2	1	IKDRLPLAVVGSDIITEVNGK	0.22680412	0	1	IKDRLPLAVVGSDIITEVNGK	37.4089062	30.7818418	1	0.99957631
ASB9	IP_736336	ASB9P1	0	1	2	1	LLSNPLMGDSVSDWSPMPEAAIYGHQLSLR	0.23622047	0	3	LLSNPLMGDSVSDWSPMPEAAIYGH|LLSNPLMGDSVSDWSPMPEAAIYGHQLSLR|GDSVSDWSPMPEAAIYGHQLSLR	54.8361225	201.967114	0.9987473	1
TTLL3	IP_581010	CCT6P3	0	0	2	1	VHAELADVLTEAVVGSILAIKRK	0.46	0	1	VHAELADVLTEAVVGSILAIKRK	43.8649602	30.0759527	1	0.99853561
SMYD3	IP_610386	HSP90AA4P	0	0	2	1	EDQTEYLEERK	0.0859375	0	1	EDQTEYLEERK	38.7685482	29.7734761	1	0.99840446
FGF19	IP_2311662	C11orf65	0	0	2	1	LSAKLLSALK	0.23809524	0	1	LSAKLLSALK	43.8649602	30.0759527	1	0.99808939
FAM189B	IP_117002	SMIM20	0	0	2	1	KVFMIQLIFQK	0.13095238	0	1	KVFMIQLIFQK	45.6233005	37.1875354	1	0.99740438
UBE2E3	IP_117002	SMIM20	0	0	2	1	KVFMIQLIFQK	0.13095238	0	1	KVFMIQLIFQK	30.4071055	30.3634955	1	0.99585278
EEF1A1	IP_624363	EEF1A1P24	0	1	2	3	EHALLSYTLGVK|QLIVGVNKMDSTEPLYSQKR|MDSTEPLYSQKRYEEIIKEVSTYIKK	0.42592593	1	3	EHALLSYTLGVK|QLIVGVNKMDSTEPLYSQKR|MDSTEPLYSQKRYEEIIKEVSTYIKK	49.9196762	52.7333228	0.99498483	1
REPIN1	IP_603079	SETP21	0	0	2	3	ECIDEVQNEIDR|LNEEASEEILKVEQK|IDEVQNEIDRLNEEASEEILK	0.12	1	2	IDEVQNEIDRLNEEASEEILK|LNEEASEEILKVEQK	54.8361225	126.339163	0.99277445	1
HSPD1	IP_761691	HSPD1P4	0	1	2	2	TLNDELEIIEGIKFDR|LSEKKISSVQSVVPALEIANAHR	0.08705357	1	3	TLNDELEIIEGIK|LSEKKISSVQSVVPALEIANAHR|TLNDELEIIEGIKFDR	54.8361225	126.339163	0.99277445	1
PHB	IP_762813	PHBP19	0	1	2	6	KAAVISAEGDSK|SVVARFDAGEVITQR|FDAGEVITQRELVSR|NVPIITGSKDLQNVNITLR|DLQNVNITLRIIFQPVASQLPR|IFTSIGEDYDEPVLTYITTEILK	0.4278607	1	13	DLQNVNITLRIIFQPVASQLPR|IIFQPVASQLPR|IFTSIGEDYDEPVLTYITTEILK|SVVARFDAGEVITQR|AAVISAEGDSK|VARFDAGEVITQR|FDAGEVITQRELVSR|NVPIITGSK|LRIIFQPVASQLPR|AGEVITQR|RIIFQPVASQLPR|FDAGEVITQR|KAAVISAEGDSK	54.8361225	259.602303	0.9923985	1
GAPDH	IP_761275	GAPDHP44	0	1	2	2	ENGKLVINENPITIFQERDPSK|IRWGNAGAEYIMESTGVFTTMEK	0.46391753	1	3	IRWGNAGAEYIMESTGVFTTMEK|LVINENPITIFQER|LVINENPITIFQERDPSK	53.9990168	45.6131699	0.98999279	1
HSPD1	IP_658154	HSPD1P7	0	1	2	2	TVITEQNWGSPK|GANPVEIKRSVMLAVDAVIAELKK	0.2195122	1	2	GANPVEIKRSVMLAVDAVIAELKK|GANPVEIKR	47.6088611	40.8260682	0.98869941	1
SNX15	IP_104022	COL7A1	0	0	2	1	ALLDSLEPLGPPDPLAPR	0.13846154	0	1	ALLDSLEPLGPPDPLAPR	54.8361225	111.420669	0.98869941	1
TTC4	IP_767556	MARS	0	0	2	1	EAAAASVTALQQRK	0.30434783	0	1	EAAAASVTALQQRK	54.8361225	111.420669	0.98869941	1
EEF1A1	IP_762589	EEF1A1P4	0	1	2	2	VETGVLKPGMVVTFAPVNIKTEVKS|NSGDAANVDMVPGKPVCVECFSDYPPLGR	0.18243243	1	1	VETGVLKPGMVVTFAPVNIKTEVKS	54.8361225	111.420669	0.98869941	1
ZNF408	IP_195271	ZNF408	1	0	2	4	SPPPGMLLR|ASGGISSVTGLR|GPFPVPSVAVLTR|TSPTAAPPVAWATPSR	0.29585799	1	4	SPPPGMLLR|ASGGISSVTGLR|GPFPVPSVAVLTR|TSPTAAPPVAWATPSR	54.8361225	111.420669	0.98869941	1
GCNT3	IP_272387	CRLF1	0	0	2	1	MSEVESPPK	0.07563025	0	1	MSEVESPPK	54.8361225	111.420669	0.98869941	1
SCGN	IP_3408675	LOC105369203	0	0	2	1	LPTLDSDMK	0.0989011	0	1	LPTLDSDMK	54.8361225	145.8839	0.98285869	1
PGAM2	IP_775497	PGAM1P8	0	0	2	3	RALTFWNEEIVPQIK|YADLTEDLLPSCESLKDTIAR|KPMQFLGDEEMVRKAMEAVAAQGK	0.45736434	1	3	ALTFWNEEIVPQIK|RALTFWNEEIVPQIK|TFWNEEIVPQIK	48.7780261	16.3947756	0.98285869	0.99999998
FAM136A	IP_071500	RUSC1	0	0	2	1	KLLQTPLTLQTFPHQGAGGSS	0.15441176	0	1	KLLQTPLTLQTFPHQGAGGSS	54.8361225	94.1676525	0.97986876	1
LARP1B	IP_710756	C17orf51	0	0	2	1	MKPHHDTILKRK	0.15384615	0	1	MKPHHDTILKR	54.8361225	94.1676525	0.97986876	1
CLEC3A	IP_246844	CLEC3A	1	0	2	2	ASGVMRPVAAAR|KASLLTSTESLSPSSTGTVHSLTVASEK	0.32786885	1	2	ASGVMRPVAAAR|ASLLTSTESLSPSSTGTVHSLTVASEK	54.8361225	94.1676525	0.97986876	1
C16orf45	IP_166967	FAM91A1	0	0	2	1	QLTLIQIVKK	0.32258065	0	1	QLTLIQIVKK	54.8361225	94.1676525	0.97986876	1
AZU1	IP_717395	SUZ12	0	0	2	1	MHKHFELMILYHVLK	0.48387097	0	2	MHKHFELMILYHVLK|MHKHFELMILYHVL	54.8361225	94.1676525	0.97986876	1
GLUL	IP_635387	GLULP6	0	0	2	1	SIKQVYMSLPQGEK	0.36842105	0	1	SIKQVYMSLPQGEK	54.8361225	94.1676525	0.97986876	1
PACSIN1	IP_690467	A1BG	0	0	2	1	MPSQPLPSFCLEQGLK	0.51612903	0	1	MPSQPLPSFCLEQGLK	54.8361225	94.1676525	0.97986876	1
ADSS	IP_2344668	LOC107986577	0	0	2	1	WLGVGERKK	0.29032258	0	1	WLGVGERKK	54.8361225	94.1676525	0.97986876	1
DYNC1I2	IP_789496	DYNC1I2P1	0	1	2	2	ETQTPVMAQPKK|EAVAPVQEESDLEKR	0.14917127	1	1	EAVAPVQEESDLEKR	54.8361225	94.1676525	0.97986876	1
FCGRT	IP_214654	SVOP	0	0	2	0		0.15789474	0	1	LFLEAFKR	54.8361225	94.1676525	0.97986876	1
KLHL34	IP_557401	HSPA8P7	0	0	2	1	GPAVGIDLDTAYSCVGVFQHGK	0.62857143	0	1	GPAVGIDLDTAYSCVGVFQHGK	50.9131279	36.2178708	0.97986876	1
TH	IP_774695	TUBAP2	0	0	2	1	AYHEQLSVAEITNASFEPANQMVK	0.06417112	0	1	AYHEQLSVAEITNASFEPANQMVK	50.9131279	36.2178708	0.97986876	1
HDAC11	IP_589156	AL355365.1	0	0	2	1	GPAAGIDLGTTYFCVGVFQHGK	0.44897959	0	1	GPAAGIDLGTTYFCVGVFQHGK	47.7275655	20.0304138	0.97986876	0.99999998
LDHA	IP_556449	LDHBP2	0	0	2	1	GEMMDLQHGSLFLK	0.17073171	0	1	GEMMDLQHGSLFLK	38.7685482	33.2877583	0.97986876	0.99935778
ITFG2	IP_602155	AC010395.2	0	0	2	2	DVVLHQTSGHIHNK|QGHGTESSGSGIFAVSTLDGMLK	0.35238095	1	2	QGHGTESSGSGIFAVSTLDGMLK|DVVLHQTSGHIHNK	54.8361225	163.103159	0.9744894	1
LDHC	IP_556449	LDHBP2	0	0	2	1	GEMMDLQHGSLFLK	0.17073171	0	2	MMDLQHGSLFLK|GEMMDLQHGSLFLK	38.7685482	33.2877583	0.97986876	0.99340731
MUC20	IP_619904	MUC20P1	0	1	2	5	EVTAPGATTLSGALATGN|KGLSSESSASSDGPHPVITPSR|NFTPSETLTTDIATKGPFPTSR|ASSYSPLEAALKNFTPSETLTTDIATK|TTLSGALATGNPLEETSALSVETPSYVK	0.1872428	1	4	GLSSESSASSDGPHPVITPSR|NFTPSETLTTDIATK|ASSYSPLEAALKNFTPSETLTTDIATK|NFTPSETLTTDIATKGPFPTSR	54.8361225	498.28838	0.97136395	1
SORD	IP_737297	SORD2P	0	0	2	1	SGGTLVLVGLGSEMTTVPLLHAAIREVDIK	0.2952381	0	7	SGGTLVLVGLGSEMTTVPLLHAA|GTLVLVGLGSEMTTVPLLHAAIR|RSGGTLVLVGLGSEMTTVPLLHAAIR|TLVLVGLGSEMTTVPLLHAAIR|SGGTLVLVGLGSEMTTVPLLHAAIREVDIK|SGGTLVLVGLGSEMTTVPLLH|SGGTLVLVGLGSEMTTVPLLHAAIR	54.7978449	210.105439	0.96703267	1
RPLP0	IP_747029	AL133163.1	0	1	2	2	GQLENSPALEK|DLLLANKVPAATR	0.12	1	4	GQLENSPALEK|LLANKVPAATR|DLLLANKVPAATR|LENSPALEK	54.8361225	119.113706	0.96407876	1
GAPDH	IP_591881	GAPDHP63	0	0	2	1	RVIISAPSADPPMFTMGVNHEKYDNSLK	0.18543046	0	1	VIISAPSADPPMFTMGVNHEKYDNSLK	54.8361225	192.98626	0.96241274	1
CLU	IP_2260355	LOC107985687	0	0	2	1	CHWISPEFLYK	0.23404255	0	1	CHWISPEFLYK	54.8361225	192.98626	0.96241274	1
ARPC1B	IP_081175	AC093157.1	0	0	2	0		0.25	0	1	MIQVWTIK	54.8361225	72.94195	0.954434	1
PPM1K	IP_118035	FIP1L1	0	0	2	1	AETALLLSLR	0.12658228	0	1	AETALLLSLR	54.8361225	72.94195	0.954434	1
FAM136A	IP_198427	AIP	0	0	2	1	ASGTAAVLHR	0.08	0	1	ASGTAAVLHR	54.8361225	72.94195	0.954434	1
FAM136A	IP_138993	PRRC2A	0	0	2	1	GIKPTVTILSR	0.08461538	0	1	GIKPTVTILSR	54.8361225	72.94195	0.954434	1
GATC	IP_618814	GATB	0	0	2	2	GEGQSQPQDMPK|SVMEAHPQVVTISGR	0.48214286	1	2	GEGQSQPQDMPK|SVMEAHPQVVTISGR	54.8361225	72.94195	0.954434	1
TSR1	IP_603113	AC025470.1	0	0	2	1	EDVQWFKPVELR	0.06629834	0	1	EDVQWFKPVELR	54.8361225	72.94195	0.954434	1
STXBP6	IP_2370699	LOC107986087	0	0	2	1	ASAQLDQRLGR	0.18032787	0	1	ASAQLDQRLGR	54.8361225	72.94195	0.954434	1
CNPY2	IP_670441	AC114485.1	0	0	2	1	MPLSPAFCTACRTMRNHTPFLYK	0.53488372	0	1	MPLSPAFCTACRTMRNHTPFLYK	54.8361225	72.94195	0.954434	1
TPPP	IP_630937	RPL14	0	0	2	1	LLGKELIGEK	0.32258065	0	1	LLGKELIGEK	54.8361225	72.94195	0.954434	1
CSPP1	IP_145259	RSPO3	0	0	2	1	KIILIPFSAK	0.25	0	1	KIILIPFSAK	54.8361225	72.94195	0.954434	1
CUEDC2	IP_638355	BRD7P6	0	0	2	0		0.25	0	1	SFIIKLQR	54.8361225	72.94195	0.954434	1
CA8	IP_568260	AC084125.1	0	0	2	0		0.1509434	0	1	SPLLDVRR	54.8361225	72.94195	0.954434	1
CBR3	IP_161850	PSD3	0	0	2	1	LLQRGLALAR	0.08196721	0	1	LLQRGLALAR	54.8361225	72.94195	0.954434	1
MPG	IP_3427612	OR4M1	0	0	2	0		0.14285714	0	1	YFSSRNPK	54.8361225	72.94195	0.954434	1
RPSA	IP_597202	RPSAP2	0	1	2	2	DPEEIEKEKQAAAEK|ISCTISREHPWEVMTDPCFYRDPEEIEK	0.25531915	1	1	DPEEIEKEKQAAAEK	54.8361225	72.94195	0.954434	1
SULT1A1	IP_638493	SULT1C2P2	0	0	2	1	KNQMTNYVMITCDIMDHSISPFMR	0.30769231	0	1	KNQMTNYVMITCDIMDHSISPFMR	54.8361225	72.94195	0.954434	1
UPRT	IP_2288861	LOC105370890	0	0	2	1	VKAMVTVTRMVVSR	0.20588235	0	1	VKAMVTVTRMVVSR	54.8361225	72.94195	0.954434	1
MAGEA4	IP_2278370	LOC105371768	0	0	2	1	KRVLALEEGPR	0.26190476	0	1	RVLALEEGPR	54.8361225	72.94195	0.954434	1
HIST1H4A	IP_135866	LINC02198	0	0	2	1	VIILSLVPR	0.15517241	0	1	VIILSLVPR	54.8361225	72.94195	0.954434	1
BCCIP	IP_584259	AC010677.1	0	0	2	1	NLYIISVKR	0.1875	0	1	NLYIISVKR	54.8361225	72.94195	0.954434	1
ANXA2	IP_789305	ANXA2P3	0	1	2	1	LMFALANVRRPEDGSVVDYELIDQDAR	0.26470588	0	3	RPEDGSVVDYELIDQDAR|PEDGSVVDYELIDQDAR|LMFALANVRRPEDGSVVDYELIDQDAR	54.8361225	72.94195	0.954434	1
ANXA2	IP_113964	SYNPR-AS1	0	0	2	1	KNSEHLLLSNK	0.14285714	0	1	KNSEHLLLSNK	54.8361225	72.94195	0.954434	1
PDCD2L	IP_614318	AC098590.1	0	0	2	1	AEDKEWMPVTKLGHLVK	0.15315315	0	1	AEDKEWMPVTKLGHLVK	54.8361225	72.94195	0.954434	1
GLUL	IP_2316724	LOC107984234	0	0	2	0		0.10126582	0	1	GIKFLHIR	54.8361225	72.94195	0.954434	1
RAB3IL1	IP_196676	RAB3IL1	1	0	2	1	AHVLGDHEVAEGDVTGQAR	0.14728682	0	1	AHVLGDHEVAEGDVTGQAR	54.8361225	72.94195	0.954434	1
EIF4A1	IP_758374	EIF4A1P7	0	1	2	2	MFVLDKTDEMLSHGFK|KKMHAQDFTVSAMHGDMDQK	0.19565217	1	2	KKMHAQDFTVSAMHGDMDQK|MFVLDKTDEMLSHGFK	54.8361225	72.94195	0.954434	1
SGOL2	IP_623594	PPIAP71	0	0	2	0		0.22857143	0	1	HVVFGMVK	54.8361225	72.94195	0.954434	1
EIF3E	IP_790907	EIF3LP2	0	0	2	0		0.03065134	0	1	YGDFFIRR	54.8361225	72.94195	0.954434	1
CRTAC1	IP_186925	CRTAC1	1	0	2	1	LGSANIQGAEASAWAPSSAAVPR	0.14375	0	1	LGSANIQGAEASAWAPSSAAVPR	54.8361225	72.94195	0.954434	1
EEF1A1	IP_737074	EEF1A1P22	0	1	2	1	YYVTITDVPGHR	0.14117647	0	1	YYVTITDVPGHR	54.8361225	72.94195	0.954434	1
EEF1A1	IP_623047	EEF1A1P8	0	1	2	2	NMITGTSQADRAVLIVAAGVGEFEAGISK|MNVVSSLVSLLWKFETSKYYVTIIDAPGHR	0.53153153	1	1	MNVVSSLVSLLWKFETSKYYVTIIDAPGHR	54.8361225	72.94195	0.954434	1
PRODH	IP_3400766	EXOSC1	0	0	2	1	APLHSILGNK	0.20408163	0	1	APLHSILGNK	52.9035752	56.8708967	0.954434	1
ASNS	IP_170496	CCDC171	0	0	2	0		0.26666667	0	1	NSWFLKIR	54.8361225	72.94195	0.954434	1
XRCC6	IP_788703	XRCC6P1	0	1	2	2	LYQETNEPVK|SHTRIMLLTSEENPHGNDSAK	0.10689655	1	1	LYQETNEPVK	54.8361225	72.94195	0.954434	1
EPB41L2	IP_776828	AC023078.5	0	0	2	0		0.08247423	0	1	MGITLGSK	54.8361225	72.94195	0.954434	1
KCNAB2	IP_218061	CEP83-DT	0	0	2	1	MVVLPPPLSLR	0.10679612	0	1	MVVLPPPLSLR	54.8361225	72.94195	0.954434	1
ENPP7	IP_3409528	ENPP7P13	0	1	2	2	LLLVSFDSFR|WNYEQDVDTPNLDAMAR	0.26732673	1	1	LLLVSFDSFR	54.8361225	72.94195	0.954434	1
CCNA2	IP_236856	ALPK3	0	0	2	0		0.05517241	0	1	GLAQAGQR	54.8361225	72.94195	0.954434	1
CLK2	IP_299795	DGKK	0	0	2	1	LLQSMMGNWR	0.17857143	0	1	LLQSMMGNWR	54.8361225	72.94195	0.954434	1
MTDH	IP_2311662	C11orf65	0	0	2	1	LSAKLLSALK	0.23809524	0	1	LSAKLLSALK	32.8923386	26.0465391	0.954434	0.99712798
CLEC3A	IP_3397633	LOC101927245	0	0	2	1	NQQALEHAPEMR	0.4137931	0	1	NQQALEHAPEMR	54.8361225	157.572621	0.94807824	1
GAPDH	IP_755869	GAPDHP69	0	0	2	2	TIMEKSGAHLQGGAK|IISNASCTMNCLAPLAK	0.09552239	1	1	TIMEKSGAHLQGGAK	54.8361225	157.572621	0.94807824	1
DENND2D	IP_667404	AL390728.1	0	0	2	2	YWPFMVVNDAGRPK|RSTAGDTHLGGEDFDNR	0.17919075	1	1	YWPFMVVNDAGRPK	35.6793615	13.9803998	1	0.94328639
TSSC1	IP_581010	CCT6P3	0	0	2	1	VHAELADVLTEAVVGSILAIKRK	0.46	0	1	VHAELADVLTEAVVGSILAIKRK	32.8923386	26.0465391	0.954434	0.98733702
CMPK1	IP_2277655	NETO1	0	0	2	1	YVFHDISQLEIR	0.17647059	0	1	YVFHDISQLEIR	54.8361225	103.155495	0.94028596	1
RPSA	IP_755938	RPSAP54	0	1	2	1	KSDGIYIINLKK	0.08571429	0	3	SDGIYIINLKK|KSDGIYIINLKK|DGIYIINLKK	54.8361225	103.155495	0.94028596	1
PCYT2	IP_2396153	F13B	0	0	2	1	MLISKISLFPLK	0.27906977	0	1	MLISKISLFPLK	54.8361225	103.155495	0.94028596	1
EEF1G	IP_558531	EEF1GP5	0	0	2	1	AAAPTPEEEMDECEQALAAEPK	0.09166667	0	1	AAAPTPEEEMDECEQALAAEPK	54.8361225	103.155495	0.94028596	1
ANGPTL2	IP_661114	PIGP	0	0	2	1	KIMLSSLNLDLGTDVR	0.30188679	0	1	IMLSSLNLDLGTDVR	54.8361225	103.155495	0.94028596	1
RAC2	IP_556050	RAC1P4	0	1	2	3	GVVVGDGAVGK|AKWYPEVQHHCPNTPIILVGTK|NVMVDGKLVNLGLWNTAGQEDYDR	0.296875	1	2	GVVVGDGAVGK|NVMVDGKLVNLGLWNTAGQEDYDR	52.0215373	40.7717227	0.94028596	1
NPM1	IP_662403	NPM1P19	0	1	2	2	AIKDDHFKVDNDEDEHQLSLR|TVSSGAGAKDELHIVEAEAMNYEGSPIK	0.34751773	1	1	TVSSGAGAKDELHIVEAEAMNYEGSPIK	49.0452887	38.4386706	0.94028596	1
NLRX1	IP_667404	AL390728.1	0	0	2	2	SFYPEEVPSMVLTK|RSTAGDTHLGGEDFDNR	0.17919075	1	1	SFYPEEVPSMVLTK	35.6793615	13.9803998	1	0.94016557
CD209	IP_621894	HSPA8P9	0	0	2	1	LKVQVEYKGETK	0.06486486	0	1	LKVQVEYKGETK	24.5104136	22.1925768	1	0.9347274
ATP6V1G1	IP_295454	SULT4A1	0	0	2	1	MLTIPRQSTSQK	0.4137931	0	1	MLTIPRQSTSQK	54.8361225	126.339163	0.93406806	1
FAM136A	IP_622877	AC110994.1	0	0	2	2	HCHVLLAQAQALVTSELEK|QQLDGCVTKCVDDHMHLIPTMTK	0.34146341	1	2	HCHVLLAQAQALVTSELEK|QQLDGCVTKCVDDHMHLIPTMTK	54.8361225	126.339163	0.93406806	1
C9orf64	IP_079402	RYR2	0	0	2	1	PCAAMWMNLSSSMPLR	0.5	0	1	PCAAMWMNLSSSMPLR	38.7685482	25.7845867	0.954434	0.9760889
AURKAIP1	IP_662403	NPM1P19	0	0	2	1	VDNDEDEHQLSLR	0.09219858	0	1	DNDEDEHQLSLR	24.5104136	27.1802447	0.954434	0.9751585
ERLIN2	IP_710742	UBBP4	0	0	2	1	MKIFVKTLTGKTITLEVEPSDTIENVK	0.35064935	0	1	MKIFVKTLTGKTITLEVEPSDTIENVK	24.5104136	22.1925768	1	0.93003893
44807	IP_686636	SEPT7P8	0	0	2	1	IKDRLPLAVVGSDIITEVNGK	0.22680412	0	1	AVVGSDIITEVNGK	32.0603329	28.4984478	0.93058613	0.99829715
RPLP0	IP_775646	RPLP0P2	0	1	2	21	IIQLLDDYLK|VTWKPNYFLK|FIVGADNVNSK|AVVLMGKNAMTR|TSFFQALGIITKISR|PEKTSFFQALGIITK|GHLENSPALEKLLPR|LLPRIWENVGFVFTK|KAIRGHLENSPALEK|ISRGAIEILSDAQLIK|GAIEILSDAQLIKTGDK|VGASEATLLTMLNISPF|VLALSVETDDNFLLAEKVK|EDLTEIRDLLLANKVPAATR|DNGSIYNPEVLDITEETLYSR|AGAITPCEVTVPAQNTGLDPEK|IWENVGFVFTKEDLTEIRDLLLANK|NVAGVCPQIHYPTVASVPHSIIDGYKR|AATTAAPAAAAAAPAKDEAKEESEGGVR|FVAAAPVAAATTAAPAAAAAAPAKDEAK|LADPSAFVAAAPVAAATTAAP…	0.86163522	1	94	PVAAATTAAPAAAAAAPAKDEAK|APVAAATTAAPAAAAAAPAKDEAK|DEAKEESEGGVR|EDLTEIRDLLLANKVPAATR|EESEGGVR|ISRGAIEILSDAQLIK|PAKDEAKEESEGGVR|EDLTEIRDLLLANK|ATTAAPAAAAAAPAKDEAK|AVVLMGKNAMTR|AIEILSDAQLIK|DLTEIRDLLLANK|TAAPAAAAAAPAKDEAK|LTEIRDLLLANKVPAATR|AAPAAAAAAPAKDEAK|APAKDEAKEESEGGVR|LADPSAFVAAAPVAAATTAAPAAAAAAPAK|ILSDAQLIK|GHLENSPALEK|IWENVGFVFTKEDLTEIR|AAAAAPAKDEAKEESEGGVR|VGASEATLLTML|IIQLLDDYLK|EAKEESEGGVR…	54.8331936	410.013486	0.92624199	1
CCDC69	IP_133080	CCDC69	1	0	2	5	EASSLELAK|VQGLGPPRR|TSMSEAATR|RQQEPLSSFPGR|LPSLWPLSLPLR	0.32065217	1	8	QQEPLSSFPGR|VQGLGPPR|LKSQLLPR|RQQEPLSSFPGR|EASSLELAK|VQGLGPPRR|LPSLWPLSLPLR|TSMSEAATR	54.8361225	206.31099	0.9248187	1
DNASE2	IP_303912	ARHGEF6	0	0	2	1	KLLPYVVYK	0.0430622	0	1	KLLPYVVYK	47.3639537	92.3634619	0.92273462	1
SIL1	IP_763499	HSPA8P5	0	0	2	2	NQVAMNPTNMVFDAKR|IINEPTAAAYGLDKRLE	0.22916667	1	1	NQVAMNPTNMVFDAK	32.0891633	15.8563785	0.98869941	0.93014308
DDX23	IP_3396701	ZMAT4	0	0	2	0		0.26666667	0	1	ILLLAELR	35.0848605	2.15618733	0.94028596	0.96892973
VILL	IP_763499	HSPA8P5	0	0	2	2	NQVAMNPTNMVFDAKRLI|RFDDAVVQSEMKHWPFMVVNDAGRPK	0.30555556	1	2	NQVAMNPTNMVFDAKRLI|RFDDAVVQSEMKHWPFMVVNDAGRPK	41.2666457	17.9794433	0.93406806	0.97408959
PDLIM3	IP_597081	HLA-V	0	0	2	1	MPGGDVQVVK	0.07692308	0	1	MPGGDVQVVK	54.8361225	151.840777	0.90592822	1
SSSCA1	IP_163248	ZNF703	0	0	2	2	VAVLAESTHFGPK|HLGGAAQPPTDPHGPAGSR	0.11940299	1	1	HLGGAAQPPTDPHGPAGSR	28.2014566	26.5786635	0.954434	0.94857845
PCDHB11	IP_121653	FAT4	0	0	2	1	IFQEASTVFAKLDTQGK	0.2	0	1	IFQEASTVFAKLDTQGK	38.7685482	21.0530269	1	0.90428494
LDB3	IP_245392	PLEKHG4	0	0	2	1	AGMATMPGGPGADMAEAR	0.5	0	1	AGMATMPGGPGADMAEAR	54.8361225	111.420669	0.89603823	1
NPM1	IP_570964	NPM1P52	0	1	2	1	DGFYIVEAEVMNYEGSPIK	0.2	0	1	DGFYIVEAEVMNYEGSPIK	50.8423844	25.4863815	0.89603823	1
HSPD1	IP_130051	SNCAIP	0	0	2	0		0.16326531	0	1	LPLEILKR	29.6714476	1.74030251	0.94028596	0.95261369
KLHL34	IP_582257	HSPA8P8	0	0	2	1	VKSTARDNHLGGEDFDNR	0.05294118	0	1	VKSTARDNHLGGEDFDNR	39.2436842	4.29113033	1	0.89557966
C21orf63	IP_121653	FAT4	0	0	2	1	IFQEASTVFAKLDTQGK	0.2	0	1	IFQEASTVFAKLDTQGK	38.7685482	21.0530269	1	0.89053369
CSPP1	IP_2285029	LOC105371269	0	0	2	1	FQDESDTLLALELLDQR	0.43589744	0	1	FQDESDTLLALELLDQR	54.8361225	84.2261089	0.8812909	1
GAPDH	IP_672168	GAPDHP46	0	1	2	1	LEKPAKYDDIKVVK	0.05128205	0	2	YDDIKVVK|LEKPAKYDDIKVVK	54.8361225	84.2261089	0.8812909	1
GAPDH	IP_557819	GAPDHP65	0	1	2	2	ASCTTNYLAPLAK|GALQNIIPASTDAAKAVGK	0.21917808	1	1	GALQNIIPASTDAAK	54.8361225	84.2261089	0.8812909	1
SERPINA6	IP_2333422	LOC107986982	0	0	2	1	MDTVLASALR	0.09433962	0	1	MDTVLASALR	54.8361225	84.2261089	0.8812909	1
GAPDH	IP_735797	GAPDHP61	0	1	2	2	YMVYMFLYDSTHGK|NDPFIDLNYMVYMFLYDSTHGKFHGTVK	0.4057971	1	3	PFIDLNYMVYMFLYDSTHGKFHGTVK|NDPFIDLNYMVYMFLYDSTHGKFHGTVK|YMVYMFLYDSTHGK	49.0452887	31.3850431	0.8812909	1
USP47	IP_224381	AP4S1	0	0	2	1	EAGLAVLSR	0.28125	0	1	EAGLAVLSR	54.8361225	139.6732	0.87086447	1
SLC22A9	IP_741901	ANXA2	0	0	2	1	MALLINGKMFFLR	0.43333333	0	1	MALLINGKMFFLR	54.8361225	139.6732	0.87086447	1
ADRBK1	IP_3414002	LOC105372558	0	0	2	1	MIPPPIPLR	0.23684211	0	1	MIPPPIPLR	54.8361225	139.6732	0.87086447	1
TRABD	IP_557268	HSPA8P1	0	0	2	1	KNKITITNDK	0.10752688	0	1	KNKITITNDK	38.7685482	21.0530269	1	0.85879994
NUFIP1	IP_760824	AC068993.1	0	0	2	1	NRADQWNVNYVETSAK	0.21917808	0	2	NRADQWNVNYVETSAK|ADQWNVNYVETSAK	38.7685482	25.7845867	0.954434	0.89804982
DGUOK	IP_760824	AC068993.1	0	0	2	1	NRADQWNVNYVETSAK	0.21917808	0	2	NRADQWNVNYVETSAK|ADQWNVNYVETSAK	38.7685482	25.7845867	0.954434	0.89804982
ADAM21	IP_746370	ADAM21P1	0	1	2	1	RHLPVFTYTDER	0.09090909	0	3	RHLPVFTYTDER|HLPVFTYTDER|LPVFTYTDER	54.8361225	119.113706	0.85240518	1
PSAT1	IP_671420	PSAT1P3	0	1	2	5	IINDTENLVR|FGTINIIHPK|ELLAVPDSCKV|GVGISVLEMSHRPSDFAKI|GAVLVCDMSSNFLSKPVDVQV	0.33018868	1	2	FGTINIIHPK|GVGISVLEMSHRPSDFAKI	54.8361225	119.113706	0.85240518	1
CHMP4A	IP_557268	HSPA8P1	0	0	2	1	KNKITITNDK	0.10752688	0	1	KNKITITNDK	38.7685482	21.0530269	1	0.84709698
BCCIP	IP_751763	KLHDC2	0	0	2	0		0.17391304	0	1	AIKLALLK	38.7685482	21.0530269	1	0.84652603
UBE2E2	IP_710744	UBBP4	0	0	2	1	ESTLHLVLRR	0.04464286	0	1	ESTLHLVLRR	28.2089313	6.10656419	0.98869941	0.84366846
GORASP1	IP_751763	KLHDC2	0	0	2	0		0.17391304	0	1	AIKLALLK	38.7685482	21.0530269	1	0.81701542
H2AFY2	IP_691726	AC008481.2	0	0	2	1	IFAPDHVVAK	0.13513514	0	1	IFAPDHVVAK	54.8361225	94.1676525	0.81127812	1
FADD	IP_198808	FADD	1	0	2	2	LPAAPRPAAAR|AERPRPLLHAAGAERPGAR	0.17647059	1	7	LHAAGAERPGAR|AERPRPLLHAAGAERPGAR|PRPLLHAAGAER|LPAAPRPAAAR|PLLHAAGAER|PLLHAAGAERPGAR|PRPLLHAAGAERPGAR	54.8361225	151.840777	0.81127812	1
WDR85	IP_639223	AK2P2	0	0	2	1	KLNATMDAGKLVSDEMVVELIEK	0.20535714	0	1	KLNATMDAGKLVSDEMVVELIEK	54.8361225	94.1676525	0.81127812	1
NEUROG3	IP_163248	ZNF703	0	0	2	3	TAAAQLQLGGSQWAVR|PVPPLWQEPLIHSGGPGR|HLGGAAQPPTDPHGPAGSR	0.22761194	1	3	PVPPLWQEPLIHSGGPGR|PRPLLLGR|HLGGAAQPPTDPHGPAGSR	47.0191045	34.312907	0.81127812	1
EEF1D	IP_624363	EEF1A1P24	0	0	2	2	MDSTEPLYSQKRYEEIIKEVSTYIKK|QLIVGVNKMDSTEPLYSQKRYEEIIK	0.31481481	1	1	MDSTEPLYSQKRYEEIIKEVSTYIKK	22.6775931	35.552799	0.81127812	0.99993875
B3GNT2	IP_557390	AC239600.2	0	0	2	1	ELFQPEHIITGKEDAANNYAR	0.19266055	0	1	ELFQPEHIITGKEDAANNYAR	25.1449053	8.15408679	1	0.79573954
44806	IP_686636	SEPT7P8	0	0	2	1	DRLPLAVVGSDIITEVNGK	0.20618557	0	1	LPLAVVGSDIITEVNGK	24.037473	24.6803798	0.81127812	0.97213461
TAP2	IP_139467	TAP2	1	0	2	3	GGLTCSPSQSR|RFSPLELAAGGVR|AGPGEQQSLDVEAAEALQAGPASPR	0.37795276	1	7	AGPGEQQSLDVEAAEALQAGPASPR|FSPLELAAGGVR|EALQAGPASPR|PLELAAGGVR|VEAAEALQAGPASPR|AAEALQAGPASPR|RFSPLELAAGGVR	54.8361225	201.967114	0.77655579	1
ZNF227	IP_079402	RYR2	0	0	2	1	PCAAMWMNLSSSMPLR	0.5	0	1	PCAAMWMNLSSSMPLR	38.7685482	25.7845867	0.954434	0.80257174
CDK18	IP_675410	CDK18	1	0	2	4	HWLWETGNIR|AVPAAAEPAPLLHGGR|SAQAAQPHVPPGLPVR|QQEALSAHGYPPAPGIPTEATDGEPR	0.30088496	1	3	AVPAAAEPAPLLHGGR|SAQAAQPHVPPGLPVR|HWLWETGNIR	54.8361225	103.155495	0.74959526	1
RAB2B	IP_3398894	RIC1	0	0	2	1	MEDSKMYPLNTAK	0.37142857	0	1	MEDSKMYPLNTAK	54.8361225	139.6732	0.73828487	1
WDR34	IP_620044	CCT6P4	0	0	2	1	QANLYISEGLHPR	0.2	0	1	QANLYISEGLHPR	28.6245344	9.51895056	0.954434	0.77075162
EEF1A1	IP_672870	EEF1A1P11	0	1	2	4	QTLAVGVIK|IGGIGTVLVGR|KSGDAAIADMVPGKPMCVESFSDYPPLGR|HKDGNASGTMLLEALDCILPPTRPTDKPLR	0.30152672	1	3	SGDAAIADMVPGKPMCVESFSDYPPLGR|KSGDAAIADMVPGKPMCVESFSDYPPLGR|IGGIGTVLVGR	54.8361225	168.452218	0.73353793	1
RPL28	IP_637308	RPL23AP29	0	0	2	1	KDNNNTLVFIVDVK	0.26923077	0	1	KDNNNTLVFIVDVK	38.7685482	21.0530269	1	0.71809161
UBE2E3	IP_710744	UBBP4	0	0	2	2	ESTLHLVLRR|QLEDGRSLSDYNIQKESTLHLVLR	0.15178571	1	2	ESTLHLVLRR|STLHLVLRR	40.3162927	7.29874023	0.77322667	0.92692432
IL1R2	IP_762158	TUBB8P5	0	0	2	3	ALTMADFTQQMFDAK|TSSTFIGNNTAIQELFK|LAMNLILFPPLHFFMPGFAPLTSR	0.31284916	1	1	ALTMADFTQQMFDAK	38.177687	10.9915373	0.8812909	0.80337938
ANXA2	IP_3390265	ANXA2P1	0	0	2	2	SYSPYDMLESIKK|GDLENSFLNLVQCIQNKPLYFADR	0.15811966	1	1	SYSPYDMLESIKK	54.8361225	111.420669	0.69621226	1
TUBA1C	IP_557390	AC239600.2	0	0	2	1	ELFQPEHIITGKEDAANNYAR	0.19266055	0	2	ELFQPEHIITGK|ELFQPEHIITGKEDAANNYAR	25.1449053	8.15408679	0.8812909	0.78395308
IL12RB1	IP_079312	ENO1P1	0	0	2	1	AAVPSGASTGIYEVLELQDNDK	0.05670103	0	2	AAVPSGASTGIYEVLELQ|AAVPSGASTGIYEVLELQDNDK	23.0191087	2.75263045	0.954434	0.72293824
CCDC41	IP_617769	EXOC1	0	0	2	0		0.27586207	0	1	MPIQLFFK	24.5104136	22.1925768	1	0.68756514
GGT7	IP_691643	AC008758.4	0	0	2	1	HLIIWEASK	0.15789474	0	1	HLIIWEASK	31.6491232	11.4579106	1	0.681644
SEC16B	IP_557223	HSPA8P20	0	0	2	1	RYDDAVVQSDMK	0.25	0	2	YDDAVVQSDMK|RYDDAVVQSDMK	24.1242421	1.87340211	0.69621226	0.97589129
HSD17B3	IP_691643	AC008758.4	0	0	2	1	HLIIWEASK	0.15789474	0	1	HLIIWEASK	31.6491232	11.4579106	1	0.67701689
CLEC3A	IP_637308	RPL23AP29	0	0	2	1	KKDNNNTLVFIVDVK	0.28846154	0	1	KKDNNNTLVFIVDVK	38.7685482	21.0530269	1	0.67491703
POF1B	IP_079312	ENO1P1	0	0	2	2	NQIRSVTESLQACK|AAVPSGASTGIYEVLELQDNDKTR	0.09793814	1	1	AAVPSGASTGIYEVLELQDNDK	23.0191087	2.75263045	0.954434	0.69937714
TBC1D2B	IP_734554	LOC646938	0	0	2	2	LISISFGDLNPFPVR|VRLELTELEAIREDFLHER	0.4	1	5	FGDLNPFPVR|ISISFGDLNPFPVR|LELTELEAIREDFLHER|LEAIREDFLHER|LISISFGDLNPFPVR	54.8361225	119.113706	0.65002242	1
CCNDBP1	IP_775646	RPLP0P2	0	0	2	2	ENVGFVFTK|TSFFQALGIITKISR	0.10062893	1	3	SIIDGYKR|TSFFQALGIITKISR|ENVGFVFTK	0.54852412	41.6843136	1	0.63759366
ZACN	IP_303912	ARHGEF6	0	0	2	1	KLLPYVVYK	0.0430622	0	1	KLLPYVVYK	27.618583	70.5437593	0.63213028	1
ALPK1	IP_121103	ALPK1	1	0	2	2	KKFWGGMLGK|RGSGTTSLMWSDR	0.60526316	1	5	GSGTTSLMWSDR|RGSGTTSLMWSDR|KFWGGMLGK|FWGGMLGK|KKFWGGMLGK	54.8361225	163.103159	0.62526241	1
RPL18	IP_117582	BEND4	0	0	2	6	FVVVAVLHAR|AGAPAAPAALR|HIPGPLEDSGAAAAR|AAAAAVPGAELLPPR|AHQGRPGGQAAEAPSEPGAR|PASATGGGGGGHGTDTHPPTR	0.44230769	1	7	HIPGPLEDSGAAAAR|PGGQAAEAPSEPGAR|AHQGRPGGQAAEAPSEPGAR|AGAPAAPAALR|FVVVAVLHAR|AAAAAVPGAELLPPR|PASATGGGGGGHGTDTHPPTR	30.3150087	3.00807622	0.90592822	0.66893961
ANTXR1	IP_762158	TUBB8P5	0	0	2	2	TSSTFIGNNTAIQELFK|LAMNLILFPPLHFFMPGFAPLTSRGSQQYR	0.26256983	1	1	LAMNLILFPPLHFFMPGFAPLTSR	28.6245344	9.51895056	0.954434	0.62099054
PNO1	IP_691723	AC008481.1	0	0	2	1	MAEGGIAAGGVMDVNTALQEVLK	0.30666667	0	1	MAEGGIAAGGVMDVNTALQEVLK	30.0239968	6.6544513	0.954434	0.598086
NUFIP1	IP_669446	FMO5	0	0	2	1	DVDEVSSLLR	0.04201681	0	1	DVDEVSSLLR	38.7685482	21.0530269	1	0.56924497
DNAAF2	IP_669446	FMO5	0	0	2	1	DVDEVSSLLR	0.04201681	0	1	DVDEVSSLLR	38.7685482	21.0530269	1	0.56924497
CDK9	IP_610386	HSP90AA4P	0	0	2	1	EDQTEYLEERK	0.0859375	0	1	EDQTEYLEERK	38.7685482	29.7734761	1	0.55437287
CHMP5	IP_691723	AC008481.1	0	0	2	1	MAEGGIAAGGVMDVNTALQEVLK	0.30666667	0	1	MAEGGIAAGGVMDVNTALQEVLK	30.0239968	6.6544513	0.954434	0.57248894
TGM4	IP_691643	AC008758.4	0	0	2	1	HLIIWEASK	0.15789474	0	1	HLIIWEASK	31.6491232	11.4579106	1	0.51945161
WDR77	IP_620044	CCT6P4	0	0	2	1	QANLYISEGLHPR	0.2	0	1	QANLYISEGLHPR	38.177687	10.9915373	1	0.51134964
SOX2	IP_079312	ENO1P1	0	0	2	1	AAVPSGASTGIYEVLELQDNDKTR	0.06185567	0	2	AAVPSGASTGIYEVLELQDNDK|AAVPSGASTGIYEVLELQDNDKTR	23.0191087	2.75263045	0.954434	0.51127021
ARMC6	IP_3400766	EXOSC1	0	0	2	1	APLHSILGNK	0.20408163	0	1	APLHSILGNK	14.4119668	29.6998572	0.954434	0.49992687
CANT1	IP_711679	SLC38A10	0	0	2	1	LTGNTLLSAR	0.11904762	0	1	LTGNTLLSAR	27.4043853	7.44089327	1	0.46172899
PCDHA4	IP_711679	SLC38A10	0	0	2	1	LTGNTLLSAR	0.11904762	0	1	LTGNTLLSAR	27.4043853	7.44089327	1	0.45717331
EXOSC8	IP_293201	RNF215	0	0	2	1	GPGPAAGVAAEPAGAR	0.27118644	0	1	GPGPAAGVAAEPAGAR	23.91596	7.57761492	1	0.44657544
C1D	IP_293201	RNF215	0	0	2	1	GPGPAAGVAAEPAGAR	0.27118644	0	1	GPGPAAGVAAEPAGAR	35.89185	9.28064501	0.954434	0.43203407
HLA-DRA	IP_711679	SLC38A10	0	0	2	1	LTGNTLLSAR	0.11904762	0	1	LTGNTLLSAR	27.4043853	7.44089327	1	0.40646147
GAA	IP_711679	SLC38A10	0	0	2	1	LTGNTLLSAR	0.11904762	0	1	LTGNTLLSAR	27.4043853	7.44089327	1	0.39718587
ETV1	IP_688853	AC092329.4	0	0	2	0		0.13793103	0	1	AVSLSLPR	5.72607871	2.08729577	0.65002242	0.57158377
ST3GAL5	IP_673226	TUBB8P11	0	0	2	1	LTHSLGWGTGSGMGTLLISK	0.06024096	0	1	LTHSLGWGTGSGMGTLLISK	22.3681395	4.04896119	1	0.36982509
EXOSC7	IP_293201	RNF215	0	0	2	1	GPGPAAGVAAEPAGAR	0.27118644	0	1	GPGPAAGVAAEPAGAR	23.91596	7.57761492	1	0.35316344
EXOSC3	IP_293201	RNF215	0	0	2	1	GPGPAAGVAAEPAGAR	0.27118644	0	1	GPGPAAGVAAEPAGAR	23.91596	7.57761492	1	0.34080144
PIP5KL1	IP_673226	TUBB8P11	0	0	2	1	LTHSLGWGTGSGMGTLLISK	0.06024096	0	1	LTHSLGWGTGSGMGTLLISK	22.3681395	4.04896119	1	0.34011371
CCM2	IP_673226	TUBB8P11	0	0	2	1	LTHSLGWGTGSGMGTLLISK	0.06024096	0	1	LTHSLGWGTGSGMGTLLISK	22.3681395	4.04896119	1	0.33361312
IL27RA	IP_673226	TUBB8P11	0	0	2	1	LTHSLGWGTGSGMGTLLISK	0.06024096	0	1	LTHSLGWGTGSGMGTLLISK	22.3681395	4.04896119	1	0.30813186
FAS	IP_673226	TUBB8P11	0	0	2	1	LTHSLGWGTGSGMGTLLISK	0.06024096	0	1	LTHSLGWGTGSGMGTLLISK	22.3681395	4.04896119	1	0.28518823
PPM1K	IP_735797	GAPDHP61	0	0	2	1	VDIVAINDPFIDLNYMVYMFLYDSTHGK	0.4057971	0	1	VDIVAINDPFIDLNYMVYMFLYDSTHGK	24.5104136	22.1925768	1	0.18235942
HDAC11	IP_557401	HSPA8P7	0	0	2	1	GPAVGIDLDTAYSCVGVFQHGK	0.62857143	0	1	GPAVGIDLDTAYSCVGVFQHGK	20.3510315	22.9061928	1	0.09373039
NEUROG3	IP_117582	BEND4	0	0	2	4	AGAPAAPAALR|HIPGPLEDSGAAAAR|AAAAAVPGAELLPPR|AHQGRPGGQAAEAPSEPGAR	0.29326923	1	5	HIPGPLEDSGAAAAR|PGGQAAEAPSEPGAR|AHQGRPGGQAAEAPSEPGAR|AGAPAAPAALR|AAAAAVPGAELLPPR	13.9585092	2.04358537	0.74959526	0.1197069
RPS2	IP_250569	AC004706.3	0	0	2	4	APVATEVLLAPR|APSGPTALGLGAAYER|GQPVWVETGSGGDPGSR|VPPASVPGALASSSEMAPHLWR	0.05687606	1	4	APSGPTALGLGAAYER|GQPVWVETGSGGDPGSR|APVATEVLLAPR|VPPASVPGALASSSEMAPHLWR	20.7916759	15.6785533	1	0.08626169
PHC1	IP_688853	AC092329.4	0	0	2	0		0.13793103	0	1	AVSLSLPR	4.28087062	1.80765116	0.74959526	0.10458659
CLEC18A	IP_672618	AL354702.1	0	0	2	2	NQLTSNPKNTVFDAK|QTKTFAPKEISAMVLTK	0.10810811	1	1	NQLTSNPKNTVFDAK	14.6568883	1.18145558	1	0.06529603
RHOJ	IP_556050	RAC1P4	0	0	2	1	GVVVGDGAVGK	0.05729167	0	1	GVVVGDGAVGK	17.3251379	23.5395651	1	0.06369145
USP48	IP_710744	UBBP4	0	0	2	1	ESTLHLVLRR	0.04464286	0	1	ESTLHLVLRR	16.10157	4.61612863	1	0.05540477
PSME3	IP_117582	BEND4	0	0	2	4	HIPGPLEDSGAAAAR|AAAAAVPGAELLPPR|AHQGRPGGQAAEAPSEPGAR|PASATGGGGGGHGTDTHPPTR	0.34134615	1	5	HIPGPLEDSGAAAAR|PGGQAAEAPSEPGAR|AHQGRPGGQAAEAPSEPGAR|AAAAAVPGAELLPPR|PASATGGGGGGHGTDTHPPTR	20.9684376	2.5028707	0.99277445	0.05285108
SLC25A22	IP_557223	HSPA8P20	0	0	2	1	RYDDAVVQSDMK	0.25	0	2	YDDAVVQSDMK|RYDDAVVQSDMK	20.6682411	1.73443333	1	0.04904694
UBA6	IP_688853	AC092329.4	0	0	2	0		0.13793103	0	1	AVSLSLPR	5.72607871	2.08729577	0.96407876	0.05012219
PSMC3	IP_117582	BEND4	0	0	2	3	AGAPAAPAALR|AHQGRPGGQAAEAPSEPGAR|PASATGGGGGGHGTDTHPPTR	0.25	1	4	PASATGGGGGGHGTDTHPPTR|PGGQAAEAPSEPGAR|AHQGRPGGQAAEAPSEPGAR|AGAPAAPAALR	16.295152	2.20732448	0.98869941	0.04356487
CRISPLD2	IP_672618	AL354702.1	0	0	2	5	TFAPKEISAMVLTK|EISAMVLTKMKENAEAYLGK|YPCVGVFKNGRMEIIANDQGNR|DLNVMRIINKPTAAAIAYGLDK|ECLIGDAAKNQLTSNPKNTVFDAK	0.31418919	1	3	DLNVMRIINKPTAAAIAYGLDK|EISAMVLTKMKENAEAYLGK|TFAPKEISAMVLTK	22.0214332	1.44698166	0.94028596	0.04298788
MMP28	IP_672618	AL354702.1	0	0	2	3	TFAPKEISAMVLTK|ECLIGDAAKNQLTSNPKNTVFDAK|DAGTIADLNVMRIINKPTAAAIAYGLDKR	0.22635135	1	1	TFAPKEISAMVLTK	18.3391608	1.3209075	0.97986876	0.03690461
PSMD12	IP_688853	AC092329.4	0	0	2	0		0.13793103	0	1	AVSLSLPR	8.61649489	2.55640479	0.93058613	0.03716384
H2AFY2	IP_117582	BEND4	0	0	2	2	AGAPAAPAALR|AHQGRPGGQAAEAPSEPGAR	0.14903846	1	3	AGAPAAPAALR|PGGQAAEAPSEPGAR|AHQGRPGGQAAEAPSEPGAR	6.94858082	1.44503307	0.954434	0.03562704
ZCCHC7	IP_117582	BEND4	0	0	2	2	AHQGRPGGQAAEAPSEPGAR|PASATGGGGGGHGTDTHPPTR	0.19711538	1	3	AHQGRPGGQAAEAPSEPGAR|PGGQAAEAPSEPGAR|PASATGGGGGGHGTDTHPPTR	16.295152	2.20732448	0.98869941	0.03334075
LRP1	IP_774695	TUBAP2	0	0	2	1	AYHEQLSVAEITNASFEPANQMVK	0.06417112	0	1	AYHEQLSVAEITNASFEPANQMVK	20.3510315	22.9061928	1	0.03267512
KIAA0020	IP_777518	RPL7AP56	0	0	2	1	KGIPAPAVVK	0.14285714	0	2	GIPAPAVVK|KGIPAPAVVK	16.1226061	0.31143213	0.8812909	0.03145815
PVRL3	IP_763499	HSPA8P5	0	0	2	1	NQVAMNPTNMVFDAKR	0.11111111	0	1	NQVAMNPTNMVFDAKR	13.7341985	10.3804364	0.954434	0.02631138
TRIM43	IP_130051	SNCAIP	0	0	2	0		0.16326531	0	1	LPLEILKR	14.8019557	1.23057971	0.954434	0.02622154
TNFSF11	IP_672618	AL354702.1	0	0	2	2	TFAPKEISAMVLTK|KDAGTIADLNVMRIINKPTAAAIAYGLDK	0.14527027	1	3	KDAGTIADLNVMRIINKPTAAAIAYGLDK|KPTAAAIAYGLDK|TFAPKEISAMVLTK	14.6568883	1.18145558	1	0.02245698
STOX1	IP_688853	AC092329.4	0	0	2	0		0.13793103	0	1	AVSLSLPR	8.61649489	2.55640479	0.84035867	0.02609255
HLF	IP_688853	AC092329.4	0	0	2	0		0.13793103	0	1	AVSLSLPR	3.55826658	1.6501522	0.97986876	0.02150243
RPS2	IP_117582	BEND4	0	0	2	1	AHQGRPGGQAAEAPSEPGAR	0.09615385	0	2	PGGQAAEAPSEPGAR|AHQGRPGGQAAEAPSEPGAR	11.6218664	1.86552968	0.97986876	0.02150243
FBXO15	IP_667404	AL390728.1	0	0	2	2	SFYPEEVPSMVLTKMK|RSTAGDTHLGGEDFDNR	0.19075145	1	1	RSTAGDTHLGGEDFDNR	17.8228667	9.88563553	0.954434	0.02049893
AKAP17A	IP_570964	NPM1P52	0	0	2	1	VSLGAGRKDGFYIVEAEVMNYEGSPIK	0.28421053	0	1	VSLGAGRKDGFYIVEAEVMNYEGSPIK	14.5074199	13.6230439	1	0.01718467
OBSCN	IP_688853	AC092329.4	0	0	2	0		0.13793103	0	1	AVSLSLPR	4.28087062	1.80765116	0.94028596	0.01756227
MRPL35	IP_117582	BEND4	0	0	2	3	AGAPAAPAALR|HIPGPLEDSGAAAAR|AHQGRPGGQAAEAPSEPGAR	0.22115385	1	3	AGAPAAPAALR|HIPGPLEDSGAAAAR|PGGQAAEAPSEPGAR	13.9585092	2.04358537	0.94028596	0.01756227
CLDN7	IP_688853	AC092329.4	0	0	2	0		0.13793103	0	1	AVSLSLPR	4.28087062	1.80765116	0.94028596	0.01668868
TSSK1B	IP_673226	TUBB8P11	0	0	2	1	LTHSLGWGTGSGMGTLLISK	0.06024096	0	1	LTHSLGWGTGSGMGTLLISK	22.3681395	4.04896119	1	0.01505263
GGH	IP_775497	PGAM1P8	0	0	2	1	ALTFWNEEIVPQIK	0.10852713	0	1	ALTFWNEEIVPQIK	16.2377134	9.46552812	1	0.01470429
ARHGAP36	IP_250569	AC004706.3	0	0	2	2	APSGPTALGLGAAYER|VPRPVQEETGSELWGER	0.03480475	1	3	APSGPTALGLGAAYER|DILNLWER|VPRPVQEETGSELWGER	10.3808451	11.0864113	0.954434	0.01529388
DHX30	IP_582257	HSPA8P8	0	0	2	1	VKSTARDNHLGGEDFDNR	0.05294118	0	1	VKSTARDNHLGGEDFDNR	14.6847545	2.62776993	0.954434	0.01483189
COPS7B	IP_117582	BEND4	0	0	2	2	HIPGPLEDSGAAAAR|AHQGRPGGQAAEAPSEPGAR	0.20673077	1	4	RLLVVFVR|HIPGPLEDSGAAAAR|PGGQAAEAPSEPGAR|AHQGRPGGQAAEAPSEPGAR	11.6218664	1.86552968	0.97986876	0.01421846
VILL	IP_582257	HSPA8P8	0	0	2	2	TARDNHLGGEDFDNR|SFYPEEVSSIVLTKMKEIAEAYLGK	0.11764706	1	1	SFYPEEVSSIVLTKMKEIAEAYLGK	14.6847545	2.62776993	0.954434	0.01387545
SF3A1	IP_688853	AC092329.4	0	0	2	0		0.13793103	0	1	AVSLSLPR	2.11305849	1.2782024	0.954434	0.01359857
OS9	IP_117582	BEND4	0	0	2	1	AHQGRPGGQAAEAPSEPGAR	0.09615385	0	2	PGGQAAEAPSEPGAR|AHQGRPGGQAAEAPSEPGAR	6.94858082	1.44503307	0.954434	0.01341145
PTPN20A	IP_688853	AC092329.4	0	0	2	0		0.13793103	0	1	AVSLSLPR	2.83566253	1.47594099	0.8812909	0.01435399
PPAP2A	IP_688853	AC092329.4	0	0	2	0		0.13793103	0	1	AVSLSLPR	2.11305849	1.2782024	0.954434	0.01291651
SCGB1D1	IP_672618	AL354702.1	0	0	2	3	ENAEAYLGK|NQLTSNPKNTVFDAK|DAGTIADLNVMRIINKPTAAAIAYGLDKR	0.17905405	1	2	ENAEAYLGK|NQLTSNPKNTVFDAK	22.0214332	1.44698166	0.74959526	0.01432481
CDK13	IP_557390	AC239600.2	0	0	2	1	ELFQPEHIITGKEDAANNYAR	0.19266055	0	2	ELFQPEHIITGK|ELFQPEHIITGKEDAANNYAR	37.7361884	9.98667597	1	0.01064068
RASL10B	IP_130051	SNCAIP	0	0	2	0		0.16326531	0	1	LPLEILKR	14.8019557	1.23057971	0.954434	0.01089444
SSSCA1	IP_117582	BEND4	0	0	2	3	AGAPAAPAALR|AAAAAVPGAELLPPR|AHQGRPGGQAAEAPSEPGAR	0.22115385	1	3	AGAPAAPAALR|PGGQAAEAPSEPGAR|AHQGRPGGQAAEAPSEPGAR	16.295152	2.20732448	0.98869941	0.01026103
DNASE2	IP_672618	AL354702.1	0	0	2	1	TFAPKEISAMVLTK	0.0472973	0	1	TFAPKEISAMVLTK	10.9746159	1.02317055	0.954434	0.01050655
FAM167A	IP_582257	HSPA8P8	0	0	2	2	TARDNHLGGEDFDNR|SFYPEEVSSIVLTKMK	0.09117647	1	1	SFYPEEVSSIVLTKMK	14.6847545	2.62776993	0.954434	0.01030094
NDUFS7	IP_130051	SNCAIP	0	0	2	0		0.16326531	0	1	LPLEILKR	14.8019557	1.23057971	0.954434	0.00991833
PPIAL4G	IP_775497	PGAM1P8	0	0	2	1	ALTFWNEEIVPQIK	0.10852713	0	1	ALTFWNEEIVPQIK	12.1701743	8.19738782	0.954434	0.00912984
SENP6	IP_688853	AC092329.4	0	0	2	0		0.13793103	0	1	AVSLSLPR	2.83566253	1.47594099	0.8812909	0.00983322
PDE6G	IP_688853	AC092329.4	0	0	2	0		0.13793103	0	1	AVSLSLPR	3.55826658	1.6501522	0.97986876	0.0084437
MPPED1	IP_589156	AL355365.1	0	0	2	1	GPAAGIDLGTTYFCVGVFQHGK	0.44897959	0	1	GPAAGIDLGTTYFCVGVFQHGK	19.0738854	12.668346	1	0.00812058
FAM71F2	IP_777518	RPL7AP56	0	0	2	1	GIPAPAVVK	0.12857143	0	1	GIPAPAVVK	8.00260915	0.22021577	1	0.00808796
PHF7	IP_710744	UBBP4	0	0	2	1	ESTLHLVLRR	0.04464286	0	1	ESTLHLVLRR	8.02999581	3.26409586	1	0.00754029
TTLL2	IP_589156	AL355365.1	0	0	2	1	GPAAGIDLGTTYFCVGVFQHGK	0.44897959	0	1	GPAAGIDLGTTYFCVGVFQHGK	19.0738854	12.668346	1	0.00739901
KLHL33	IP_620044	CCT6P4	0	0	2	1	QANLYISEGLHPR	0.2	0	1	QANLYISEGLHPR	19.0713818	7.77219059	1	0.00694822
IDH3G	IP_667404	AL390728.1	0	0	2	1	RSTAGDTHLGGEDFDNR	0.0982659	0	1	RSTAGDTHLGGEDFDNR	11.8707018	8.07158761	1	0.00643102
FAM188A	IP_710744	UBBP4	0	0	2	1	ESTLHLVLRR	0.04464286	0	1	ESTLHLVLRR	8.02999581	3.26409586	1	0.0061353
ACSF3	IP_130051	SNCAIP	0	0	2	0		0.16326531	0	1	LPLEILKR	9.84545842	1.00476412	1	0.00605515
AGT	IP_672618	AL354702.1	0	0	2	1	TFAPKEISAMVLTK	0.0472973	0	1	TFAPKEISAMVLTK	14.6568883	1.18145558	0.8812909	0.00685033
PHF15	IP_3396701	ZMAT4	0	0	2	0		0.26666667	0	1	ILLLAELR	11.6534222	1.24487534	1	0.00589184
LIPT1	IP_130051	SNCAIP	0	0	2	0		0.16326531	0	1	LPLEILKR	9.84545842	1.00476412	1	0.00587104
SLC27A6	IP_582257	HSPA8P8	0	0	2	1	TARDNHLGGEDFDNR	0.04411765	0	1	TARDNHLGGEDFDNR	9.77296855	2.14556516	1	0.0052646
EPB42	IP_557223	HSPA8P20	0	0	2	1	YDDAVVQSDMK	0.22916667	0	1	YDDAVVQSDMK	6.84423721	1.00137555	1	0.00522544
TRAPPC5	IP_557223	HSPA8P20	0	0	2	1	RYDDAVVQSDMK	0.25	0	2	YDDAVVQSDMK|RYDDAVVQSDMK	17.2122401	1.58331377	0.81127812	0.00635803
DCAF5	IP_130051	SNCAIP	0	0	2	0		0.16326531	0	1	LPLEILKR	9.84545842	1.00476412	1	0.00508441
BSCL2	IP_777518	RPL7AP56	0	0	2	1	GIPAPAVVK	0.12857143	0	1	GIPAPAVVK	8.00260915	0.22021577	1	0.0050461
PRR11	IP_737297	SORD2P	0	0	2	1	SGGTLVLVGLGSEMTTVPLLHAAIR	0.23809524	0	1	SGGTLVLVGLGSEMTTVPLLHAAIR	2.03032543	40.623319	1	0.00500165
TKTL2	IP_763499	HSPA8P5	0	0	2	2	QSEMKHWPFMVVNDAGRPK|IINEPTAAAYGLDKRLEQK	0.26388889	1	1	IINEPTAAAYGLDKRLEQK	9.14545729	8.47559084	1	0.00490153
CLEC3A	IP_250569	AC004706.3	0	0	2	3	GSNLGESYVGEAR|VELHPVPAGEGPVER|VPPASVPGALASSSEMAPHLWR	0.04244482	1	2	GSNLGESYVGEAR|VELHPVPAGEGPVER	10.3808451	11.0864113	0.954434	0.00507192
FBXW4	IP_620044	CCT6P4	0	0	2	1	QANLYISEGLHPR	0.2	0	1	QANLYISEGLHPR	19.0713818	7.77219059	1	0.00477998
NAP1L1	IP_117582	BEND4	0	0	2	2	HIPGPLEDSGAAAAR|AHQGRPGGQAAEAPSEPGAR	0.16826923	1	2	HIPGPLEDSGAAAAR|AHQGRPGGQAAEAPSEPGAR	4.61193803	1.17986456	1	0.00474862
DPH3	IP_557223	HSPA8P20	0	0	2	1	RYDDAVVQSDMK	0.25	0	2	YDDAVVQSDMK|RYDDAVVQSDMK	10.3002382	1.22642957	0.954434	0.00493104
UBA6	IP_777518	RPL7AP56	0	0	2	1	GIPAPAVVK	0.12857143	0	1	GIPAPAVVK	8.00260915	0.22021577	1	0.00457482
DOHH	IP_777518	RPL7AP56	0	0	2	1	GIPAPAVVK	0.12857143	0	1	GIPAPAVVK	8.00260915	0.22021577	1	0.0044883
KLK11	IP_672618	AL354702.1	0	0	2	1	ADLNVMRIINKPTAAAIAYGLDK	0.0777027	0	1	ADLNVMRIINKPTAAAIAYGLDK	7.29234345	0.83541525	1	0.00440356
TALDO1	IP_557390	AC239600.2	0	0	2	1	ELFQPEHIITGKEDAANNYAR	0.19266055	0	1	ELFQPEHIITGKEDAANNYAR	12.5536222	5.76581006	1	0.00426225
ZRSR2	IP_777518	RPL7AP56	0	0	2	1	KGIPAPAVVK	0.15714286	0	2	GIPAPAVVKK|KGIPAPAVVK	12.0626076	0.26970814	0.954434	0.00441269
CDR2	IP_777518	RPL7AP56	0	0	2	1	GIPAPAVVK	0.12857143	0	1	GIPAPAVVK	8.00260915	0.22021577	1	0.00421105
CCDC97	IP_691723	AC008481.1	0	0	2	1	MAEGGIAAGGVMDVNTALQEVLK	0.30666667	0	1	MAEGGIAAGGVMDVNTALQEVLK	20.0026761	5.43333674	1	0.00419788
NAPSA	IP_672618	AL354702.1	0	0	2	2	TFAPKEISAMVLTK|IINKPTAAAIAYGLDKR	0.10472973	1	1	IINKPTAAAIAYGLDKR	7.29234345	0.83541525	1	0.00408495
C17orf101	IP_762158	TUBB8P5	0	0	2	1	LAMNLILFPPLHFFMPGFAPLTSR	0.13407821	0	1	LAMNLILFPPLHFFMPGFAPLTSR	19.0713818	7.77219059	1	0.00398569
TACR1	IP_777518	RPL7AP56	0	0	2	1	GIPAPAVVK	0.12857143	0	1	GIPAPAVVK	8.00260915	0.22021577	1	0.00398459
ZNF317	IP_777518	RPL7AP56	0	0	2	1	GIPAPAVVKK	0.14285714	0	2	GIPAPAVVKK|GIPAPAVVK	8.00260915	0.22021577	1	0.00394899
ANKRD10	IP_3396701	ZMAT4	0	0	2	0		0.26666667	0	1	ILLLAELR	11.6534222	1.24487534	1	0.0039468
TGM4	IP_582257	HSPA8P8	0	0	2	1	TARDNHLGGEDFDNR	0.04411765	0	1	TARDNHLGGEDFDNR	9.77296855	2.14556516	1	0.00382896
C6orf72	IP_710744	UBBP4	0	0	2	1	ESTLHLVLRR	0.04464286	0	1	ESTLHLVLRR	8.02999581	3.26409586	1	0.00369821
CCDC120	IP_582257	HSPA8P8	0	0	2	1	TARDNHLGGEDFDNR	0.04411765	0	1	TARDNHLGGEDFDNR	9.77296855	2.14556516	1	0.00364945
RALYL	IP_3396701	ZMAT4	0	0	2	0		0.26666667	0	1	ILLLAELR	11.6534222	1.24487534	1	0.00353495
RNASE3	IP_761275	GAPDHP44	0	0	2	1	VIISAPSADTPMSVMGMKHEK	0.21649485	0	1	VIISAPSADTPMSVMGMKHEK	6.73024069	16.1266909	1	0.00346432
GML	IP_761275	GAPDHP44	0	0	2	1	VIISAPSADTPMSVMGMKHEK	0.21649485	0	1	VIISAPSADTPMSVMGMKHEK	6.73024069	16.1266909	1	0.00346432
IFNA4	IP_777518	RPL7AP56	0	0	2	1	GIPAPAVVK	0.12857143	0	1	GIPAPAVVK	8.00260915	0.22021577	1	0.00344635
BSG	IP_3396701	ZMAT4	0	0	2	0		0.26666667	0	1	ILLLAELR	11.6534222	1.24487534	1	0.00333638
BBS1	IP_582257	HSPA8P8	0	0	2	2	TARDNHLGGEDFDNR|PEEVSSIVLTKMKEIAEAYLGK	0.10882353	1	1	PEEVSSIVLTKMKEIAEAYLGK	9.77296855	2.14556516	1	0.00321654
PCOLCE2	IP_3396701	ZMAT4	0	0	2	0		0.26666667	0	1	ILLLAELR	11.6534222	1.24487534	1	0.00315061
FBXO17	IP_130051	SNCAIP	0	0	2	0		0.16326531	0	1	LPLEILKR	9.84545842	1.00476412	1	0.00313953
RSRC1	IP_777518	RPL7AP56	0	0	2	1	GIPAPAVVK	0.12857143	0	1	GIPAPAVVK	8.00260915	0.22021577	1	0.00311742
EYA1	IP_777518	RPL7AP56	0	0	2	1	GIPAPAVVK	0.12857143	0	1	GIPAPAVVK	8.00260915	0.22021577	1	0.00307735
INSL5	IP_672618	AL354702.1	0	0	2	2	TFAPKEISAMVLTK|DAGTIADLNVMRIINKPTAAAIAYGLDKR	0.14527027	1	1	TFAPKEISAMVLTK	10.9746159	1.02317055	0.954434	0.00320241
SAV1	IP_582257	HSPA8P8	0	0	2	1	VKSTARDNHLGGEDFDNR	0.05294118	0	1	VKSTARDNHLGGEDFDNR	14.6847545	2.62776993	0.954434	0.00311349
KCNJ10	IP_582257	HSPA8P8	0	0	2	3	TARDNHLGGEDFDNR|SFYPEEVSSIVLTKMKEIAEAYLGK|EIAEAYLGKTVTSAVVTVPAYFNDSQFQ	0.17352941	1	1	SFYPEEVSSIVLTKMKEIAEAYLGK	14.6847545	2.62776993	0.954434	0.00311349
FAM19A3	IP_672618	AL354702.1	0	0	2	1	TFAPKEISAMVLTK	0.0472973	0	1	TFAPKEISAMVLTK	7.29234345	0.83541525	1	0.00274668
MTUS1	IP_688853	AC092329.4	0	0	2	0		0.13793103	0	1	AVSLSLPR	6.44868276	2.21391149	0.81127812	0.00330535
PHF19	IP_079312	ENO1P1	0	0	2	1	AAVPSGASTGIYEVLELQDNDK	0.05670103	0	1	AAVPSGASTGIYEVLELQDNDK	15.3281807	2.24751335	1	0.00248221
C2orf27B	IP_777518	RPL7AP56	0	0	2	1	GIPAPAVVK	0.12857143	0	1	GIPAPAVVK	8.00260915	0.22021577	1	0.00237448
SNRNP27	IP_777518	RPL7AP56	0	0	2	1	GIPAPAVVK	0.12857143	0	1	GIPAPAVVK	8.00260915	0.22021577	1	0.0023397
TMEM70	IP_130051	SNCAIP	0	0	2	0		0.16326531	0	1	LPLEILKR	9.84545842	1.00476412	1	0.0023116
METTL22	IP_3396701	ZMAT4	0	0	2	0		0.26666667	0	1	ILLLAELR	11.6534222	1.24487534	1	0.00224473
TRPT1	IP_777518	RPL7AP56	0	0	2	1	GIPAPAVVK	0.12857143	0	1	GIPAPAVVK	8.00260915	0.22021577	1	0.00215391
TOMM22	IP_557390	AC239600.2	0	0	2	1	ELFQPEHIITGKEDAANNYAR	0.19266055	0	1	ELFQPEHIITGKEDAANNYAR	12.5536222	5.76581006	1	0.00193044
INSL6	IP_672618	AL354702.1	0	0	2	2	TFAPKEISAMVLTK|NQLTSNPKNTVFDAK	0.09797297	1	2	NQLTSNPKNTVFDAK|TFAPKEISAMVLTK	10.9746159	1.02317055	0.954434	0.00167924
LYG2	IP_672618	AL354702.1	0	0	2	1	TFAPKEISAMVLTK	0.0472973	0	1	TFAPKEISAMVLTK	10.9746159	1.02317055	0.954434	0.00167924
HTR1E	IP_688853	AC092329.4	0	0	2	0		0.13793103	0	1	AVSLSLPR	21.6233677	4.04203088	0.99699543	0.00155049
ACBD7	IP_079312	ENO1P1	0	0	2	1	AAVPSGASTGIYEVLELQ	0.04639175	0	1	AAVPSGASTGIYEVLELQ	15.3281807	2.24751335	1	0.00150981
PDE6G	IP_777518	RPL7AP56	0	0	2	1	GIPAPAVVK	0.12857143	0	1	GIPAPAVVK	8.00260915	0.22021577	1	0.00144411
SDF4	IP_117582	BEND4	0	0	2	1	AHQGRPGGQAAEAPSEPGAR	0.09615385	0	1	AHQGRPGGQAAEAPSEPGAR	4.61193803	1.17986456	1	0.00139295
HEXDC	IP_3396701	ZMAT4	0	0	2	0		0.26666667	0	1	ILLLAELR	11.6534222	1.24487534	1	0.00138378
FOXRED1	IP_130051	SNCAIP	0	0	2	0		0.16326531	0	1	LPLEILKR	9.84545842	1.00476412	1	0.00137894
CDK11A	IP_557223	HSPA8P20	0	0	2	1	YDDAVVQSDMK	0.22916667	0	1	YDDAVVQSDMK	13.7562392	1.41615889	1	0.00133013
AMACR	IP_3396701	ZMAT4	0	0	2	0		0.26666667	0	1	ILLLAELR	11.6534222	1.24487534	1	0.00125359
CDK6	IP_570964	NPM1P52	0	0	2	1	VSLGAGRKDGFYIVEAEVMNYEGSPIK	0.28421053	0	1	VSLGAGRKDGFYIVEAEVMNYEGSPIK	14.5074199	13.6230439	1	0.00122124
OXNAD1	IP_775497	PGAM1P8	0	0	2	1	ALTFWNEEIVPQIK	0.10852713	0	1	ALTFWNEEIVPQIK	12.1701743	8.19738782	0.954434	0.00124746
BUB3	IP_777518	RPL7AP56	0	0	2	1	GIPAPAVVK	0.12857143	0	1	GIPAPAVVK	8.00260915	0.22021577	1	0.00116854
MCOLN3	IP_777518	RPL7AP56	0	0	2	1	GIPAPAVVK	0.12857143	0	1	GIPAPAVVK	8.00260915	0.22021577	1	0.00116854
LARP4	IP_3396701	ZMAT4	0	0	2	0		0.26666667	0	1	ILLLAELR	11.6534222	1.24487534	1	0.0011041
METTL17	IP_130051	SNCAIP	0	0	2	0		0.16326531	0	1	LPLEILKR	9.84545842	1.00476412	1	0.00105615
TMC6	IP_688853	AC092329.4	0	0	2	0		0.13793103	0	1	AVSLSLPR	2.83566253	1.47594099	1	0.00105615
SUSD3	IP_777518	RPL7AP56	0	0	2	1	GIPAPAVVK	0.12857143	0	1	GIPAPAVVK	8.00260915	0.22021577	1	0.00102436
HLA-DQA1	IP_777518	RPL7AP56	0	0	2	1	GIPAPAVVK	0.12857143	0	1	GIPAPAVVK	8.00260915	0.22021577	1	0.00102436
MEN1	IP_557223	HSPA8P20	0	0	2	1	RYDDAVVQSDMK	0.25	0	2	YDDAVVQSDMK|RYDDAVVQSDMK	17.2122401	1.58331377	0.81127812	0.00122146
SSX2	IP_777518	RPL7AP56	0	0	2	1	GIPAPAVVK	0.12857143	0	1	GIPAPAVVK	8.00260915	0.22021577	1	0.00096598
DOK6	IP_777518	RPL7AP56	0	0	2	1	GIPAPAVVK	0.12857143	0	1	GIPAPAVVK	8.00260915	0.22021577	1	0.00096598
FOXR1	IP_777518	RPL7AP56	0	0	2	1	GIPAPAVVK	0.12857143	0	1	GIPAPAVVK	8.00260915	0.22021577	1	0.00081889
GDPD1	IP_777518	RPL7AP56	0	0	2	1	GIPAPAVVK	0.12857143	0	1	GIPAPAVVK	8.00260915	0.22021577	1	0.00081889
WDR1	IP_079312	ENO1P1	0	0	2	2	NQIRSVTESLQACK|AAVPSGASTGIYEVLELQDNDKTR	0.09793814	1	1	AAVPSGASTGIYEVLELQDNDKTR	15.3281807	2.24751335	1	0.00080167
BBS1	IP_557223	HSPA8P20	0	0	2	1	YDDAVVQSDMK	0.22916667	0	1	YDDAVVQSDMK	6.84423721	1.00137555	1	0.00079608
ZNF169	IP_557223	HSPA8P20	0	0	2	1	YDDAVVQSDMK	0.22916667	0	1	YDDAVVQSDMK	6.84423721	1.00137555	1	0.00079608
ST3GAL5	IP_672618	AL354702.1	0	0	2	2	QTKTFAPKEISAMVLTK|ECLIGDAAKNQLTSNPKNTVFDAK	0.13851351	1	1	TFAPKEISAMVLTK	10.9746159	1.02317055	0.954434	0.00065384
LOXL1	IP_672618	AL354702.1	0	0	2	3	NQLTSNPKNTVFDAK|QTKTFAPKEISAMVLTK|DAGTIADLNVMRIINKPTAAAIAYGLDKR	0.20608108	1	1	NQLTSNPKNTVFDAK	10.9746159	1.02317055	0.954434	0.00060278
ODF4	IP_777518	RPL7AP56	0	0	2	1	GIPAPAVVK	0.12857143	0	1	GIPAPAVVK	8.00260915	0.22021577	1	0.00056811
TNFSF9	IP_777518	RPL7AP56	0	0	2	1	GIPAPAVVK	0.12857143	0	1	GIPAPAVVK	8.00260915	0.22021577	1	0.00056811
RABGGTA	IP_557223	HSPA8P20	0	0	2	1	RYDDAVVQSDMK	0.25	0	2	YDDAVVQSDMK|RYDDAVVQSDMK	17.2122401	1.58331377	0.97986876	0.00056972
APP	IP_672618	AL354702.1	0	0	2	2	DAGTIADLNVMR|TFAPKEISAMVLTK	0.08783784	1	2	DAGTIADLNVMR|TFAPKEISAMVLTK	7.29234345	0.83541525	1	0.00043271
TLE6	IP_3396701	ZMAT4	0	0	2	0		0.26666667	0	1	ILLLAELR	11.6534222	1.24487534	1	0.0004113
EDNRB	IP_3396701	ZMAT4	0	0	2	0		0.26666667	0	1	ILLLAELR	11.6534222	1.24487534	1	0.0004113
MFSD11	IP_3396701	ZMAT4	0	0	2	0		0.26666667	0	1	ILLLAELR	11.6534222	1.24487534	1	0.0004113
LRRC28	IP_130051	SNCAIP	0	0	2	0		0.16326531	0	1	LPLEILKR	19.758453	1.42095105	1	0.00040437
FKBP3	IP_079312	ENO1P1	0	0	2	1	AAVPSGASTGIYEVLELQDNDK	0.05670103	0	1	AAVPSGASTGIYEVLELQDNDK	15.3281807	2.24751335	1	0.00039264
LSM14B	IP_079312	ENO1P1	0	0	2	1	AAVPSGASTGIYEVLELQDNDK	0.05670103	0	1	AAVPSGASTGIYEVLELQDNDK	15.3281807	2.24751335	1	0.00039264
FKBP7	IP_079312	ENO1P1	0	0	2	1	AAVPSGASTGIYEVLELQDNDK	0.05670103	0	1	AAVPSGASTGIYEVLELQDNDK	15.3281807	2.24751335	1	0.00039264
MUC1	IP_777518	RPL7AP56	0	0	2	1	GIPAPAVVK	0.12857143	0	1	GIPAPAVVK	8.00260915	0.22021577	1	0.00030851
MYOZ2	IP_777518	RPL7AP56	0	0	2	1	GIPAPAVVK	0.12857143	0	1	GIPAPAVVK	8.00260915	0.22021577	1	0.00030851
SMPD1	IP_672618	AL354702.1	0	0	2	1	TFAPKEISAMVLTK	0.0472973	0	1	TFAPKEISAMVLTK	7.29234345	0.83541525	1	0.00030829
NUFIP1	IP_777518	RPL7AP56	0	0	2	1	GIPAPAVVK	0.12857143	0	1	GIPAPAVVK	8.00260915	0.22021577	1	0.000275
PLEKHF1	IP_777518	RPL7AP56	0	0	2	1	GIPAPAVVK	0.12857143	0	1	GIPAPAVVK	8.00260915	0.22021577	1	0.000275
DNAAF2	IP_777518	RPL7AP56	0	0	2	1	GIPAPAVVK	0.12857143	0	1	GIPAPAVVK	8.00260915	0.22021577	1	0.000275
CALCOCO2	IP_710744	UBBP4	0	0	2	1	ESTLHLVLRR	0.04464286	0	1	ESTLHLVLRR	8.02999581	3.26409586	1	0.00025619
GNG11	IP_557223	HSPA8P20	0	0	2	1	YDDAVVQSDMK	0.22916667	0	1	YDDAVVQSDMK	6.84423721	1.00137555	1	0.00025414
OPN4	IP_777518	RPL7AP56	0	0	2	1	GIPAPAVVK	0.12857143	0	1	GIPAPAVVK	8.00260915	0.22021577	1	0.00023294
SLC5A2	IP_777518	RPL7AP56	0	0	2	1	GIPAPAVVK	0.12857143	0	1	GIPAPAVVK	8.00260915	0.22021577	1	0.00023294
BCL6B	IP_777518	RPL7AP56	0	0	2	1	GIPAPAVVK	0.12857143	0	1	GIPAPAVVK	8.00260915	0.22021577	1	0.00023294
SIRT4	IP_130051	SNCAIP	0	0	2	0		0.16326531	0	1	LPLEILKR	9.84545842	1.00476412	1	0.00018244
OXNAD1	IP_130051	SNCAIP	0	0	2	0		0.16326531	0	1	LPLEILKR	9.84545842	1.00476412	1	0.00018244
RDH5	IP_130051	SNCAIP	0	0	2	0		0.16326531	0	1	LPLEILKR	9.84545842	1.00476412	1	0.00018244
GLB1L3	IP_130051	SNCAIP	0	0	2	0		0.16326531	0	1	LPLEILKR	9.84545842	1.00476412	1	0.00018244
CCNI2	IP_762158	TUBB8P5	0	0	2	1	LAMNLILFPPLHFFMPGFAPLTSR	0.13407821	0	1	LAMNLILFPPLHFFMPGFAPLTSR	19.0713818	7.77219059	1	0.00016902
TAZ	IP_777518	RPL7AP56	0	0	2	1	GIPAPAVVK	0.12857143	0	1	GIPAPAVVK	8.00260915	0.22021577	1	0.00015314
RASL12	IP_777518	RPL7AP56	0	0	2	1	GIPAPAVVK	0.12857143	0	1	GIPAPAVVK	8.00260915	0.22021577	1	0.00015314
ALPK1	IP_777518	RPL7AP56	0	0	2	1	GIPAPAVVK	0.12857143	0	1	GIPAPAVVK	8.00260915	0.22021577	1	0.00015314
TSPAN33	IP_777518	RPL7AP56	0	0	2	1	GIPAPAVVK	0.12857143	0	1	GIPAPAVVK	8.00260915	0.22021577	1	0.00015314
MGRN1	IP_557223	HSPA8P20	0	0	2	1	RYDDAVVQSDMK	0.25	0	2	YDDAVVQSDMK|RYDDAVVQSDMK	13.7562392	1.41615889	0.8812909	0.0001609
CCNI2	IP_3396701	ZMAT4	0	0	2	0		0.26666667	0	1	ILLLAELR	11.6534222	1.24487534	1	0.00012483
CCNI2	IP_672618	AL354702.1	0	0	2	1	TFAPKEISAMVLTK	0.0472973	0	1	TFAPKEISAMVLTK	7.29234345	0.83541525	1	0.00012395
GTF2B	IP_775497	PGAM1P8	0	0	2	1	ALTFWNEEIVPQIK	0.10852713	0	1	ALTFWNEEIVPQIK	8.1026352	6.69313912	1	8.49E-05
BSPRY	IP_557223	HSPA8P20	0	0	2	1	YDDAVVQSDMK	0.22916667	0	1	YDDAVVQSDMK	10.3002382	1.22642957	0.954434	8.81E-05
C16orf80	IP_557223	HSPA8P20	0	0	2	1	YDDAVVQSDMK	0.22916667	0	1	YDDAVVQSDMK	10.3002382	1.22642957	0.954434	8.81E-05
MAGEA10	IP_691723	AC008481.1	0	0	2	1	MAEGGIAAGGVMDVNTALQEVLK	0.30666667	0	1	MAEGGIAAGGVMDVNTALQEVLK	20.0026761	5.43333674	1	4.78E-05
TPST1	IP_691723	AC008481.1	0	0	2	1	MAEGGIAAGGVMDVNTALQEVLK	0.30666667	0	1	MAEGGIAAGGVMDVNTALQEVLK	20.0026761	5.43333674	1	4.78E-05
VPS45	IP_557223	HSPA8P20	0	0	2	1	YDDAVVQSDMK	0.22916667	0	1	YDDAVVQSDMK	10.3002382	1.22642957	0.954434	2.54E-05
TRIM23	IP_557223	HSPA8P20	0	0	2	1	RYDDAVVQSDMK	0.25	0	2	YDDAVVQSDMK|RYDDAVVQSDMK	10.3002382	1.22642957	0.954434	2.54E-05
C12orf59	IP_710744	UBBP4	0	0	2	1	ESTLHLVLRR	0.04464286	0	1	ESTLHLVLRR	8.02999581	3.26409586	1	1.42E-05
CDK13	IP_117582	BEND4	0	0	2	1	AHQGRPGGQAAEAPSEPGAR	0.09615385	0	1	AHQGRPGGQAAEAPSEPGAR	4.61193803	1.17986456	1	1.36E-05
PPP1R15A	IP_117582	BEND4	0	0	2	1	PASATGGGGGGHGTDTHPPTR	0.10096154	0	1	PASATGGGGGGHGTDTHPPTR	4.61193803	1.17986456	1	1.32E-05
C18orf1	IP_777518	RPL7AP56	0	0	2	1	GIPAPAVVK	0.12857143	0	1	GIPAPAVVK	8.00260915	0.22021577	1	1.31E-05
PPP1R15A	IP_777518	RPL7AP56	0	0	2	1	GIPAPAVVK	0.12857143	0	1	GIPAPAVVK	8.00260915	0.22021577	1	1.28E-05
SDF2	IP_672618	AL354702.1	0	0	2	1	QTKTFAPKEISAMVLTK	0.05743243	0	0		0	0	0	NA
BMP1	IP_672618	AL354702.1	0	0	2	2	YPCVGVFKNGRMEIIANDQGNR|DAGTIADLNVMRIINKPTAAAIAYGLDKR	0.1722973	1	0		0	0	0	NA
PIGT	IP_672618	AL354702.1	0	0	2	1	DAGTIADLNVMRIINKPTAAAIAYGLDKR	0.09797297	0	0		0	0	0	NA
INHA	IP_672618	AL354702.1	0	0	2	2	TFAPKEISAMVLTK|NQLTSNPKNTVFDAK	0.09797297	1	0		0	0	0	NA
OLFM2	IP_589156	AL355365.1	0	0	2	1	GPAAGIDLGTTYFCVGVFQHGK	0.44897959	0	0		0	0	0	NA
CCNI2	IP_589156	AL355365.1	0	0	2	1	GPAAGIDLGTTYFCVGVFQHGK	0.44897959	0	0		0	0	0	NA
DOCK5	IP_589156	AL355365.1	0	0	2	1	GPAAGIDLGTTYFCVGVFQHGK	0.44897959	0	0		0	0	0	NA
ALOXE3	IP_589156	AL355365.1	0	0	2	1	GPAAGIDLGTTYFCVGVFQHGK	0.44897959	0	0		0	0	0	NA
TCAP	IP_589156	AL355365.1	0	0	2	1	GPAAGIDLGTTYFCVGVFQHGK	0.44897959	0	0		0	0	0	NA
PSKH2	IP_589156	AL355365.1	0	0	2	1	GPAAGIDLGTTYFCVGVFQHGK	0.44897959	0	0		0	0	0	NA
SRPRB	IP_589156	AL355365.1	0	0	2	1	GPAAGIDLGTTYFCVGVFQHGK	0.44897959	0	0		0	0	0	NA
ST8SIA4	IP_589156	AL355365.1	0	0	2	1	GPAAGIDLGTTYFCVGVFQHGK	0.44897959	0	0		0	0	0	NA
ASAH1	IP_589156	AL355365.1	0	0	2	1	GPAAGIDLGTTYFCVGVFQHGK	0.44897959	0	0		0	0	0	NA
SHC4	IP_589156	AL355365.1	0	0	2	1	GPAAGIDLGTTYFCVGVFQHGK	0.44897959	0	0		0	0	0	NA
KLHL34	IP_589156	AL355365.1	0	0	2	1	GPAAGIDLGTTYFCVGVFQHGK	0.44897959	0	0		0	0	0	NA
CLPB	IP_589156	AL355365.1	0	0	2	1	GPAAGIDLGTTYFCVGVFQHGK	0.44897959	0	0		0	0	0	NA
TKT	IP_589156	AL355365.1	0	0	2	1	GPAAGIDLGTTYFCVGVFQHGK	0.44897959	0	0		0	0	0	NA
PPIAL4G	IP_589156	AL355365.1	0	0	2	1	GPAAGIDLGTTYFCVGVFQHGK	0.44897959	0	0		0	0	0	NA
PHTF1	IP_589156	AL355365.1	0	0	2	1	GPAAGIDLGTTYFCVGVFQHGK	0.44897959	0	0		0	0	0	NA
VILL	IP_589156	AL355365.1	0	0	2	1	GPAAGIDLGTTYFCVGVFQHGK	0.44897959	0	0		0	0	0	NA
DHX30	IP_589156	AL355365.1	0	0	2	1	GPAAGIDLGTTYFCVGVFQHGK	0.44897959	0	0		0	0	0	NA
RIMKLA	IP_589156	AL355365.1	0	0	2	1	GPAAGIDLGTTYFCVGVFQHGK	0.44897959	0	0		0	0	0	NA
TRMT12	IP_589156	AL355365.1	0	0	2	1	GPAAGIDLGTTYFCVGVFQHGK	0.44897959	0	0		0	0	0	NA
VWA2	IP_589156	AL355365.1	0	0	2	1	GPAAGIDLGTTYFCVGVFQHGK	0.44897959	0	0		0	0	0	NA
TMPRSS5	IP_589156	AL355365.1	0	0	2	1	GPAAGIDLGTTYFCVGVFQHGK	0.44897959	0	0		0	0	0	NA
KIF16B	IP_589156	AL355365.1	0	0	2	1	GPAAGIDLGTTYFCVGVFQHGK	0.44897959	0	0		0	0	0	NA
APBB2	IP_589156	AL355365.1	0	0	2	1	MSKGPAAGIDLGTTYFCVGVFQHGK	0.51020408	0	0		0	0	0	NA
TTLL3	IP_589156	AL355365.1	0	0	2	1	GPAAGIDLGTTYFCVGVFQHGK	0.44897959	0	0		0	0	0	NA
ALDH3B1	IP_589156	AL355365.1	0	0	2	1	GPAAGIDLGTTYFCVGVFQHGK	0.44897959	0	0		0	0	0	NA
SKP2	IP_589156	AL355365.1	0	0	2	1	GPAAGIDLGTTYFCVGVFQHGK	0.44897959	0	0		0	0	0	NA
INSL5	IP_589156	AL355365.1	0	0	2	1	GPAAGIDLGTTYFCVGVFQHGK	0.44897959	0	0		0	0	0	NA
PRODH	IP_589156	AL355365.1	0	0	2	1	GPAAGIDLGTTYFCVGVFQHGK	0.44897959	0	0		0	0	0	NA
WDR37	IP_589156	AL355365.1	0	0	2	1	GPAAGIDLGTTYFCVGVFQHGK	0.44897959	0	0		0	0	0	NA
SYNC	IP_589156	AL355365.1	0	0	2	1	GPAAGIDLGTTYFCVGVFQHGK	0.44897959	0	0		0	0	0	NA
DOK3	IP_589156	AL355365.1	0	0	2	1	GPAAGIDLGTTYFCVGVFQHGK	0.44897959	0	0		0	0	0	NA
CTBP1	IP_589156	AL355365.1	0	0	2	1	GPAAGIDLGTTYFCVGVFQHGK	0.44897959	0	0		0	0	0	NA
RPLP0	IP_589156	AL355365.1	0	0	2	1	GPAAGIDLGTTYFCVGVFQHGK	0.44897959	0	0		0	0	0	NA
CDK3	IP_589156	AL355365.1	0	0	2	1	GPAAGIDLGTTYFCVGVFQHGK	0.44897959	0	0		0	0	0	NA
C12orf69	IP_735797	GAPDHP61	0	0	2	1	VDIVAINDPFIDLNYMVYMFLYDSTHGK	0.4057971	0	0		0	0	0	NA
MAPK13	IP_735797	GAPDHP61	0	0	2	1	VDIVAINDPFIDLNYMVYMFLYDSTHGK	0.4057971	0	0		0	0	0	NA
CD33	IP_735797	GAPDHP61	0	0	2	1	VDIVAINDPFIDLNYMVYMFLYDSTHGK	0.4057971	0	0		0	0	0	NA
ANKRD44	IP_735797	GAPDHP61	0	0	2	1	VDIVAINDPFIDLNYMVYMFLYDSTHGK	0.4057971	0	0		0	0	0	NA
PPID	IP_081868	LINC01720	0	0	2	1	KILKPSCRIK	0.16949153	0	0		0	0	0	NA
TPST1	IP_667005	ACTBP11	0	0	2	1	MTHIMFETFNTAAMYVAIQALLSLYASGR	0.21167883	0	0		0	0	0	NA
SNRNP35	IP_688853	AC092329.4	0	0	2	0		0.13793103	0	1	AVSLSLPR	0	0	0	NA
APOBEC3D	IP_688853	AC092329.4	0	0	2	0		0.13793103	0	0		0	0	0	NA
ANKRD1	IP_688853	AC092329.4	0	0	2	0		0.13793103	0	0		0	0	0	NA
KIF9	IP_688853	AC092329.4	0	0	2	0		0.13793103	0	0		0	0	0	NA
FAM149B1	IP_688853	AC092329.4	0	0	2	0		0.13793103	0	0		0	0	0	NA
FOXRED1	IP_688853	AC092329.4	0	0	2	0		0.13793103	0	1	AVSLSLPR	0	0	0	NA
ROMO1	IP_688853	AC092329.4	0	0	2	0		0.13793103	0	0		0	0	0	NA
HAPLN3	IP_688853	AC092329.4	0	0	2	0		0.13793103	0	1	AVSLSLPR	0	0	0	NA
C2orf77	IP_3435724	KRT89P	0	0	2	2	QYQEVMNSK|LGLDVEIATYR	0.18918919	1	2	LGLDVEIATYR|LLEGEEIR	0	0	0	NA
CAB39L	IP_3435724	KRT89P	0	0	2	1	LAELEDALQK	0.06756757	0	1	LAELEDALQK	0	0	0	NA
ZNF35	IP_3435724	KRT89P	0	0	2	1	LAELEDALQK	0.06756757	0	1	LAELEDALQK	0	0	0	NA
CPLX3	IP_3435724	KRT89P	0	0	2	2	LAELEDALQK|LGLDVEIATYRK	0.14864865	1	3	LGLDVEIATYR|LAELEDALQK|LGLDVEIATYRK	0	0	0	NA
IQCH	IP_3435724	KRT89P	0	0	2	1	LAELEDALQK	0.06756757	0	1	LAELEDALQK	0	0	0	NA
FHL3	IP_3435724	KRT89P	0	0	2	1	LAELEDALQK	0.06756757	0	1	LAELEDALQK	0	0	0	NA
SGOL2	IP_3435724	KRT89P	0	0	2	2	LGLDVEIATYRK|AKQDMACMLKQYQEVMNSK	0.20945946	1	1	LGLDVEIATYR	0	0	0	NA
ABHD16A	IP_3435724	KRT89P	0	0	2	1	LAELEDALQK	0.06756757	0	1	LAELEDALQK	0	0	0	NA
PNKP	IP_3435724	KRT89P	0	0	2	1	LAELEDALQK	0.06756757	0	1	LAELEDALQK	0	0	0	NA
HOPX	IP_3435724	KRT89P	0	0	2	1	LAELEDALQK	0.06756757	0	1	LAELEDALQK	0	0	0	NA
AGTPBP1	IP_3435724	KRT89P	0	0	2	1	LAELEDALQK	0.06756757	0	1	LAELEDALQK	0	0	0	NA
MAS1	IP_3435724	KRT89P	0	0	2	1	AKQDMACMLKQYQEVMNSK	0.18243243	0	1	LLEGEEIR	0	0	0	NA
RNF141	IP_3435724	KRT89P	0	0	2	1	LAELEDALQK	0.06756757	0	1	LAELEDALQK	0	0	0	NA
MAPK9	IP_3435724	KRT89P	0	0	2	0		0.05405405	0	1	LLEGEEIR	0	0	0	NA
PLP1	IP_079402	RYR2	0	0	2	1	PCAAMWMNLSSSMPLR	0.5	0	0		0	0	0	NA
TRAPPC5	IP_079402	RYR2	0	0	2	1	PCAAMWMNLSSSMPLR	0.5	0	0		0	0	0	NA
RND2	IP_079402	RYR2	0	0	2	1	PCAAMWMNLSSSMPLR	0.5	0	0		0	0	0	NA
GGH	IP_079402	RYR2	0	0	2	1	PCAAMWMNLSSSMPLR	0.5	0	0		0	0	0	NA
BTBD9	IP_079402	RYR2	0	0	2	1	PCAAMWMNLSSSMPLR	0.5	0	0		0	0	0	NA
FGF19	IP_079402	RYR2	0	0	2	1	PCAAMWMNLSSSMPLR	0.5	0	0		0	0	0	NA
HOPX	IP_079402	RYR2	0	0	2	1	PCAAMWMNLSSSMPLR	0.5	0	0		0	0	0	NA
TUBGCP4	IP_079402	RYR2	0	0	2	1	PCAAMWMNLSSSMPLR	0.5	0	0		0	0	0	NA
RNF141	IP_079402	RYR2	0	0	2	1	PCAAMWMNLSSSMPLR	0.5	0	0		0	0	0	NA
ABCC11	IP_079402	RYR2	0	0	2	1	PCAAMWMNLSSSMPLR	0.5	0	0		0	0	0	NA
FNDC5	IP_079402	RYR2	0	0	2	1	PCAAMWMNLSSSMPLR	0.5	0	0		0	0	0	NA
DEFB121	IP_079402	RYR2	0	0	2	1	PCAAMWMNLSSSMPLR	0.5	0	0		0	0	0	NA
CDKL5	IP_079402	RYR2	0	0	2	1	PCAAMWMNLSSSMPLR	0.5	0	0		0	0	0	NA
C10orf111	IP_079402	RYR2	0	0	2	1	PCAAMWMNLSSSMPLR	0.5	0	0		0	0	0	NA
PIGM	IP_079402	RYR2	0	0	2	1	PCAAMWMNLSSSMPLR	0.5	0	0		0	0	0	NA
CDH8	IP_079402	RYR2	0	0	2	1	PCAAMWMNLSSSMPLR	0.5	0	0		0	0	0	NA
RAD51C	IP_079402	RYR2	0	0	2	1	PCAAMWMNLSSSMPLR	0.5	0	0		0	0	0	NA
HIGD1A	IP_079402	RYR2	0	0	2	1	PCAAMWMNLSSSMPLR	0.5	0	0		0	0	0	NA
SLC22A6	IP_079402	RYR2	0	0	2	1	PCAAMWMNLSSSMPLR	0.5	0	0		0	0	0	NA
RLIM	IP_079402	RYR2	0	0	2	1	PCAAMWMNLSSSMPLR	0.5	0	0		0	0	0	NA
ACD	IP_079402	RYR2	0	0	2	1	PCAAMWMNLSSSMPLR	0.5	0	0		0	0	0	NA
RBM42	IP_079402	RYR2	0	0	2	1	PCAAMWMNLSSSMPLR	0.5	0	0		0	0	0	NA
GTF2B	IP_079402	RYR2	0	0	2	1	PCAAMWMNLSSSMPLR	0.5	0	0		0	0	0	NA
LRCH3	IP_079402	RYR2	0	0	2	1	PCAAMWMNLSSSMPLR	0.5	0	0		0	0	0	NA
SLC25A43	IP_079402	RYR2	0	0	2	1	PCAAMWMNLSSSMPLR	0.5	0	0		0	0	0	NA
IL31RA	IP_079402	RYR2	0	0	2	1	PCAAMWMNLSSSMPLR	0.5	0	0		0	0	0	NA
MARVELD2	IP_079402	RYR2	0	0	2	1	PCAAMWMNLSSSMPLR	0.5	0	0		0	0	0	NA
BCMO1	IP_079402	RYR2	0	0	2	1	PCAAMWMNLSSSMPLR	0.5	0	0		0	0	0	NA
USP47	IP_079402	RYR2	0	0	2	1	PCAAMWMNLSSSMPLR	0.5	0	0		0	0	0	NA
CDC42SE1	IP_079402	RYR2	0	0	2	1	PCAAMWMNLSSSMPLR	0.5	0	0		0	0	0	NA
TUBA1A	IP_079402	RYR2	0	0	2	1	PCAAMWMNLSSSMPLR	0.5	0	0		0	0	0	NA
TRIP11	IP_079402	RYR2	0	0	2	1	PCAAMWMNLSSSMPLR	0.5	0	0		0	0	0	NA
UBL5	IP_079402	RYR2	0	0	2	1	PCAAMWMNLSSSMPLR	0.5	0	0		0	0	0	NA
IFNG	IP_079402	RYR2	0	0	2	1	PCAAMWMNLSSSMPLR	0.5	0	0		0	0	0	NA
IRF3	IP_079402	RYR2	0	0	2	1	PCAAMWMNLSSSMPLR	0.5	0	0		0	0	0	NA
KLHL28	IP_079402	RYR2	0	0	2	1	PCAAMWMNLSSSMPLR	0.5	0	0		0	0	0	NA
RNF111	IP_079402	RYR2	0	0	2	1	PCAAMWMNLSSSMPLR	0.5	0	0		0	0	0	NA
BSPRY	IP_079402	RYR2	0	0	2	1	PCAAMWMNLSSSMPLR	0.5	0	0		0	0	0	NA
GPRC5C	IP_079402	RYR2	0	0	2	1	PCAAMWMNLSSSMPLR	0.5	0	0		0	0	0	NA
MTMR9	IP_079402	RYR2	0	0	2	1	PCAAMWMNLSSSMPLR	0.5	0	0		0	0	0	NA
TRIM23	IP_079402	RYR2	0	0	2	1	PCAAMWMNLSSSMPLR	0.5	0	0		0	0	0	NA
RCVRN	IP_079402	RYR2	0	0	2	1	PCAAMWMNLSSSMPLR	0.5	0	0		0	0	0	NA
EDNRB	IP_079402	RYR2	0	0	2	1	PCAAMWMNLSSSMPLR	0.5	0	0		0	0	0	NA
MED1	IP_079402	RYR2	0	0	2	1	PCAAMWMNLSSSMPLR	0.5	0	0		0	0	0	NA
NDUFA13	IP_079402	RYR2	0	0	2	1	PCAAMWMNLSSSMPLR	0.5	0	0		0	0	0	NA
ZNF19	IP_079402	RYR2	0	0	2	1	PCAAMWMNLSSSMPLR	0.5	0	0		0	0	0	NA
VPS39	IP_079402	RYR2	0	0	2	1	PCAAMWMNLSSSMPLR	0.5	0	0		0	0	0	NA
EML1	IP_079402	RYR2	0	0	2	1	PCAAMWMNLSSSMPLR	0.5	0	0		0	0	0	NA
LSM6	IP_158762	GIMAP1	0	0	2	1	APVLGAAPQAVVGGR	0.3	0	0		0	0	0	NA
NINL	IP_303912	ARHGEF6	0	0	2	0		0.03827751	0	0		0	0	0	NA
ACOT8	IP_303912	ARHGEF6	0	0	2	1	KLLPYVVYK	0.0430622	0	0		0	0	0	NA
SSC5D	IP_759600	UBA52P7	0	0	2	1	NTLTGKTITLEVEPSDTIENVK	0.37931034	0	0		0	0	0	NA
SELE	IP_759600	UBA52P7	0	0	2	1	NTLTGKTITLEVEPSDTIENVK	0.37931034	0	0		0	0	0	NA
PDGFRB	IP_759600	UBA52P7	0	0	2	1	NTLTGKTITLEVEPSDTIENVK	0.37931034	0	0		0	0	0	NA
FBXL21	IP_759600	UBA52P7	0	0	2	1	NTLTGKTITLEVEPSDTIENVK	0.37931034	0	0		0	0	0	NA
ST3GAL5	IP_759600	UBA52P7	0	0	2	1	NTLTGKTITLEVEPSDTIENVK	0.37931034	0	0		0	0	0	NA
PTPRA	IP_759600	UBA52P7	0	0	2	1	NTLTGKTITLEVEPSDTIENVK	0.37931034	0	0		0	0	0	NA
CBWD1	IP_759600	UBA52P7	0	0	2	1	NTLTGKTITLEVEPSDTIENVK	0.37931034	0	0		0	0	0	NA
USP25	IP_759600	UBA52P7	0	0	2	1	NTLTGKTITLEVEPSDTIENVK	0.37931034	0	0		0	0	0	NA
C16orf45	IP_759600	UBA52P7	0	0	2	1	NTLTGKTITLEVEPSDTIENVK	0.37931034	0	0		0	0	0	NA
SLX1A	IP_759600	UBA52P7	0	0	2	1	NTLTGKTITLEVEPSDTIENVK	0.37931034	0	0		0	0	0	NA
AP1S2	IP_759600	UBA52P7	0	0	2	1	NTLTGKTITLEVEPSDTIENVK	0.37931034	0	0		0	0	0	NA
LRRC8E	IP_759600	UBA52P7	0	0	2	1	NTLTGKTITLEVEPSDTIENVK	0.37931034	0	0		0	0	0	NA
C18orf1	IP_759600	UBA52P7	0	0	2	1	NTLTGKTITLEVEPSDTIENVK	0.37931034	0	0		0	0	0	NA
CPD	IP_759600	UBA52P7	0	0	2	1	NTLTGKTITLEVEPSDTIENVK	0.37931034	0	0		0	0	0	NA
OIP5	IP_759600	UBA52P7	0	0	2	1	NTLTGKTITLEVEPSDTIENVK	0.37931034	0	0		0	0	0	NA
MYF6	IP_759600	UBA52P7	0	0	2	1	NTLTGKTITLEVEPSDTIENVK	0.37931034	0	0		0	0	0	NA
APBB3	IP_759600	UBA52P7	0	0	2	1	NTLTGKTITLEVEPSDTIENVK	0.37931034	0	0		0	0	0	NA
PTH1R	IP_759600	UBA52P7	0	0	2	1	NTLTGKTITLEVEPSDTIENVK	0.37931034	0	0		0	0	0	NA
CD44	IP_759600	UBA52P7	0	0	2	1	NTLTGKTITLEVEPSDTIENVK	0.37931034	0	0		0	0	0	NA
GPR77	IP_759600	UBA52P7	0	0	2	1	NTLTGKTITLEVEPSDTIENVK	0.37931034	0	0		0	0	0	NA
CUEDC2	IP_759600	UBA52P7	0	0	2	1	NTLTGKTITLEVEPSDTIENVK	0.37931034	0	0		0	0	0	NA
SPINK2	IP_759600	UBA52P7	0	0	2	1	NTLTGKTITLEVEPSDTIENVK	0.37931034	0	0		0	0	0	NA
SCGB2A2	IP_759600	UBA52P7	0	0	2	1	NTLTGKTITLEVEPSDTIENVK	0.37931034	0	0		0	0	0	NA
OSGIN1	IP_759600	UBA52P7	0	0	2	1	NTLTGKTITLEVEPSDTIENVK	0.37931034	0	0		0	0	0	NA
SEL1L3	IP_759600	UBA52P7	0	0	2	1	NTLTGKTITLEVEPSDTIENVK	0.37931034	0	0		0	0	0	NA
GORASP1	IP_759600	UBA52P7	0	0	2	1	NTLTGKTITLEVEPSDTIENVK	0.37931034	0	0		0	0	0	NA
HLA-DMB	IP_759600	UBA52P7	0	0	2	1	NTLTGKTITLEVEPSDTIENVK	0.37931034	0	0		0	0	0	NA
GDF9	IP_759600	UBA52P7	0	0	2	1	NTLTGKTITLEVEPSDTIENVK	0.37931034	0	0		0	0	0	NA
ARHGAP25	IP_759600	UBA52P7	0	0	2	1	NTLTGKTITLEVEPSDTIENVK	0.37931034	0	0		0	0	0	NA
ASB9	IP_759600	UBA52P7	0	0	2	1	NTLTGKTITLEVEPSDTIENVK	0.37931034	0	0		0	0	0	NA
IL1R2	IP_759600	UBA52P7	0	0	2	1	NTLTGKTITLEVEPSDTIENVK	0.37931034	0	0		0	0	0	NA
DCAF8	IP_759600	UBA52P7	0	0	2	1	NTLTGKTITLEVEPSDTIENVK	0.37931034	0	0		0	0	0	NA
WDR34	IP_759600	UBA52P7	0	0	2	1	NTLTGKTITLEVEPSDTIENVK	0.37931034	0	0		0	0	0	NA
USP48	IP_759600	UBA52P7	0	0	2	1	NTLTGKTITLEVEPSDTIENVK	0.37931034	0	0		0	0	0	NA
FAS	IP_759600	UBA52P7	0	0	2	1	NTLTGKTITLEVEPSDTIENVK	0.37931034	0	0		0	0	0	NA
FAM73B	IP_759600	UBA52P7	0	0	2	1	NTLTGKTITLEVEPSDTIENVK	0.37931034	0	0		0	0	0	NA
ACOX3	IP_759600	UBA52P7	0	0	2	1	NTLTGKTITLEVEPSDTIENVK	0.37931034	0	0		0	0	0	NA
DEFB104A	IP_759600	UBA52P7	0	0	2	1	NTLTGKTITLEVEPSDTIENVK	0.37931034	0	0		0	0	0	NA
KLHL20	IP_759600	UBA52P7	0	0	2	1	NTLTGKTITLEVEPSDTIENVK	0.37931034	0	0		0	0	0	NA
TRIM43	IP_759600	UBA52P7	0	0	2	1	NTLTGKTITLEVEPSDTIENVK	0.37931034	0	0		0	0	0	NA
DCTN6	IP_759600	UBA52P7	0	0	2	1	NTLTGKTITLEVEPSDTIENVK	0.37931034	0	0		0	0	0	NA
AMTN	IP_759600	UBA52P7	0	0	2	1	NTLTGKTITLEVEPSDTIENVK	0.37931034	0	0		0	0	0	NA
FGFRL1	IP_759600	UBA52P7	0	0	2	1	NTLTGKTITLEVEPSDTIENVK	0.37931034	0	0		0	0	0	NA
BIRC7	IP_759600	UBA52P7	0	0	2	1	NTLTGKTITLEVEPSDTIENVK	0.37931034	0	0		0	0	0	NA
BNIP3	IP_759600	UBA52P7	0	0	2	1	NTLTGKTITLEVEPSDTIENVK	0.37931034	0	0		0	0	0	NA
CXorf59	IP_759600	UBA52P7	0	0	2	1	NTLTGKTITLEVEPSDTIENVK	0.37931034	0	0		0	0	0	NA
SMOC1	IP_759600	UBA52P7	0	0	2	1	NTLTGKTITLEVEPSDTIENVK	0.37931034	0	0		0	0	0	NA
ATP2B2	IP_759600	UBA52P7	0	0	2	1	NTLTGKTITLEVEPSDTIENVK	0.37931034	0	0		0	0	0	NA
NECAB2	IP_759600	UBA52P7	0	0	2	1	NTLTGKTITLEVEPSDTIENVK	0.37931034	0	0		0	0	0	NA
MGST3	IP_759600	UBA52P7	0	0	2	1	NTLTGKTITLEVEPSDTIENVK	0.37931034	0	0		0	0	0	NA
GCNT3	IP_759600	UBA52P7	0	0	2	1	NTLTGKTITLEVEPSDTIENVK	0.37931034	0	0		0	0	0	NA
THBS3	IP_759600	UBA52P7	0	0	2	1	NTLTGKTITLEVEPSDTIENVK	0.37931034	0	0		0	0	0	NA
ARPC5	IP_759600	UBA52P7	0	0	2	1	NTLTGKTITLEVEPSDTIENVK	0.37931034	0	0		0	0	0	NA
DEFB121	IP_759600	UBA52P7	0	0	2	1	NTLTGKTITLEVEPSDTIENVK	0.37931034	0	0		0	0	0	NA
KIAA1467	IP_759600	UBA52P7	0	0	2	1	NTLTGKTITLEVEPSDTIENVK	0.37931034	0	0		0	0	0	NA
LRRC8B	IP_759600	UBA52P7	0	0	2	1	NTLTGKTITLEVEPSDTIENVK	0.37931034	0	0		0	0	0	NA
TADA3	IP_759600	UBA52P7	0	0	2	1	NTLTGKTITLEVEPSDTIENVK	0.37931034	0	0		0	0	0	NA
CPA6	IP_759600	UBA52P7	0	0	2	1	NTLTGKTITLEVEPSDTIENVK	0.37931034	0	0		0	0	0	NA
UBE2E3	IP_759600	UBA52P7	0	0	2	1	MQIFMNTLTGKTITLEVEPSDTIENVK	0.46551724	0	0		0	0	0	NA
PITHD1	IP_759600	UBA52P7	0	0	2	1	NTLTGKTITLEVEPSDTIENVK	0.37931034	0	0		0	0	0	NA
KCNA10	IP_759600	UBA52P7	0	0	2	1	NTLTGKTITLEVEPSDTIENVK	0.37931034	0	0		0	0	0	NA
RAB40A	IP_759600	UBA52P7	0	0	2	1	NTLTGKTITLEVEPSDTIENVK	0.37931034	0	0		0	0	0	NA
AP2S1	IP_759600	UBA52P7	0	0	2	1	NTLTGKTITLEVEPSDTIENVK	0.37931034	0	0		0	0	0	NA
DCP2	IP_759600	UBA52P7	0	0	2	1	NTLTGKTITLEVEPSDTIENVK	0.37931034	0	0		0	0	0	NA
HPCAL4	IP_759600	UBA52P7	0	0	2	1	NTLTGKTITLEVEPSDTIENVK	0.37931034	0	0		0	0	0	NA
CHST10	IP_759600	UBA52P7	0	0	2	1	NTLTGKTITLEVEPSDTIENVK	0.37931034	0	0		0	0	0	NA
HLA-E	IP_759600	UBA52P7	0	0	2	1	NTLTGKTITLEVEPSDTIENVK	0.37931034	0	0		0	0	0	NA
P2RX4	IP_759600	UBA52P7	0	0	2	1	NTLTGKTITLEVEPSDTIENVK	0.37931034	0	0		0	0	0	NA
ASPA	IP_759600	UBA52P7	0	0	2	1	NTLTGKTITLEVEPSDTIENVK	0.37931034	0	0		0	0	0	NA
APBA3	IP_759600	UBA52P7	0	0	2	1	NTLTGKTITLEVEPSDTIENVK	0.37931034	0	0		0	0	0	NA
TNFRSF1A	IP_759600	UBA52P7	0	0	2	1	NTLTGKTITLEVEPSDTIENVK	0.37931034	0	0		0	0	0	NA
AVIL	IP_759600	UBA52P7	0	0	2	1	NTLTGKTITLEVEPSDTIENVK	0.37931034	0	0		0	0	0	NA
PFDN4	IP_759600	UBA52P7	0	0	2	1	NTLTGKTITLEVEPSDTIENVK	0.37931034	0	0		0	0	0	NA
GNRH1	IP_759600	UBA52P7	0	0	2	1	NTLTGKTITLEVEPSDTIENVK	0.37931034	0	0		0	0	0	NA
TMED6	IP_759600	UBA52P7	0	0	2	1	NTLTGKTITLEVEPSDTIENVK	0.37931034	0	0		0	0	0	NA
EPHA1	IP_759600	UBA52P7	0	0	2	1	NTLTGKTITLEVEPSDTIENVK	0.37931034	0	0		0	0	0	NA
CLEC12A	IP_759600	UBA52P7	0	0	2	1	NTLTGKTITLEVEPSDTIENVK	0.37931034	0	0		0	0	0	NA
CYP4A22	IP_759600	UBA52P7	0	0	2	1	NTLTGKTITLEVEPSDTIENVK	0.37931034	0	0		0	0	0	NA
SLC16A11	IP_759600	UBA52P7	0	0	2	1	NTLTGKTITLEVEPSDTIENVK	0.37931034	0	0		0	0	0	NA
C6orf72	IP_759600	UBA52P7	0	0	2	1	NTLTGKTITLEVEPSDTIENVK	0.37931034	0	0		0	0	0	NA
TTLL9	IP_759600	UBA52P7	0	0	2	1	NTLTGKTITLEVEPSDTIENVK	0.37931034	0	0		0	0	0	NA
NUS1	IP_759600	UBA52P7	0	0	2	1	NTLTGKTITLEVEPSDTIENVK	0.37931034	0	0		0	0	0	NA
CBLN4	IP_759600	UBA52P7	0	0	2	1	NTLTGKTITLEVEPSDTIENVK	0.37931034	0	0		0	0	0	NA
TULP3	IP_759600	UBA52P7	0	0	2	1	NTLTGKTITLEVEPSDTIENVK	0.37931034	0	0		0	0	0	NA
RSPRY1	IP_759600	UBA52P7	0	0	2	1	NTLTGKTITLEVEPSDTIENVK	0.37931034	0	0		0	0	0	NA
COMMD1	IP_759600	UBA52P7	0	0	2	1	NTLTGKTITLEVEPSDTIENVK	0.37931034	0	0		0	0	0	NA
SERPINA10	IP_759600	UBA52P7	0	0	2	1	NTLTGKTITLEVEPSDTIENVK	0.37931034	0	0		0	0	0	NA
CD1E	IP_759600	UBA52P7	0	0	2	1	NTLTGKTITLEVEPSDTIENVK	0.37931034	0	0		0	0	0	NA
CASP1	IP_079312	ENO1P1	0	0	2	1	AAVPSGASTGIYEVLELQDNDK	0.05670103	0	0		0	0	0	NA
SMTNL2	IP_557401	HSPA8P7	0	0	2	1	GPAVGIDLDTAYSCVGVFQHGK	0.62857143	0	0		0	0	0	NA
ATP2B2	IP_557401	HSPA8P7	0	0	2	1	GPAVGIDLDTAYSCVGVFQHGK	0.62857143	0	0		0	0	0	NA
BSCL2	IP_557401	HSPA8P7	0	0	2	1	GPAVGIDLDTAYSCVGVFQHGK	0.62857143	0	0		0	0	0	NA
FAM136A	IP_557401	HSPA8P7	0	0	2	1	GPAVGIDLDTAYSCVGVFQHGK	0.62857143	0	0		0	0	0	NA
ZSCAN1	IP_557401	HSPA8P7	0	0	2	1	GPAVGIDLDTAYSCVGVFQHGK	0.62857143	0	0		0	0	0	NA
PCDHGC3	IP_557401	HSPA8P7	0	0	2	1	GPAVGIDLDTAYSCVGVFQHGK	0.62857143	0	0		0	0	0	NA
CCDC74B	IP_557401	HSPA8P7	0	0	2	1	GPAVGIDLDTAYSCVGVFQHGK	0.62857143	0	0		0	0	0	NA
ALOXE3	IP_557401	HSPA8P7	0	0	2	1	GPAVGIDLDTAYSCVGVFQHGK	0.62857143	0	0		0	0	0	NA
ART3	IP_557401	HSPA8P7	0	0	2	1	GPAVGIDLDTAYSCVGVFQHGK	0.62857143	0	0		0	0	0	NA
GCNT3	IP_557401	HSPA8P7	0	0	2	1	GPAVGIDLDTAYSCVGVFQHGK	0.62857143	0	0		0	0	0	NA
SAMD4B	IP_557401	HSPA8P7	0	0	2	1	GPAVGIDLDTAYSCVGVFQHGK	0.62857143	0	0		0	0	0	NA
TCAP	IP_557401	HSPA8P7	0	0	2	1	GPAVGIDLDTAYSCVGVFQHGK	0.62857143	0	0		0	0	0	NA
TP53	IP_557401	HSPA8P7	0	0	2	1	GPAVGIDLDTAYSCVGVFQHGK	0.62857143	0	0		0	0	0	NA
44810	IP_557401	HSPA8P7	0	0	2	1	GPAVGIDLDTAYSCVGVFQHGK	0.62857143	0	0		0	0	0	NA
DNAJB4	IP_557401	HSPA8P7	0	0	2	1	GPAVGIDLDTAYSCVGVFQHGK	0.62857143	0	0		0	0	0	NA
SYT17	IP_557401	HSPA8P7	0	0	2	1	GPAVGIDLDTAYSCVGVFQHGK	0.62857143	0	0		0	0	0	NA
MTHFD2	IP_557401	HSPA8P7	0	0	2	1	GPAVGIDLDTAYSCVGVFQHGK	0.62857143	0	0		0	0	0	NA
SHC4	IP_557401	HSPA8P7	0	0	2	1	GPAVGIDLDTAYSCVGVFQHGK	0.62857143	0	0		0	0	0	NA
PLEKHA8	IP_557401	HSPA8P7	0	0	2	1	GPAVGIDLDTAYSCVGVFQHGK	0.62857143	0	0		0	0	0	NA
FCRL5	IP_557401	HSPA8P7	0	0	2	1	GPAVGIDLDTAYSCVGVFQHGK	0.62857143	0	0		0	0	0	NA
HDAC10	IP_557401	HSPA8P7	0	0	2	1	GPAVGIDLDTAYSCVGVFQHGK	0.62857143	0	0		0	0	0	NA
LYPD1	IP_557401	HSPA8P7	0	0	2	1	GPAVGIDLDTAYSCVGVFQHGK	0.62857143	0	0		0	0	0	NA
PALM2	IP_557401	HSPA8P7	0	0	2	1	GPAVGIDLDTAYSCVGVFQHGK	0.62857143	0	0		0	0	0	NA
PPIAL4G	IP_557401	HSPA8P7	0	0	2	1	GPAVGIDLDTAYSCVGVFQHGK	0.62857143	0	0		0	0	0	NA
KCNQ2	IP_557401	HSPA8P7	0	0	2	1	GPAVGIDLDTAYSCVGVFQHGK	0.62857143	0	0		0	0	0	NA
GRK6	IP_557401	HSPA8P7	0	0	2	1	GPAVGIDLDTAYSCVGVFQHGK	0.62857143	0	0		0	0	0	NA
TRPC4AP	IP_557401	HSPA8P7	0	0	2	1	GPAVGIDLDTAYSCVGVFQHGK	0.62857143	0	0		0	0	0	NA
VILL	IP_557401	HSPA8P7	0	0	2	1	GPAVGIDLDTAYSCVGVFQHGK	0.62857143	0	0		0	0	0	NA
ELMOD3	IP_557401	HSPA8P7	0	0	2	1	GPAVGIDLDTAYSCVGVFQHGK	0.62857143	0	0		0	0	0	NA
DHX30	IP_557401	HSPA8P7	0	0	2	1	GPAVGIDLDTAYSCVGVFQHGK	0.62857143	0	0		0	0	0	NA
RIMKLA	IP_557401	HSPA8P7	0	0	2	1	GPAVGIDLDTAYSCVGVFQHGK	0.62857143	0	0		0	0	0	NA
TRMT12	IP_557401	HSPA8P7	0	0	2	1	GPAVGIDLDTAYSCVGVFQHGK	0.62857143	0	0		0	0	0	NA
EPB42	IP_557401	HSPA8P7	0	0	2	1	GPAVGIDLDTAYSCVGVFQHGK	0.62857143	0	0		0	0	0	NA
FAM19A3	IP_557401	HSPA8P7	0	0	2	1	GPAVGIDLDTAYSCVGVFQHGK	0.62857143	0	0		0	0	0	NA
DHRS9	IP_557401	HSPA8P7	0	0	2	1	GPAVGIDLDTAYSCVGVFQHGK	0.62857143	0	0		0	0	0	NA
ALG2	IP_557401	HSPA8P7	0	0	2	1	GPAVGIDLDTAYSCVGVFQHGK	0.62857143	0	0		0	0	0	NA
KIF16B	IP_557401	HSPA8P7	0	0	2	1	GPAVGIDLDTAYSCVGVFQHGK	0.62857143	0	0		0	0	0	NA
SIRT4	IP_557401	HSPA8P7	0	0	2	1	GPAVGIDLDTAYSCVGVFQHGK	0.62857143	0	0		0	0	0	NA
MOGAT3	IP_557401	HSPA8P7	0	0	2	1	GPAVGIDLDTAYSCVGVFQHGK	0.62857143	0	0		0	0	0	NA
CPLX3	IP_557401	HSPA8P7	0	0	2	1	GPAVGIDLDTAYSCVGVFQHGK	0.62857143	0	0		0	0	0	NA
COL2A1	IP_557401	HSPA8P7	0	0	2	1	GPAVGIDLDTAYSCVGVFQHGK	0.62857143	0	0		0	0	0	NA
FMO5	IP_557401	HSPA8P7	0	0	2	1	GPAVGIDLDTAYSCVGVFQHGK	0.62857143	0	0		0	0	0	NA
PML	IP_557401	HSPA8P7	0	0	2	1	GPAVGIDLDTAYSCVGVFQHGK	0.62857143	0	0		0	0	0	NA
GDE1	IP_557401	HSPA8P7	0	0	2	1	GPAVGIDLDTAYSCVGVFQHGK	0.62857143	0	0		0	0	0	NA
IRF3	IP_557401	HSPA8P7	0	0	2	1	GPAVGIDLDTAYSCVGVFQHGK	0.62857143	0	0		0	0	0	NA
CCNJL	IP_557401	HSPA8P7	0	0	2	1	GPAVGIDLDTAYSCVGVFQHGK	0.62857143	0	0		0	0	0	NA
DCP2	IP_557401	HSPA8P7	0	0	2	1	GPAVGIDLDTAYSCVGVFQHGK	0.62857143	0	0		0	0	0	NA
CDC42SE2	IP_557401	HSPA8P7	0	0	2	1	GPAVGIDLDTAYSCVGVFQHGK	0.62857143	0	0		0	0	0	NA
OR3A1	IP_557401	HSPA8P7	0	0	2	1	GPAVGIDLDTAYSCVGVFQHGK	0.62857143	0	0		0	0	0	NA
TMEM184A	IP_557401	HSPA8P7	0	0	2	1	GPAVGIDLDTAYSCVGVFQHGK	0.62857143	0	0		0	0	0	NA
DUSP7	IP_557401	HSPA8P7	0	0	2	1	GPAVGIDLDTAYSCVGVFQHGK	0.62857143	0	0		0	0	0	NA
SERPINB11	IP_557401	HSPA8P7	0	0	2	1	GPAVGIDLDTAYSCVGVFQHGK	0.62857143	0	0		0	0	0	NA
GANAB	IP_557401	HSPA8P7	0	0	2	1	GPAVGIDLDTAYSCVGVFQHGK	0.62857143	0	0		0	0	0	NA
TTC1	IP_557401	HSPA8P7	0	0	2	1	GPAVGIDLDTAYSCVGVFQHGK	0.62857143	0	0		0	0	0	NA
GTF2A1	IP_557401	HSPA8P7	0	0	2	1	GPAVGIDLDTAYSCVGVFQHGK	0.62857143	0	0		0	0	0	NA
FAM53C	IP_557401	HSPA8P7	0	0	2	1	GPAVGIDLDTAYSCVGVFQHGK	0.62857143	0	0		0	0	0	NA
EEF1D	IP_557401	HSPA8P7	0	0	2	1	GPAVGIDLDTAYSCVGVFQHGK	0.62857143	0	0		0	0	0	NA
ARSA	IP_557401	HSPA8P7	0	0	2	1	GPAVGIDLDTAYSCVGVFQHGK	0.62857143	0	0		0	0	0	NA
APPL2	IP_557401	HSPA8P7	0	0	2	1	GPAVGIDLDTAYSCVGVFQHGK	0.62857143	0	0		0	0	0	NA
CDK3	IP_557401	HSPA8P7	0	0	2	1	GPAVGIDLDTAYSCVGVFQHGK	0.62857143	0	0		0	0	0	NA
PCDHGB4	IP_557401	HSPA8P7	0	0	2	1	GPAVGIDLDTAYSCVGVFQHGK	0.62857143	0	0		0	0	0	NA
GNA15	IP_557401	HSPA8P7	0	0	2	1	GPAVGIDLDTAYSCVGVFQHGK	0.62857143	0	0		0	0	0	NA
PLB1	IP_557401	HSPA8P7	0	0	2	1	GPAVGIDLDTAYSCVGVFQHGK	0.62857143	0	0		0	0	0	NA
SCGB2A2	IP_581916	SLC25A5P5	0	0	2	1	LLLEVQHASK	0.06493506	0	0		0	0	0	NA
TUBB	IP_581916	SLC25A5P5	0	0	2	1	LLLEVQHASK	0.06493506	0	0		0	0	0	NA
TACR1	IP_581916	SLC25A5P5	0	0	2	1	LLLEVQHASK	0.06493506	0	0		0	0	0	NA
TNFRSF9	IP_581916	SLC25A5P5	0	0	2	1	LLLEVQHASK	0.06493506	0	0		0	0	0	NA
PCDHA4	IP_581916	SLC25A5P5	0	0	2	1	LLLEVQHASK	0.06493506	0	0		0	0	0	NA
ARMC6	IP_581916	SLC25A5P5	0	0	2	1	LLLEVQHASK	0.06493506	0	0		0	0	0	NA
ART3	IP_581916	SLC25A5P5	0	0	2	1	LLLEVQHASK	0.06493506	0	0		0	0	0	NA
GORASP1	IP_581916	SLC25A5P5	0	0	2	1	LLLEVQHASK	0.06493506	0	0		0	0	0	NA
GAA	IP_581916	SLC25A5P5	0	0	2	1	LLLEVQHASK	0.06493506	0	0		0	0	0	NA
EXOC8	IP_581916	SLC25A5P5	0	0	2	1	LLLEVQHASK	0.06493506	0	0		0	0	0	NA
C1QB	IP_581916	SLC25A5P5	0	0	2	1	LLLEVQHASK	0.06493506	0	0		0	0	0	NA
RHOT2	IP_581916	SLC25A5P5	0	0	2	1	LLLEVQHASK	0.06493506	0	0		0	0	0	NA
SLC22A9	IP_581916	SLC25A5P5	0	0	2	1	LLLEVQHASK	0.06493506	0	0		0	0	0	NA
TRIM16L	IP_581916	SLC25A5P5	0	0	2	1	LLLEVQHASK	0.06493506	0	0		0	0	0	NA
HIGD1A	IP_581916	SLC25A5P5	0	0	2	1	LLLEVQHASK	0.06493506	0	0		0	0	0	NA
SPACA1	IP_581916	SLC25A5P5	0	0	2	1	LLLEVQHASK	0.06493506	0	0		0	0	0	NA
PPP6R2	IP_581916	SLC25A5P5	0	0	2	1	LLLEVQHASK	0.06493506	0	0		0	0	0	NA
CLEC4E	IP_581916	SLC25A5P5	0	0	2	1	LLLEVQHASK	0.06493506	0	0		0	0	0	NA
LYPD3	IP_581916	SLC25A5P5	0	0	2	1	LLLEVQHASK	0.06493506	0	0		0	0	0	NA
MUC20	IP_581916	SLC25A5P5	0	0	2	1	LLLEVQHASK	0.06493506	0	0		0	0	0	NA
FDXACB1	IP_581916	SLC25A5P5	0	0	2	1	LLLEVQHASK	0.06493506	0	0		0	0	0	NA
SLC5A8	IP_581916	SLC25A5P5	0	0	2	1	LLLEVQHASK	0.06493506	0	0		0	0	0	NA
IL27RA	IP_581916	SLC25A5P5	0	0	2	1	LLLEVQHASK	0.06493506	0	0		0	0	0	NA
MAGEE2	IP_581916	SLC25A5P5	0	0	2	1	LLLEVQHASK	0.06493506	0	0		0	0	0	NA
CCDC107	IP_581916	SLC25A5P5	0	0	2	1	LLLEVQHASK	0.06493506	0	0		0	0	0	NA
SDF4	IP_581916	SLC25A5P5	0	0	2	1	LLLEVQHASK	0.06493506	0	0		0	0	0	NA
CTDSP2	IP_581916	SLC25A5P5	0	0	2	1	LLLEVQHASK	0.06493506	0	0		0	0	0	NA
C4BPB	IP_581916	SLC25A5P5	0	0	2	1	LLLEVQHASK	0.06493506	0	0		0	0	0	NA
SLC7A1	IP_581916	SLC25A5P5	0	0	2	1	LLLEVQHASK	0.06493506	0	0		0	0	0	NA
SALL2	IP_581916	SLC25A5P5	0	0	2	1	LLLEVQHASK	0.06493506	0	0		0	0	0	NA
ATG7	IP_581916	SLC25A5P5	0	0	2	1	LLLEVQHASK	0.06493506	0	0		0	0	0	NA
C12orf53	IP_581916	SLC25A5P5	0	0	2	1	LLLEVQHASK	0.06493506	0	0		0	0	0	NA
THTPA	IP_581916	SLC25A5P5	0	0	2	1	LLLEVQHASK	0.06493506	0	0		0	0	0	NA
HLA-B	IP_581916	SLC25A5P5	0	0	2	1	LLLEVQHASK	0.06493506	0	0		0	0	0	NA
HLA-DRA	IP_581916	SLC25A5P5	0	0	2	1	LLLEVQHASK	0.06493506	0	0		0	0	0	NA
CD1B	IP_581916	SLC25A5P5	0	0	2	1	LLLEVQHASK	0.06493506	0	0		0	0	0	NA
NDUFS7	IP_581916	SLC25A5P5	0	0	2	1	LLLEVQHASK	0.06493506	0	0		0	0	0	NA
LYRM2	IP_179364	FAM201A	0	0	2	1	MMLTRGCVAGEK	0.4	0	0		0	0	0	NA
LYRM2	IP_170908	TEK	0	0	2	0		0.17021277	0	0		0	0	0	NA
C3orf75	IP_777518	RPL7AP56	0	0	2	1	GIPAPAVVK	0.12857143	0	1	GIPAPAVVK	8.00260915	0.22021577	1	NA
IP6K2	IP_777518	RPL7AP56	0	0	1	1	GIPAPAVVK	0.12857143	0	1	GIPAPAVVK	0	0	0	NA
COMMD2	IP_766428	KRR1	0	0	2	1	KAELGGLLEPGR	0.26666667	0	0		0	0	0	NA
MDM1	IP_603584	RPL5P14	0	0	2	1	HITCQNVADYMR	0.10434783	0	0		0	0	0	NA
SDC2	IP_603584	RPL5P14	0	0	2	1	HITCQNVADYMR	0.10434783	0	0		0	0	0	NA
FAM71D	IP_603584	RPL5P14	0	0	2	1	HITCQNVADYMR	0.10434783	0	0		0	0	0	NA
ZFYVE20	IP_603584	RPL5P14	0	0	2	1	HITCQNVADYMR	0.10434783	0	0		0	0	0	NA
IFNA6	IP_603584	RPL5P14	0	0	2	1	HITCQNVADYMR	0.10434783	0	0		0	0	0	NA
ATP5G3	IP_603584	RPL5P14	0	0	2	1	HITCQNVADYMR	0.10434783	0	0		0	0	0	NA
SAR1A	IP_603584	RPL5P14	0	0	2	1	HITCQNVADYMR	0.10434783	0	0		0	0	0	NA
C9orf24	IP_762579	TCP1P3	0	0	2	1	EELAIAEFAR	0.05780347	0	0		0	0	0	NA
KDM4B	IP_762579	TCP1P3	0	0	2	1	EELAIAEFAR	0.05780347	0	0		0	0	0	NA
FBXL21	IP_762579	TCP1P3	0	0	2	1	EELAIAEFAR	0.05780347	0	0		0	0	0	NA
PRPF40B	IP_762579	TCP1P3	0	0	2	1	EELAIAEFAR	0.05780347	0	0		0	0	0	NA
DCAF8	IP_762579	TCP1P3	0	0	2	1	EELAIAEFAR	0.05780347	0	0		0	0	0	NA
H2AFX	IP_691726	AC008481.2	0	0	2	1	IFAPDHVVAK	0.13513514	0	0		0	0	0	NA
ZNF71	IP_691726	AC008481.2	0	0	2	1	IFAPDHVVAK	0.13513514	0	0		0	0	0	NA
ZNF2	IP_691726	AC008481.2	0	0	2	1	IFAPDHVVAK	0.13513514	0	0		0	0	0	NA
RPS14	IP_691726	AC008481.2	0	0	2	1	IFAPDHVVAK	0.13513514	0	0		0	0	0	NA
RBM4B	IP_691726	AC008481.2	0	0	2	1	IFAPDHVVAK	0.13513514	0	0		0	0	0	NA
KIAA0020	IP_691726	AC008481.2	0	0	2	1	IFAPDHVVAK	0.13513514	0	0		0	0	0	NA
ZCRB1	IP_691726	AC008481.2	0	0	2	1	IFAPDHVVAK	0.13513514	0	0		0	0	0	NA
ZC3H3	IP_691726	AC008481.2	0	0	2	1	IFAPDHVVAK	0.13513514	0	0		0	0	0	NA
MDK	IP_691726	AC008481.2	0	0	2	1	IFAPDHVVAK	0.13513514	0	0		0	0	0	NA
STAU1	IP_691726	AC008481.2	0	0	2	1	IFAPDHVVAK	0.13513514	0	0		0	0	0	NA
NPM1	IP_691726	AC008481.2	0	0	2	1	IFAPDHVVAK	0.13513514	0	0		0	0	0	NA
RPL18A	IP_691726	AC008481.2	0	0	2	1	IFAPDHVVAK	0.13513514	0	0		0	0	0	NA
MKI67IP	IP_691726	AC008481.2	0	0	2	1	IFAPDHVVAK	0.13513514	0	0		0	0	0	NA
GPATCH4	IP_691726	AC008481.2	0	0	2	1	IFAPDHVVAK	0.13513514	0	0		0	0	0	NA
RPL18	IP_691726	AC008481.2	0	0	2	1	IFAPDHVVAK	0.13513514	0	0		0	0	0	NA
HIST1H1A	IP_691726	AC008481.2	0	0	2	1	IFAPDHVVAK	0.13513514	0	0		0	0	0	NA
RPL14	IP_691726	AC008481.2	0	0	2	1	IFAPDHVVAK	0.13513514	0	0		0	0	0	NA
RPL13	IP_691726	AC008481.2	0	0	2	1	IFAPDHVVAK	0.13513514	0	0		0	0	0	NA
RBM34	IP_691726	AC008481.2	0	0	2	1	IFAPDHVVAK	0.13513514	0	0		0	0	0	NA
CDX1	IP_691726	AC008481.2	0	0	2	1	IFAPDHVVAK	0.13513514	0	0		0	0	0	NA
ZNF323	IP_691726	AC008481.2	0	0	2	1	IFAPDHVVAK	0.13513514	0	0		0	0	0	NA
ZBTB48	IP_691726	AC008481.2	0	0	2	1	IFAPDHVVAK	0.13513514	0	0		0	0	0	NA
AURKAIP1	IP_691726	AC008481.2	0	0	2	1	IFAPDHVVAK	0.13513514	0	0		0	0	0	NA
ZCRB1	IP_669889	AL357055.1	0	0	2	1	DVDQQEFVR	0.09	0	0		0	0	0	NA
H2AFX	IP_669889	AL357055.1	0	0	2	1	DVDQQEFVR	0.09	0	0		0	0	0	NA
HIST1H1A	IP_669889	AL357055.1	0	0	2	1	DVDQQEFVR	0.09	0	0		0	0	0	NA
PCDHGC3	IP_2291329	LOC102723750	0	0	2	0		0.17391304	0	0		0	0	0	NA
RPL28	IP_635503	AC007435.1	0	0	2	1	VYDVTQHAVGIVVNK	0.22727273	0	0		0	0	0	NA
MKI67IP	IP_635503	AC007435.1	0	0	2	1	VYDVTQHAVGIVVNK	0.22727273	0	0		0	0	0	NA
RPS14	IP_635503	AC007435.1	0	0	2	1	VYDVTQHAVGIVVNK	0.22727273	0	0		0	0	0	NA
CDX1	IP_635503	AC007435.1	0	0	2	1	VYDVTQHAVGIVVNK	0.22727273	0	0		0	0	0	NA
ZNF323	IP_635503	AC007435.1	0	0	2	1	VYDVTQHAVGIVVNK	0.22727273	0	0		0	0	0	NA
ZBTB48	IP_635503	AC007435.1	0	0	2	1	VYDVTQHAVGIVVNK	0.22727273	0	0		0	0	0	NA
H2AFY2	IP_635503	AC007435.1	0	0	2	1	VYDVTQHAVGIVVNK	0.22727273	0	0		0	0	0	NA
NAP1L1	IP_723386	RPL18P13	0	0	2	1	TDSTFNQVVLK	0.125	0	0		0	0	0	NA
RPL28	IP_723386	RPL18P13	0	0	2	1	TDSTFNQVVLK	0.125	0	0		0	0	0	NA
HIST1H1A	IP_723386	RPL18P13	0	0	2	1	TDSTFNQVVLK	0.125	0	0		0	0	0	NA
DOCK5	IP_557390	AC239600.2	0	0	2	1	ELFQPEHIITGKEDAANNYAR	0.19266055	0	0		0	0	0	NA
CBWD1	IP_557390	AC239600.2	0	0	2	1	ELFQPEHIITGKEDAANNYAR	0.19266055	0	0		0	0	0	NA
C1QB	IP_557390	AC239600.2	0	0	2	1	ELFQPEHIITGKEDAANNYAR	0.19266055	0	0		0	0	0	NA
HDAC10	IP_557390	AC239600.2	0	0	2	1	ELFQPEHIITGKEDAANNYAR	0.19266055	0	0		0	0	0	NA
TUBA3C	IP_557390	AC239600.2	0	0	2	1	ELFQPEHIITGKEDAANNYAR	0.19266055	0	0		0	0	0	NA
TUBA1B	IP_557390	AC239600.2	0	0	2	1	ELFQPEHIITGKEDAANNYAR	0.19266055	0	0		0	0	0	NA
SLC5A8	IP_557390	AC239600.2	0	0	2	1	ELFQPEHIITGKEDAANNYAR	0.19266055	0	0		0	0	0	NA
FOXRED1	IP_557390	AC239600.2	0	0	2	1	ELFQPEHIITGKEDAANNYAR	0.19266055	0	0		0	0	0	NA
TUBA1A	IP_557390	AC239600.2	0	1	2	1	ELFQPEHIITGKEDAANNYAR	0.19266055	0	0		0	0	0	NA
ALDH1L2	IP_557390	AC239600.2	0	0	2	1	ELFQPEHIITGKEDAANNYAR	0.19266055	0	0		0	0	0	NA
DCP2	IP_557390	AC239600.2	0	0	2	1	ELFQPEHIITGKEDAANNYAR	0.19266055	0	0		0	0	0	NA
SALL2	IP_557390	AC239600.2	0	0	2	1	ELFQPEHIITGK	0.11009174	0	0		0	0	0	NA
WDYHV1	IP_557390	AC239600.2	0	0	2	1	ELFQPEHIITGKEDAANNYAR	0.19266055	0	0		0	0	0	NA
ATG7	IP_557390	AC239600.2	0	0	2	1	ELFQPEHIITGKEDAANNYAR	0.19266055	0	0		0	0	0	NA
GOT2	IP_761275	GAPDHP44	0	0	2	1	VIISAPSADTPMSVMGMKHEK	0.21649485	0	0		0	0	0	NA
GJB7	IP_761275	GAPDHP44	0	0	2	1	VIISAPSADTPMSVMGMKHEK	0.21649485	0	0		0	0	0	NA
GJA1	IP_761275	GAPDHP44	0	0	2	1	VIISAPSADTPMSVMGMKHEK	0.21649485	0	0		0	0	0	NA
C12orf53	IP_287606	LINC01427	0	0	2	0		0.2	0	0		0	0	0	NA
USP47	IP_775497	PGAM1P8	0	0	2	1	ALTFWNEEIVPQIK	0.10852713	0	0		0	0	0	NA
GNB2L1	IP_775497	PGAM1P8	0	0	2	1	ALTFWNEEIVPQIK	0.10852713	0	0		0	0	0	NA
TAS2R41	IP_775497	PGAM1P8	0	0	2	1	ALTFWNEEIVPQIK	0.10852713	0	0		0	0	0	NA
HCFC2	IP_582257	HSPA8P8	0	0	2	1	TARDNHLGGEDFDNR	0.04411765	0	0		0	0	0	NA
TRIM16L	IP_582257	HSPA8P8	0	0	2	1	TARDNHLGGEDFDNR	0.04411765	0	0		0	0	0	NA
PTPN9	IP_582257	HSPA8P8	0	0	2	1	TARDNHLGGEDFDNR	0.04411765	0	0		0	0	0	NA
MYO1D	IP_582257	HSPA8P8	0	0	2	2	TARDNHLGGEDFDNR|SFYPEEVSSIVLTKMK	0.09117647	1	0		0	0	0	NA
KIF16B	IP_582257	HSPA8P8	0	0	2	1	TARDNHLGGEDFDNR	0.04411765	0	0		0	0	0	NA
CERKL	IP_582257	HSPA8P8	0	0	2	1	TARDNHLGGEDFDNR	0.04411765	0	0		0	0	0	NA
XAGE2	IP_582257	HSPA8P8	0	0	2	1	TARDNHLGGEDFDNR	0.04411765	0	0		0	0	0	NA
ELMO3	IP_582257	HSPA8P8	0	0	2	1	TARDNHLGGEDFDNR	0.04411765	0	0		0	0	0	NA
SET	IP_285818	B4GALT5	0	0	2	1	MNSSPKTQPSSSEVTGSLLIACLGGR	0.30952381	0	0		0	0	0	NA
SLX1A	IP_710744	UBBP4	0	0	2	1	ESTLHLVLRR	0.04464286	0	0		0	0	0	NA
TNFRSF1A	IP_710744	UBBP4	0	0	2	1	ESTLHLVLRR	0.04464286	0	0		0	0	0	NA
ATP2B2	IP_667404	AL390728.1	0	0	2	1	RSTAGDTHLGGEDFDNR	0.0982659	0	0		0	0	0	NA
EPB42	IP_667404	AL390728.1	0	0	2	2	YWPFMVVNDAGRPK|RSTAGDTHLGGEDFDNR	0.17919075	1	0		0	0	0	NA
TTLL1	IP_667404	AL390728.1	0	0	2	2	YWPFMVVNDAGRPK|RSTAGDTHLGGEDFDNR	0.17919075	1	0		0	0	0	NA
LCMT2	IP_667404	AL390728.1	0	0	2	3	SFYPEEVPSMVLTK|YWPFMVVNDAGRPK|RSTAGDTHLGGEDFDNR	0.26011561	1	0		0	0	0	NA
CERKL	IP_667404	AL390728.1	0	0	2	1	RSTAGDTHLGGEDFDNR	0.0982659	0	0		0	0	0	NA
DCAF4L2	IP_667404	AL390728.1	0	0	2	1	RSTAGDTHLGGEDFDNR	0.0982659	0	0		0	0	0	NA
NSG2	IP_667404	AL390728.1	0	0	2	1	RSTAGDTHLGGEDFDNR	0.0982659	0	0		0	0	0	NA
TRABD	IP_667404	AL390728.1	0	0	2	1	RSTAGDTHLGGEDFDNR	0.0982659	0	0		0	0	0	NA
MAPK10	IP_667404	AL390728.1	0	0	2	1	RSTAGDTHLGGEDFDNR	0.0982659	0	0		0	0	0	NA
RPS2	IP_667404	AL390728.1	0	0	2	1	RSTAGDTHLGGEDFDNR	0.0982659	0	0		0	0	0	NA
KCTD13	IP_667404	AL390728.1	0	0	2	1	RSTAGDTHLGGEDFDNR	0.0982659	0	0		0	0	0	NA
TAP2	IP_667404	AL390728.1	0	0	2	3	EEVPSMVLTK|YWPFMVVNDAGRPK|RSTAGDTHLGGEDFDNR	0.23699422	1	0		0	0	0	NA
DHX30	IP_667404	AL390728.1	0	0	2	2	SFYPEEVPSMVLTK|RSTAGDTHLGGEDFDNR	0.17919075	1	0		0	0	0	NA
IGSF6	IP_667404	AL390728.1	0	0	2	2	SFYPEEVPSMVLTK|RSTAGDTHLGGEDFDNR	0.17919075	1	0		0	0	0	NA
TRIM4	IP_570964	NPM1P52	0	0	2	1	DGFYIVEAEVMNYEGSPIK	0.2	0	0		0	0	0	NA
TINAGL1	IP_763499	HSPA8P5	0	0	2	1	NQVAMNPTNMVFDAKR	0.11111111	0	0		0	0	0	NA
ZNF71	IP_2328285	MAMDC2	0	0	2	0		0.07142857	0	0		0	0	0	NA
PCDHB7	IP_2328285	MAMDC2	0	0	2	0		0.07142857	0	0		0	0	0	NA
RPS14	IP_2328285	MAMDC2	0	0	2	0		0.07142857	0	0		0	0	0	NA
ZBTB48	IP_2328285	MAMDC2	0	0	2	0		0.07142857	0	0		0	0	0	NA
H2AFY2	IP_2328285	MAMDC2	0	0	2	0		0.07142857	0	0		0	0	0	NA
DDX20	IP_707617	LOC101927666	0	0	2	1	YSLEGHCFSTPK	0.27272727	0	0		0	0	0	NA
CPLX3	IP_708794	KRT41P	0	0	2	2	CCQSEILELRR|NALEVELQAQHTLK	0.14792899	1	1	NALEVELQAQHTLK	0	0	0	NA
NPPA	IP_114366	LINC02035	0	0	2	1	QNLTNAYMLRCLYS	0.36842105	0	0		0	0	0	NA
IL28B	IP_114366	LINC02035	0	0	2	1	QNLTNAYMLRCLYS	0.36842105	0	0		0	0	0	NA
ZMAT4	IP_2283203	GRAPL	0	0	2	1	MGLRGCLSEASGR	0.29545455	0	0		0	0	0	NA
RPL18	IP_662403	NPM1P19	0	0	2	1	VDNDEDEHQLSLR	0.09219858	0	0		0	0	0	NA
H2AFY2	IP_662403	NPM1P19	0	0	2	1	VDNDEDEHQLSLR	0.09219858	0	0		0	0	0	NA
MRPL35	IP_662403	NPM1P19	0	0	2	1	VDNDEDEHQLSLR	0.09219858	0	0		0	0	0	NA
AMTN	IP_662403	NPM1P19	0	0	2	1	VDNDEDEHQLSLR	0.09219858	0	0		0	0	0	NA
OBSCN	IP_198755	LTO1	0	0	2	1	DVPPVCYLIPSGAHK	0.28301887	0	0		0	0	0	NA
RHOA	IP_096552	ARMC9	0	0	2	1	MLSCDWPGGHLLVLWK	0.21333333	0	0		0	0	0	NA
MRPL12	IP_756840	RNASEH2B-AS1	0	0	2	1	MCTIAFCKQASAK	0.29545455	0	0		0	0	0	NA
MRPL12	IP_686636	SEPT7P8	0	0	2	1	DRLPLAVVGSDIITEVNGKR	0.20618557	0	0		0	0	0	NA
RCVRN	IP_2298485	LOC105370324	0	0	2	1	LSDLLLTEYGECDSVWILR	0.45238095	0	0		0	0	0	NA
LYPD4	IP_670442	DNAJA1P5	0	0	2	1	EVEETDEMNQVEFVDFDSNQER	0.53658537	0	0		0	0	0	NA
GPR77	IP_670442	DNAJA1P5	0	0	2	1	EVEETDEMNQVEFVDFDSNQER	0.53658537	0	0		0	0	0	NA
LUM	IP_776992	KRT8P41	0	0	2	0		0.04060914	0	1	MEISEINR	0	0	0	NA
KIAA1467	IP_776992	KRT8P41	0	0	2	0		0.04060914	0	1	MEISEINR	0	0	0	NA
CAB39L	IP_776992	KRT8P41	0	0	2	0		0.04060914	0	1	MEISEINR	0	0	0	NA
ETV1	IP_776992	KRT8P41	0	0	2	0		0.04060914	0	1	MEISEINR	0	0	0	NA
GPR18	IP_776992	KRT8P41	0	0	2	0		0.04060914	0	1	MEISEINR	0	0	0	NA
GPR173	IP_776992	KRT8P41	0	0	2	0		0.04060914	0	1	MEISEINR	0	0	0	NA
ZNF35	IP_776992	KRT8P41	0	0	2	0		0.04060914	0	1	MEISEINR	0	0	0	NA
IQCH	IP_776992	KRT8P41	0	0	2	0		0.04060914	0	1	MEISEINR	0	0	0	NA
GABRA4	IP_776992	KRT8P41	0	0	2	0		0.04060914	0	1	MEISEINR	0	0	0	NA
PNKP	IP_776992	KRT8P41	0	0	2	0		0.04060914	0	1	MEISEINR	0	0	0	NA
ACOT6	IP_776992	KRT8P41	0	0	2	0		0.04060914	0	1	MEISEINR	0	0	0	NA
RNF141	IP_776992	KRT8P41	0	0	2	0		0.04060914	0	1	MEISEINR	0	0	0	NA
UBE2E3	IP_592206	RPS27AP11	0	0	2	1	MQIFLKTLTEKTITLEAEPLDTIENVK	0.22689076	0	0		0	0	0	NA
HPRT1	IP_670634	LINC01748	0	0	2	1	MMEKVSEMQCEGTK	0.29787234	0	0		0	0	0	NA
HS1BP3	IP_651903	MEMO1	0	0	2	1	MWRGSLKCFLVSK	0.43333333	0	0		0	0	0	NA
TMED2	IP_259838	CD300E	0	0	2	1	GAYDSFYEKDK	0.2	0	0		0	0	0	NA
IL37	IP_282746	MACROD2	0	0	2	1	DGPLLGVTVK	0.32258065	0	0		0	0	0	NA
KLRAP1	IP_763043	KLRA1P	0	0	2	6	HRENEIVFK|KYIMQNDNYLK|MNDQGEIYSTLR|ENEIVFKVLQNTGK|LRPDDTQRPGKTDDK|FLQSPSESQNRLRPDDTQRPGK	0.30232558	1	14	LRPDDTQRPGK|KYIMQNDNYLK|NDQGEIYSTLR|FLQSPSESQNR|RFLQSPSESQNR|DQGEIYSTLR|NRLRPDDTQRPGK|IMQNDNYLK|LRPDDTQRPGKTDDK|PDDTQRPGK|YIMQNDNYLK|RLRPDDTQRPGK|QGEIYSTLR|MNDQGEIYSTLR	0	0	0	NA
C3orf20	IP_771272	ATF7IP	0	0	2	1	LLQDKAVIDK	0.15873016	0	0		0	0	0	NA
METTL21A	IP_771272	ATF7IP	0	0	2	1	LLQDKAVIDK	0.15873016	0	0		0	0	0	NA
RHOJ	IP_125434	SLC12A7	0	0	2	1	GHVYFGDHR	0.04736842	0	0		0	0	0	NA
CSPP1	IP_755876	NUS1P2	0	0	2	0		0.0733945	0	0		0	0	0	NA
CSPP1	IP_110418	PLOD2	0	0	2	1	LIKYLGTNNK	0.28571429	0	0		0	0	0	NA
DUSP19	IP_717338	C17orf75	0	0	2	1	KQRETLTGK	0.20454545	0	0		0	0	0	NA
LINGO1	IP_762764	KRT89P	0	0	2	1	KKYEEELALR	0.1369863	0	1	KYEEELALR	0	0	0	NA
C2orf77	IP_762764	KRT89P	0	0	2	0		0.10958904	0	0		0	0	0	NA
B3GAT3	IP_762764	KRT89P	0	0	2	1	KKYEEELALR	0.1369863	0	1	KYEEELALR	0	0	0	NA
WNT10B	IP_762764	KRT89P	0	0	2	1	KYEEELALR	0.12328767	0	1	KYEEELALR	0	0	0	NA
REEP2	IP_762764	KRT89P	0	0	2	0		0.10958904	0	0		0	0	0	NA
ST6GALNAC3	IP_762764	KRT89P	0	0	2	1	KKYEEELALR	0.1369863	0	1	KYEEELALR	0	0	0	NA
NR2C1	IP_762764	KRT89P	0	0	2	1	KYEEELALR	0.12328767	0	1	KYEEELALR	0	0	0	NA
TINAGL1	IP_762764	KRT89P	0	0	2	1	KKYEEELALR	0.1369863	0	1	KYEEELALR	0	0	0	NA
C9orf9	IP_762764	KRT89P	0	0	2	0		0.10958904	0	0		0	0	0	NA
C1R	IP_762764	KRT89P	0	0	2	1	KKYEEELALR	0.1369863	0	1	KYEEELALR	0	0	0	NA
SLC38A6	IP_762764	KRT89P	0	0	2	1	KYEEELALR	0.12328767	0	1	KYEEELALR	0	0	0	NA
RAB3A	IP_762764	KRT89P	0	0	2	1	KKYEEELALR	0.1369863	0	1	KYEEELALR	0	0	0	NA
GSC	IP_762764	KRT89P	0	0	2	1	KKYEEELALR	0.1369863	0	1	KYEEELALR	0	0	0	NA
FOXP2	IP_762764	KRT89P	0	0	2	0		0.10958904	0	0		0	0	0	NA
MAS1	IP_762764	KRT89P	0	0	2	1	KKYEEELALR	0.1369863	0	1	KYEEELALR	0	0	0	NA
MAPK9	IP_762764	KRT89P	0	0	2	1	KKYEEELALR	0.1369863	0	2	KYEEELALR|KKYEEELALR	0	0	0	NA
RAB37	IP_3392310	LOC105379199	0	0	2	1	SKYMPFVVSLLR	0.12121212	0	0		0	0	0	NA
EDIL3	IP_3392310	LOC105379199	0	0	2	1	SKYMPFVVSLLR	0.12121212	0	0		0	0	0	NA
CADPS	IP_3392310	LOC105379199	0	0	2	1	SKYMPFVVSLLR	0.12121212	0	0		0	0	0	NA
UCHL1	IP_2344813	LOC101928354	0	0	2	0		0.14545455	0	0		0	0	0	NA
KLHL20	IP_276857	NPAS1	0	0	2	1	RHLQPAGQGFHR	0.04270463	0	0		0	0	0	NA
PAFAH1B3	IP_2281001	LOC100130370	0	0	2	0		0.16326531	0	0		0	0	0	NA
THTPA	IP_721038	METTL16	0	0	2	1	IYPGWASPLD	0.29411765	0	0		0	0	0	NA
CXorf26	IP_724292	EEF1A1P38	0	0	2	2	IGGIGTVPVGRMDTGVLK|KDGNASGTTLLEVLDCILPPTCLIDKPLR	0.32638889	1	0		0	0	0	NA
HPX	IP_192510	HPX	1	0	2	1	VTASGSGTWLREP	0.30232558	0	0		0	0	0	NA
PNO1	IP_638587	AC017083.1	0	0	2	1	LGSTTELHGPSGLLSPRCSTR	0.20792079	0	0		0	0	0	NA
REEP2	IP_3404123	KRT87P	0	0	2	1	LLETKLQFFQNR	0.16666667	0	1	LLETKLQFFQNR	0	0	0	NA
B3GALNT1	IP_3404123	KRT87P	0	0	2	1	LLETKLQFFQNR	0.16666667	0	1	LLETKLQFFQNR	0	0	0	NA
FOXP2	IP_3404123	KRT87P	0	0	2	1	LLETKLQFFQNR	0.16666667	0	1	LLETKLQFFQNR	0	0	0	NA
MAS1	IP_3404123	KRT87P	0	0	2	1	FLEQQNKLLETKLQFFQNR	0.26388889	0	2	LLETKLQFFQNR|FLEQQNKLLETKLQFFQNR	0	0	0	NA
MAPK9	IP_3404123	KRT87P	0	0	2	1	FLEQQNKLLETKLQFFQNR	0.26388889	0	2	LLETKLQFFQNR|FLEQQNKLLETKLQFFQNR	0	0	0	NA
REEP2	IP_2372733	XCR1	0	0	2	1	MSQDITLLR	0.12162162	0	0		0	0	0	NA
TWF1	IP_669422	AC239801.1	0	0	2	1	LLELVGQSLLR	0.0859375	0	0		0	0	0	NA
DDX23	IP_600606	AC008677.1	0	0	2	1	CFHVKDVQMLQDAISKTDPTNAK	0.13294798	0	0		0	0	0	NA
XRCC6	IP_595290	ASS1P1	0	0	2	0		0.06153846	0	0		0	0	0	NA
C1R	IP_595290	ASS1P1	0	0	2	0		0.06153846	0	0		0	0	0	NA
MAS1	IP_595290	ASS1P1	0	0	2	0		0.06153846	0	0		0	0	0	NA
C1QTNF2	IP_603079	SETP21	0	0	2	1	LNEEASEEILK	0.04888889	0	0		0	0	0	NA
SPIN1	IP_2394427	ITPKB	0	0	2	1	STMTLLFYKK	0.18181818	0	0		0	0	0	NA
RFPL4B	IP_672870	EEF1A1P11	0	0	2	1	KDGNASGTMLLEALDCILPPTRPTDKPLR	0.11068702	0	0		0	0	0	NA
NXPH2	IP_672870	EEF1A1P11	0	0	2	1	DGNASGTMLLEALDCILPPTRPTDKPLR	0.10687023	0	0		0	0	0	NA
BHMT2	IP_672870	EEF1A1P11	0	0	2	1	DGNASGTMLLEALDCILPPTRPTDKPLR	0.10687023	0	0		0	0	0	NA
COLEC11	IP_672870	EEF1A1P11	0	0	2	2	VETGILKPGMVVTFAPVSVTTEVK|DGNASGTMLLEALDCILPPTRPTDKPLR	0.19847328	1	0		0	0	0	NA
NECAP2	IP_152673	LANCL2	0	0	2	1	EGPSIPEGSELTMHECMAVSTFLYK	0.71428571	0	0		0	0	0	NA
SPSB2	IP_566404	HMCN2	0	0	2	1	MHVLCLDTAQPLEAGR	0.55172414	0	0		0	0	0	NA
CLEC12A	IP_626168	EIF2B5	0	0	2	1	GQIEFNTDWPLR	0.27272727	0	0		0	0	0	NA
ARMC1	IP_614343	ATP1B1P1	0	0	2	1	DDMIFENCDNVPSEPK	0.11111111	0	0		0	0	0	NA
IMPA1	IP_3397499	IMPA1P1	0	1	2	1	GSPVDLVTATDQK	0.16049383	0	0		0	0	0	NA
NMNAT1	IP_745902	NMNAT1P1	0	0	2	1	YYQDKLEASDCDQQQNSPTLERPGR	0.35211268	0	0		0	0	0	NA
ATP1B3	IP_243680	FUS	0	0	2	2	TQAMELSQLPR|VGATASSLAMVDSSK	0.1547619	1	0		0	0	0	NA
PSMC3	IP_243680	FUS	0	0	2	2	VGATASSLAMVDSSK|LTGSSPPTLAMASSQLPAAPR	0.21428571	1	0		0	0	0	NA
PPP1R7	IP_3404866	LOC112268096	0	0	2	1	WHGLVWFCFFLK	0.17142857	0	0		0	0	0	NA
CBR3	IP_2275165	LOC105371957	0	0	2	1	GFWILLALPSVCL	0.21311475	0	0		0	0	0	NA
THOC3	IP_620044	CCT6P4	0	0	2	1	QANLYISEGLHPR	0.2	0	0		0	0	0	NA
CDK15	IP_620044	CCT6P4	0	0	2	1	QANLYISEGLHPR	0.2	0	0		0	0	0	NA
TKT	IP_620044	CCT6P4	0	0	2	1	QANLYISEGLHPR	0.2	0	0		0	0	0	NA
PI4KA	IP_620044	CCT6P4	0	0	2	1	QANLYISEGLHPR	0.2	0	0		0	0	0	NA
GNB5	IP_620044	CCT6P4	0	0	2	1	QANLYISEGLHPR	0.2	0	0		0	0	0	NA
RPS2	IP_612380	AC097658.1	0	0	2	1	KLLMMAGIDDCYTPAQGCTATLGNFAK	0.09642857	0	0		0	0	0	NA
RPSA	IP_3385381	CACNB4	0	0	2	1	METGVILNLKR	0.14666667	0	0		0	0	0	NA
RPSA	IP_622729	RPSAP29	0	0	2	1	RSDGIYIINLK	0.06626506	0	0		0	0	0	NA
RPSA	IP_559493	RPSAP61	0	0	2	2	ADHQPLTESSYVNLPTIALCNTDSPLR|FAAATGATPIAGHFTPGTFTNQIQAAFR	0.32544379	1	0		0	0	0	NA
UPP2	IP_562405	BCLAF3	0	0	2	1	AVELSPRFTD	0.20408163	0	0		0	0	0	NA
B3GALNT1	IP_762766	KRT89P	0	0	2	2	KKYEEELALR|CLNKFAAFIDKVR	0.09274194	1	0		0	0	0	NA
BCAT1	IP_659540	POLR2CP1	0	0	2	1	SEHLELDEDESQVPCDPMGKPER	0.52272727	0	0		0	0	0	NA
CA5B	IP_559763	CA5BP1	0	0	2	1	MHPLWESVDLVPGGDR	0.20779221	0	0		0	0	0	NA
HIST1H4A	IP_619907	AC069213.3	0	0	2	0		0.12307692	0	0		0	0	0	NA
HIST1H4A	IP_580225	MYH16	0	0	2	1	ENQSMLITGESGAGK	0.06944444	0	0		0	0	0	NA
SCGB1D1	IP_061773	ADGRB2	0	0	2	1	RMWIWLVKQCCSR	0.09558824	0	0		0	0	0	NA
BOLA2B	IP_3409160	MAF	0	0	2	1	TDWPFTVLPSVR	0.11881188	0	0		0	0	0	NA
TKT	IP_671276	AL513365.1	0	0	2	1	GLNVDSLVIEHIQVNK	0.09195402	0	0		0	0	0	NA
PCDHB16	IP_671276	AL513365.1	0	0	2	1	GLNVDSLVIEHIQVNK	0.09195402	0	0		0	0	0	NA
FAM134B	IP_671276	AL513365.1	0	0	2	1	GLNVDSLVIEHIQVNK	0.09195402	0	0		0	0	0	NA
PI4KA	IP_671276	AL513365.1	0	0	2	1	GLNVDSLVIEHIQVNK	0.09195402	0	0		0	0	0	NA
GOT2	IP_616834	HSP90AB2P	0	0	2	1	HLEINPNHPIVETLR	0.2027027	0	0		0	0	0	NA
TRMT12	IP_616834	HSP90AB2P	0	0	2	1	KHLEINPNHPIVETLR	0.21621622	0	0		0	0	0	NA
RBFOX1	IP_616834	HSP90AB2P	0	0	2	1	KHLEINPNHPIVETLR	0.21621622	0	0		0	0	0	NA
OLFM2	IP_616834	HSP90AB2P	0	0	2	1	KHLEINPNHPIVETLR	0.21621622	0	0		0	0	0	NA
OLFM4	IP_616834	HSP90AB2P	0	0	2	1	HLEINPNHPIVETLR	0.2027027	0	0		0	0	0	NA
CD79B	IP_616834	HSP90AB2P	0	0	2	1	KHLEINPNHPIVETLR	0.21621622	0	0		0	0	0	NA
R3HDML	IP_616834	HSP90AB2P	0	0	2	1	KHLEINPNHPIVETLR	0.21621622	0	0		0	0	0	NA
TRPV5	IP_616834	HSP90AB2P	0	0	2	1	KHLEINPNHPIVETLR	0.21621622	0	0		0	0	0	NA
ERLIN2	IP_616834	HSP90AB2P	0	0	2	1	KHLEINPNHPIVETLR	0.21621622	0	0		0	0	0	NA
TKT	IP_616834	HSP90AB2P	0	0	2	1	KHLEINPNHPIVETLR	0.21621622	0	0		0	0	0	NA
PCDHB16	IP_616834	HSP90AB2P	0	0	2	1	HLEINPNHPIVETLR	0.2027027	0	0		0	0	0	NA
POLH	IP_616834	HSP90AB2P	0	0	2	1	KHLEINPNHPIVETLR	0.21621622	0	0		0	0	0	NA
ARSA	IP_616834	HSP90AB2P	0	0	2	1	KHLEINPNHPIVETLR	0.21621622	0	0		0	0	0	NA
PI4KA	IP_616834	HSP90AB2P	0	0	2	1	HLEINPNHPIVETLR	0.2027027	0	0		0	0	0	NA
TRMT12	IP_621691	NPM1P29	0	0	2	1	ADKDYHFKVNNDENEHQLSLR	0.13291139	0	0		0	0	0	NA
VWA5A	IP_621691	NPM1P29	0	0	2	1	ADKDYHFKVNNDENEHQLSLR	0.13291139	0	0		0	0	0	NA
ADRBK1	IP_621691	NPM1P29	0	0	2	1	ADKDYHFKVNNDENEHQLSLR	0.13291139	0	0		0	0	0	NA
OLFM2	IP_621691	NPM1P29	0	0	2	1	ADKDYHFKVNNDENEHQLSLR	0.13291139	0	0		0	0	0	NA
SKP2	IP_621691	NPM1P29	0	0	2	1	ADKDYHFKVNNDENEHQLSLR	0.13291139	0	0		0	0	0	NA
TKT	IP_621691	NPM1P29	0	0	2	1	ADKDYHFKVNNDENEHQLSLR	0.13291139	0	0		0	0	0	NA
PI4KA	IP_621691	NPM1P29	0	0	2	1	VNNDENEHQLSLR	0.08227848	0	0		0	0	0	NA
HNMT	IP_158956	ABCF2	0	0	2	1	SRIFSDGHK	0.25714286	0	0		0	0	0	NA
GNB2L1	IP_602210	AC034207.1	0	0	2	3	QEVISTGSKA|YWLCAAMGPSIK|TNHIGHTGYLNTVTMSPNGSLCASGGKDG	0.31481481	1	0		0	0	0	NA
APEX1	IP_710742	UBBP4	0	0	2	1	IQDEEGIPPDQQR	0.16883117	0	0		0	0	0	NA
NKD2	IP_788332	YWHAZP5	0	0	2	1	MEKNELVQK	0.04972376	0	0		0	0	0	NA
TSTA3	IP_263544	LAMA1	0	0	2	1	KENTVKGAPQAIMGTLK	0.26153846	0	0		0	0	0	NA
TSTA3	IP_2344957	LOC105378122	0	0	2	1	LIVTGLSLSLGR	0.25	0	0		0	0	0	NA
GAPDH	IP_592773	AL391416.1	0	0	2	1	VPTANMSVVDLTCR	0.1037037	0	0		0	0	0	NA
GAPDH	IP_789374	GAPDHP21	0	0	2	1	IVSNTSCTTNCLAPLAK	0.16504854	0	0		0	0	0	NA
GAPDH	IP_3422225	GAPDHP72	0	0	2	2	VLHDNFGIVK|IISNASCTTNCLAPRAK	0.08490566	1	0		0	0	0	NA
NBPF3	IP_060172	NBPF3	1	0	2	2	PSLVQIATTLVSPTSLTGTPESHLR|STQLSLTHPLMMNGWMLYALSQKMKVIMSK	0.36912752	1	0		0	0	0	NA
ANXA2	IP_789303	ANXA2P3	0	1	2	1	LSLEGHHSTPSGAYGSVK	0.24324324	0	0		0	0	0	NA
LSP1	IP_565049	BX088702.1	0	0	2	1	SRWETGEVQAESAAK	0.35714286	0	0		0	0	0	NA
MCM10	IP_114706	LOC107986148	0	0	2	1	LEQPRFTWLPHYLAK	0.10791367	0	0		0	0	0	NA
PDCD2L	IP_603950	AC025186.1	0	0	2	1	GCMATLGNFAK	0.12941176	0	0		0	0	0	NA
PDCD2L	IP_593761	AL355802.1	0	0	2	1	ADDAGAVGGPGGPGGPGMGNRGGFR	0.55555556	0	0		0	0	0	NA
PDCD2L	IP_756037	ANKRD26P3	0	0	2	1	LEDIRNVDLSVSPNSLR	0.51515152	0	0		0	0	0	NA
SORD	IP_737303	SORD2P	0	0	2	2	RENYPIPEPGPNEVLLR|LPDNVTFEEGALIDPLSVGIHACRR	0.16091954	1	0		0	0	0	NA
GABRE	IP_671420	PSAT1P3	0	0	2	1	IINDTENLVR	0.04716981	0	0		0	0	0	NA
GLUL	IP_773893	GLULP3	0	0	2	2	FEDHCPSANCNPFLVTEALIR|CNPFLVTEALIRTCLLNETCDEPFQYKN	0.32743363	1	0		0	0	0	NA
ARPC1A	IP_613218	AC093827.3	0	0	2	1	LAWVSHNSTMSVADASK	0.2125	0	0		0	0	0	NA
HLA-C	IP_596944	HLA-L	0	0	2	1	YMCHVQHEGLPEPLTLR	0.07906977	0	0		0	0	0	NA
NT5E	IP_112393	EHHADH	0	0	2	1	LSIYMDMDGQGTR	0.44827586	0	0		0	0	0	NA
NUP50	IP_746513	AL049869.1	0	0	2	3	HANTNSLCDLTPIFK|KTDPSSLGATSASFNFGEK|LQQESTFLFHGSKTEDTPDKK	0.3125	1	0		0	0	0	NA
SSBP2	IP_581716	AC004987.2	0	0	2	1	SAETFLSEIR	0.03448276	0	0		0	0	0	NA
VASP	IP_2287003	CIITA	0	0	2	1	GQGTGEQMVGRAQCR	0.35714286	0	0		0	0	0	NA
NR2E3	IP_227300	YLPM1	0	0	2	0		0.2	0	0		0	0	0	NA
HLA-E	IP_236891	SLC28A1	0	0	2	1	EQGGPESVPPSDHLDSVR	0.40909091	0	0		0	0	0	NA
OLFM2	IP_572520	RPL5P22	0	0	2	1	YLMEQDEDAYKK	0.06741573	0	0		0	0	0	NA
TRPV5	IP_572520	RPL5P22	0	0	2	1	YLMEQDEDAYKK	0.06741573	0	0		0	0	0	NA
PCDHB16	IP_639873	RPS27AP7	0	0	2	1	TLSNYNIQKESTLHLVLR	0.20454545	0	0		0	0	0	NA
TRPV5	IP_639873	RPS27AP7	0	0	2	1	TLSNYNIQKESTLHLVLR	0.20454545	0	0		0	0	0	NA
IDH3G	IP_210684	CALCOCO1	0	0	2	1	LGDGLCTAETSR	0.35294118	0	0		0	0	0	NA
ILKAP	IP_2270422	LOC105372348	0	0	2	1	QLKVLGQGKLEK	0.10434783	0	0		0	0	0	NA
POGLUT1	IP_302469	COL4A5	0	0	2	1	VFLDQLDRR	0.06818182	0	0		0	0	0	NA
TTC4	IP_259618	SLC39A11	0	0	2	1	MDSLFSGIIK	0.3030303	0	0		0	0	0	NA
PA2G4	IP_665314	PA2G4P2	0	0	2	1	VALSFNCMPIEGMLSHQLK	0.09895833	0	0		0	0	0	NA
SNIP1	IP_3395409	CLK2P1	0	0	2	0		0.15686275	0	0		0	0	0	NA
DNAJA1	IP_557493	DNAJA1P3	0	0	2	1	NVVHQLSVTLEDLYNSATRK	0.09259259	0	0		0	0	0	NA
ANLN	IP_095062	ABCA12	0	0	2	1	NLDSLLPCLANSK	0.16666667	0	0		0	0	0	NA
SLC22A23	IP_095062	ABCA12	0	0	2	1	NLDSLLPCLANSK	0.16666667	0	0		0	0	0	NA
ZNF232	IP_572006	AC091163.3	0	0	2	1	IHTGEKPNICEECGK	0.11111111	0	0		0	0	0	NA
ALDOC	IP_2320210	TET1	0	0	2	1	NLQMARIAYGWLQVTQQVNQSETKIFITCR	0.44117647	0	0		0	0	0	NA
MAPK9	IP_137713	NRSN1	0	0	2	1	QLCWRAVPCLSLCTCIQLLK	0.4	0	0		0	0	0	NA
NAPSA	IP_277900	NAPSA	1	0	2	1	LQGPSGSSVTSSWGR	0.16666667	0	0		0	0	0	NA
ZNF562	IP_2302705	LOC107984529	0	0	2	1	NKEKVSLER	0.26470588	0	0		0	0	0	NA
LRP1	IP_734708	PPIAP47	0	0	2	1	HTGPGILSMANAGSNINGSQFFICTAK	0.38028169	0	0		0	0	0	NA
C13orf31	IP_734708	PPIAP47	0	0	2	2	SIYGEKFDDENFILK|HTGPGILSMANAGSNINGSQFFICTAK	0.5915493	1	0		0	0	0	NA
TINAGL1	IP_734708	PPIAP47	0	0	2	1	HTGPGILSMANAGSNINGSQFFICTAK	0.38028169	0	0		0	0	0	NA
EEF1G	IP_624337	EEF1GP3	0	0	2	1	KAAAPASEEEMDECEQVLAAEPK	0.18548387	0	0		0	0	0	NA
EEF1A1	IP_624337	EEF1GP3	0	0	2	1	KAAAPASEEEMDECEQVLAAEPK	0.18548387	0	0		0	0	0	NA
EEF1A1	IP_558531	EEF1GP5	0	0	2	1	KAAAPTPEEEMDECEQALAAEPK	0.09583333	0	0		0	0	0	NA
ACSS2	IP_670726	AL445193.2	0	0	2	1	EGICVLVQVFEKCTVHLLR	0.54285714	0	0		0	0	0	NA
TPH1	IP_069017	NBPF7	0	0	2	1	SLIKYRNHLLPGR	0.12264151	0	0		0	0	0	NA
ARMCX1	IP_2322330	PRPF18	0	0	2	1	HQCFQIFDR	0.19148936	0	0		0	0	0	NA
OLFM2	IP_603386	EEF1A1P19	0	0	2	1	THINIVVIGHVNSGK	0.13392857	0	0		0	0	0	NA
OLFM2	IP_634425	EEF1B2P7	0	0	2	1	SPAGLQVLNNYLADK	0.12820513	0	0		0	0	0	NA
EEF1A1	IP_623043	EEF1A1P8	0	1	2	2	THINIIVTGHVDSGK|STTTGHLIYKCGVIDKR	0.4	1	0		0	0	0	NA
FOXRED1	IP_612408	LINC02432	0	0	2	1	MFIFLSMLK	0.3	0	0		0	0	0	NA
GOT2	IP_747127	AL163973.1	0	0	2	1	TILSNQTVNIPENVDITLK	0.33928571	0	0		0	0	0	NA
HSD17B3	IP_747127	AL163973.1	0	0	2	1	TILSNQTVNIPENVDITLK	0.33928571	0	0		0	0	0	NA
RBFOX1	IP_747127	AL163973.1	0	0	2	1	TILSNQTVNIPENVDITLK	0.33928571	0	0		0	0	0	NA
IP6K2	IP_559820	AC002366.1	0	0	1	1	KPKEGSQLK	0.24324324	0	0		0	0	0	NA
IP6K2	IP_602007	KRT8P33	0	0	1	1	SLDMNSVIAEVK	0.06060606	0	0		0	0	0	NA
ARHGAP25	IP_218926	ATP8A2	0	0	2	1	IQVYFPILLRSR	0.16901408	0	0		0	0	0	NA
HJURP	IP_2286214	TOX3	0	0	2	1	MPIIFFLVEMGSHYVAQAK	0.48717949	0	0		0	0	0	NA
PLVAP	IP_298176	EIF1AX	0	0	2	1	NSAITPVHVFTGDCSC	0.30188679	0	0		0	0	0	NA
PLVAP	IP_2401044	MAP3K6	0	0	2	1	MSLESHSFNR	0.14705882	0	0		0	0	0	NA
TRIP6	IP_3203158	LOC102724711	0	0	2	1	KPVYSMKPPISHSEK	0.375	0	0		0	0	0	NA
SPICE1	IP_135604	LINC02119	0	0	2	1	MGHLEDVQQKR	0.31428571	0	0		0	0	0	NA
ZRSR2	IP_135604	LINC02119	0	0	2	1	MGHLEDVQQKR	0.31428571	0	0		0	0	0	NA
SHMT2	IP_725992	SPATA33	0	0	2	1	KPFPGRLRLPSLCR	0.21538462	0	0		0	0	0	NA
ZNF254	IP_724273	NSMCE1-DT	0	0	2	1	GRGFHLSPSASCTSVTSLTK	0.36363636	0	0		0	0	0	NA
NCOA4	IP_612296	NCOA4P3	0	1	2	1	NSTLSEWLIRPPYK	0.07734807	0	0		0	0	0	NA
NCOA4	IP_182915	NCOA4	1	0	2	1	RSGYIELLYR	0.27777778	0	0		0	0	0	NA
PES1	IP_565024	PES1P2	0	0	2	1	CYMQPQWVIDSVNAR	0.04934211	0	0		0	0	0	NA
REPIN1	IP_762647	AC079313.2	0	0	2	1	SQHQLAIHR	0.13235294	0	0		0	0	0	NA
TRIM23	IP_762647	AC079313.2	0	0	2	1	SQHQLAIHR	0.13235294	0	0		0	0	0	NA
REPIN1	IP_724986	HERC2P5	0	0	2	1	LPCSCPTSHK	0.04484305	0	0		0	0	0	NA
GBP1	IP_672220	GBP1P1	0	0	2	1	VSEIHMTGPMCLIENTNGR	0.41304348	0	0		0	0	0	NA
GBP2	IP_755625	HSP90AB6P	0	0	2	1	MILHLKENQTEYLEER	0.53333333	0	0		0	0	0	NA
GRK6	IP_755911	GRK6P1	0	1	2	1	MELENIVADTVLLK	0.20895522	0	0		0	0	0	NA
POF1B	IP_624638	SAP18P3	0	0	2	1	LILTSRQARCR	0.36666667	0	0		0	0	0	NA
ZNF169	IP_635059	AC007279.1	0	0	2	0		0.07272727	0	0		0	0	0	NA
LINGO1	IP_680134	GSTM2	0	0	2	1	FFCLSTMLVYLHSR	0.175	0	0		0	0	0	NA
DYNC1I2	IP_592920	AL355336.1	0	0	2	0		0.15686275	0	0		0	0	0	NA
SEC16B	IP_2310789	SIAE	0	0	2	1	QKQINISGKGGNR	0.13829787	0	0		0	0	0	NA
SIP1	IP_624283	GEMIN2P2	0	0	2	1	WVQIQAAQCPDVVVAQIDPK	0.1183432	0	0		0	0	0	NA
STAP2	IP_666732	NCOA6	0	0	2	1	MRGEFSLIIR	0.3125	0	0		0	0	0	NA
CXorf59	IP_2291145	SCAPER	0	0	2	1	LVLSACTVLPCQK	0.44827586	0	0		0	0	0	NA
CHRM4	IP_255333	KRT13	0	0	2	1	PLVAALLMSVGLK	0.21666667	0	1	PLVAALLMSVGLK	0	0	0	NA
FANCE	IP_2383237	SLC39A10	0	0	2	1	LGLELPLLIR	0.23809524	0	0		0	0	0	NA
CERKL	IP_3424372	CR392000.2	0	0	2	0		0.25	0	0		0	0	0	NA
ALOX15	IP_672573	AL663070.1	0	0	2	1	SLQEIYLFSLPIK	0.05777778	0	0		0	0	0	NA
CHD1L	IP_2368924	LOC107986135	0	0	2	1	KIWVGDAALRIYSGK	0.44117647	0	0		0	0	0	NA
GOT2	IP_614550	AC098818.1	0	0	2	1	NHASIQMNVVEADKVTGR	0.375	0	0		0	0	0	NA
POLH	IP_593709	ACTG1P9	0	0	2	1	HQGVMVGMGQKDSYVGDQAQSK	0.10679612	0	0		0	0	0	NA
ZNF550	IP_204222	KCNQ1OT1	0	0	2	1	MMNNIGGLTLSDLK	0.42424242	0	0		0	0	0	NA
LRG1	IP_667133	CYCSP4	0	0	2	0		0.2	0	0		0	0	0	NA
APP	IP_600839	RPL10P2	0	0	2	1	FDADEFEDMVAEK	0.09219858	0	0		0	0	0	NA
TPI1	IP_671464	TPI1P1	0	0	2	3	DCRATWVVLGHSER|IACTGEKLDEREAGITEK|VPADTEVVCTPPTAYIDFAR	0.20883534	1	0		0	0	0	NA
APOA1	IP_109530	TMEM108	0	0	2	1	KTLQNDLWLYK	0.24444444	0	0		0	0	0	NA
ATXN1	IP_2292280	PATL2	0	0	2	1	LAPEMLSDLLMVPQPVNCSDLHFSFEK	0.20454545	0	0		0	0	0	NA
CDK8	IP_218969	CDK8	1	0	2	1	AITTLMELATQGIK	0.4	0	0		0	0	0	NA
CDK3	IP_153081	POM121	0	0	2	0		0.10526316	0	0		0	0	0	NA
